# Supplementary material for: A unified framework for species spatial patterns: Linking the occupancy area curve, Taylor's Law, the neighborhood density function and two‐plot species turnover
Source: Ecol Lett. 2021 Aug 4;24(10):2043–53. doi: 10.1111/ele.13788 (PMC8518128; doi:10.1111/ele.13788)
Supplement: Supplementary file 4 — Supplementary Material [file ELE-24-2043-s004.zip]

Archive with 9,988 entries (9,965 files):
- calcs/
- __MACOSX/._calcs
- calcs/2-sim-thomas/
- calcs/1-plot-data/
- calcs/.DS_Store
- __MACOSX/calcs/._.DS_Store
- calcs/4-two-plot-metrics/
- calcs/predictfns.py
- __MACOSX/calcs/._predictfns.py
- calcs/6-figures/
- calcs/5-fit-alpha-beta/
- calcs/.ipynb_checkpoints/
- calcs/3-single-plot-metrics/
- calcs/2-sim-thomas/thomas_abund.csv
- __MACOSX/calcs/2-sim-thomas/._thomas_abund.csv
- calcs/2-sim-thomas/.DS_Store
- __MACOSX/calcs/2-sim-thomas/._.DS_Store
- calcs/2-sim-thomas/thomas-grid-data/
- calcs/2-sim-thomas/thomas-plots/
- calcs/2-sim-thomas/.ipynb_checkpoints/
- calcs/2-sim-thomas/thomas-simulation.ipynb
- calcs/2-sim-thomas/visualize-fits.ipynb
- calcs/2-sim-thomas/thomas_pcf_fits.csv
- calcs/1-plot-data/.Rhistory
- calcs/1-plot-data/bci-grid-data/
- calcs/1-plot-data/bci.tree8.rdata
- __MACOSX/calcs/1-plot-data/._bci.tree8.rdata
- calcs/1-plot-data/.DS_Store
- __MACOSX/calcs/1-plot-data/._.DS_Store
- calcs/1-plot-data/bci_abund.csv
- __MACOSX/calcs/1-plot-data/._bci_abund.csv
- calcs/1-plot-data/bci_alpha_beta.csv
- __MACOSX/calcs/1-plot-data/._bci_alpha_beta.csv
- calcs/1-plot-data/.ipynb_checkpoints/
- calcs/1-plot-data/visualize-fits.ipynb
- calcs/1-plot-data/generate-grid-data.ipynb
- calcs/1-plot-data/bci-plots/
- calcs/4-two-plot-metrics/two-metrics/
- calcs/4-two-plot-metrics/.DS_Store
- __MACOSX/calcs/4-two-plot-metrics/._.DS_Store
- calcs/4-two-plot-metrics/.ipynb_checkpoints/
- calcs/4-two-plot-metrics/calc-two-metrics.ipynb
- calcs/6-figures/AD.pdf
- calcs/6-figures/alpha_var.pdf
- calcs/6-figures/thomas-sim-vs-pred.pdf
- calcs/6-figures/fig-thomas.ipynb
- calcs/6-figures/theory.pdf
- __MACOSX/calcs/6-figures/._theory.pdf
- calcs/6-figures/.DS_Store
- __MACOSX/calcs/6-figures/._.DS_Store
- calcs/6-figures/beta_var.pdf
- calcs/6-figures/thomas-sim-vs-pred-all.pdf
- calcs/6-figures/fig-alpha-beta-var.ipynb
- calcs/6-figures/fig-theory.ipynb
- calcs/6-figures/fig-bci-spearman.ipynb
- calcs/6-figures/fig-AD.ipynb
- calcs/6-figures/.ipynb_checkpoints/
- calcs/6-figures/bci-spearman.pdf
- __MACOSX/calcs/6-figures/._bci-spearman.pdf
- calcs/6-figures/fig-range-of-preds.ipynb
- calcs/6-figures/spp-preds/
- calcs/5-fit-alpha-beta/.Rhistory
- calcs/5-fit-alpha-beta/.DS_Store
- __MACOSX/calcs/5-fit-alpha-beta/._.DS_Store
- calcs/5-fit-alpha-beta/alpha_beta_fits.csv
- __MACOSX/calcs/5-fit-alpha-beta/._alpha_beta_fits.csv
- calcs/5-fit-alpha-beta/fit-alpha-beta.ipynb
- calcs/5-fit-alpha-beta/.ipynb_checkpoints/
- calcs/.ipynb_checkpoints/predictfns-checkpoint.py
- calcs/3-single-plot-metrics/.DS_Store
- __MACOSX/calcs/3-single-plot-metrics/._.DS_Store
- calcs/3-single-plot-metrics/calc-single-metrics.ipynb
- calcs/3-single-plot-metrics/.ipynb_checkpoints/
- calcs/3-single-plot-metrics/single-metrics/
- calcs/2-sim-thomas/thomas-grid-data/_1856_135_pcf.csv
- calcs/2-sim-thomas/thomas-grid-data/_108_158_25.csv
- calcs/2-sim-thomas/thomas-grid-data/_432_82_100.csv
- calcs/2-sim-thomas/thomas-grid-data/_1856_50_pcf.csv
- calcs/2-sim-thomas/thomas-grid-data/_108_59_50.csv
- calcs/2-sim-thomas/thomas-grid-data/_432_17_25.csv
- calcs/2-sim-thomas/thomas-grid-data/_432_135_10.csv
- calcs/2-sim-thomas/thomas-grid-data/_1856_125_pcf.csv
- calcs/2-sim-thomas/thomas-grid-data/_1856_40_pcf.csv
- calcs/2-sim-thomas/thomas-grid-data/_432_92_100.csv
- calcs/2-sim-thomas/thomas-grid-data/_1856_5_100.csv
- calcs/2-sim-thomas/thomas-grid-data/_1856_168_250.csv
- calcs/2-sim-thomas/thomas-grid-data/_1856_161_125.csv
- calcs/2-sim-thomas/thomas-grid-data/_1856_180_62.csv
- calcs/2-sim-thomas/thomas-grid-data/_1856_12_50.csv
- calcs/2-sim-thomas/thomas-grid-data/_1856_14_125.csv
- calcs/2-sim-thomas/thomas-grid-data/_432_10_10.csv
- calcs/2-sim-thomas/thomas-grid-data/_432_126_50.csv
- calcs/2-sim-thomas/thomas-grid-data/_1856_171_125.csv
- calcs/2-sim-thomas/thomas-grid-data/_108_87_62.csv
- calcs/2-sim-thomas/thomas-grid-data/_108_192_62.csv
- calcs/2-sim-thomas/thomas-grid-data/_1856_178_250.csv
- calcs/2-sim-thomas/thomas-grid-data/_432_132_25.csv
- calcs/2-sim-thomas/thomas-grid-data/_1856_106_100.csv
- calcs/2-sim-thomas/thomas-grid-data/_1856_63_100.csv
- calcs/2-sim-thomas/thomas-grid-data/_432_2_62.csv
- calcs/2-sim-thomas/thomas-grid-data/_108_30_25.csv
- calcs/2-sim-thomas/thomas-grid-data/_108_125_25.csv
- calcs/2-sim-thomas/thomas-grid-data/_432_185_62.csv
- calcs/2-sim-thomas/thomas-grid-data/_108_189_pcf.csv
- calcs/2-sim-thomas/thomas-grid-data/_432_115_250.csv
- calcs/2-sim-thomas/thomas-grid-data/_108_131_50.csv
- calcs/2-sim-thomas/thomas-grid-data/_108_24_50.csv
- calcs/2-sim-thomas/thomas-grid-data/_108_2_50.csv
- calcs/2-sim-thomas/thomas-grid-data/_1856_116_100.csv
- calcs/2-sim-thomas/thomas-grid-data/_432_148_10.csv
- calcs/2-sim-thomas/thomas-grid-data/_432_105_250.csv
- calcs/2-sim-thomas/thomas-grid-data/_1856_137_25.csv
- calcs/2-sim-thomas/thomas-grid-data/_1856_123_50.csv
- calcs/2-sim-thomas/thomas-grid-data/_1856_73_100.csv
- calcs/2-sim-thomas/thomas-grid-data/_108_199_pcf.csv
- calcs/2-sim-thomas/thomas-grid-data/_108_37_10.csv
- calcs/2-sim-thomas/thomas-grid-data/_108_122_10.csv
- calcs/2-sim-thomas/thomas-grid-data/_432_148_pcf.csv
- calcs/2-sim-thomas/thomas-grid-data/_432_158_pcf.csv
- calcs/2-sim-thomas/thomas-grid-data/_1856_130_10.csv
- calcs/2-sim-thomas/thomas-grid-data/_432_6_125.csv
- calcs/2-sim-thomas/thomas-grid-data/_108_54_10.csv
- calcs/2-sim-thomas/thomas-grid-data/_108_141_10.csv
- calcs/2-sim-thomas/thomas-grid-data/_108_130_pcf.csv
- calcs/2-sim-thomas/thomas-grid-data/_432_138_50.csv
- calcs/2-sim-thomas/thomas-grid-data/_108_99_62.csv
- calcs/2-sim-thomas/thomas-grid-data/_1856_153_10.csv
- calcs/2-sim-thomas/thomas-grid-data/_108_120_pcf.csv
- calcs/2-sim-thomas/thomas-grid-data/_1856_18_25.csv
- calcs/2-sim-thomas/thomas-grid-data/_432_18_pcf.csv
- calcs/2-sim-thomas/thomas-grid-data/_108_164_125.csv
- calcs/2-sim-thomas/thomas-grid-data/_432_55_250.csv
- calcs/2-sim-thomas/thomas-grid-data/_108_53_25.csv
- calcs/2-sim-thomas/thomas-grid-data/_108_146_25.csv
- calcs/2-sim-thomas/thomas-grid-data/_108_152_50.csv
- calcs/2-sim-thomas/thomas-grid-data/_108_47_50.csv
- calcs/2-sim-thomas/thomas-grid-data/_108_11_100.csv
- calcs/2-sim-thomas/thomas-grid-data/_1856_154_25.csv
- calcs/2-sim-thomas/thomas-grid-data/_1856_140_50.csv
- calcs/2-sim-thomas/thomas-grid-data/_432_45_250.csv
- calcs/2-sim-thomas/thomas-grid-data/_108_174_125.csv
- calcs/2-sim-thomas/thomas-grid-data/_108_29_10.csv
- calcs/2-sim-thomas/thomas-grid-data/_108_103_100.csv
- calcs/2-sim-thomas/thomas-grid-data/_108_66_125.csv
- calcs/2-sim-thomas/thomas-grid-data/_432_73_10.csv
- calcs/2-sim-thomas/thomas-grid-data/_432_145_50.csv
- calcs/2-sim-thomas/thomas-grid-data/_432_151_25.csv
- calcs/2-sim-thomas/thomas-grid-data/_1856_3_62.csv
- calcs/2-sim-thomas/thomas-grid-data/_1856_71_50.csv
- calcs/2-sim-thomas/thomas-grid-data/_108_76_125.csv
- calcs/2-sim-thomas/thomas-grid-data/_1856_65_25.csv
- calcs/2-sim-thomas/thomas-grid-data/_108_113_100.csv
- calcs/2-sim-thomas/thomas-grid-data/_108_32_pcf.csv
- calcs/2-sim-thomas/thomas-grid-data/_1856_129_25.csv
- calcs/2-sim-thomas/thomas-grid-data/_108_22_pcf.csv
- calcs/2-sim-thomas/thomas-grid-data/_1856_62_10.csv
- calcs/2-sim-thomas/thomas-grid-data/_432_74_25.csv
- calcs/2-sim-thomas/thomas-grid-data/_432_156_10.csv
- calcs/2-sim-thomas/thomas-grid-data/_432_60_50.csv
- calcs/2-sim-thomas/thomas-grid-data/_108_8_25.csv
- calcs/2-sim-thomas/thomas-grid-data/_1856_158_25.csv
- calcs/2-sim-thomas/thomas-grid-data/_1856_13_10.csv
- calcs/2-sim-thomas/thomas-grid-data/_108_50_pcf.csv
- calcs/2-sim-thomas/thomas-grid-data/_432_127_10.csv
- calcs/2-sim-thomas/thomas-grid-data/_432_11_50.csv
- calcs/2-sim-thomas/thomas-grid-data/_108_40_pcf.csv
- calcs/2-sim-thomas/thomas-grid-data/_432_134_50.csv
- calcs/2-sim-thomas/thomas-grid-data/_432_120_25.csv
- calcs/2-sim-thomas/thomas-grid-data/_108_180_62.csv
- calcs/2-sim-thomas/thomas-grid-data/_108_95_62.csv
- calcs/2-sim-thomas/thomas-grid-data/_432_59_100.csv
- calcs/2-sim-thomas/thomas-grid-data/_1856_14_25.csv
- calcs/2-sim-thomas/thomas-grid-data/_108_161_100.csv
- calcs/2-sim-thomas/thomas-grid-data/_1856_192_62.csv
- calcs/2-sim-thomas/thomas-grid-data/_108_58_10.csv
- calcs/2-sim-thomas/thomas-grid-data/_108_171_100.csv
- calcs/2-sim-thomas/thomas-grid-data/_432_49_100.csv
- calcs/2-sim-thomas/thomas-grid-data/_108_14_125.csv
- calcs/2-sim-thomas/thomas-grid-data/_108_63_100.csv
- calcs/2-sim-thomas/thomas-grid-data/_1856_125_25.csv
- calcs/2-sim-thomas/thomas-grid-data/_432_37_250.csv
- calcs/2-sim-thomas/thomas-grid-data/_108_106_125.csv
- calcs/2-sim-thomas/thomas-grid-data/_1856_131_50.csv
- calcs/2-sim-thomas/thomas-grid-data/_432_193_pcf.csv
- calcs/2-sim-thomas/thomas-grid-data/_432_78_25.csv
- calcs/2-sim-thomas/thomas-grid-data/_108_4_25.csv
- calcs/2-sim-thomas/thomas-grid-data/_432_197_62.csv
- calcs/2-sim-thomas/thomas-grid-data/_108_116_125.csv
- calcs/2-sim-thomas/thomas-grid-data/_432_27_250.csv
- calcs/2-sim-thomas/thomas-grid-data/_432_183_pcf.csv
- calcs/2-sim-thomas/thomas-grid-data/_108_137_25.csv
- calcs/2-sim-thomas/thomas-grid-data/_108_22_25.csv
- calcs/2-sim-thomas/thomas-grid-data/_108_36_50.csv
- calcs/2-sim-thomas/thomas-grid-data/_108_123_50.csv
- calcs/2-sim-thomas/thomas-grid-data/_108_73_100.csv
- calcs/2-sim-thomas/thomas-grid-data/_432_149_50.csv
- calcs/2-sim-thomas/thomas-grid-data/_108_3_10.csv
- calcs/2-sim-thomas/thomas-grid-data/_108_152_pcf.csv
- calcs/2-sim-thomas/thomas-grid-data/_1856_122_10.csv
- calcs/2-sim-thomas/thomas-grid-data/_1856_69_25.csv
- calcs/2-sim-thomas/thomas-grid-data/_108_130_10.csv
- calcs/2-sim-thomas/thomas-grid-data/_108_25_10.csv
- calcs/2-sim-thomas/thomas-grid-data/_108_142_pcf.csv
- calcs/2-sim-thomas/thomas-grid-data/_1856_141_10.csv
- calcs/2-sim-thomas/thomas-grid-data/_432_87_125.csv
- calcs/2-sim-thomas/thomas-grid-data/_108_153_10.csv
- calcs/2-sim-thomas/thomas-grid-data/_108_46_10.csv
- calcs/2-sim-thomas/thomas-grid-data/_432_97_125.csv
- calcs/2-sim-thomas/thomas-grid-data/_1856_164_100.csv
- calcs/2-sim-thomas/thomas-grid-data/_432_139_10.csv
- calcs/2-sim-thomas/thomas-grid-data/_1856_146_25.csv
- calcs/2-sim-thomas/thomas-grid-data/_432_177_250.csv
- calcs/2-sim-thomas/thomas-grid-data/_1856_0_125.csv
- calcs/2-sim-thomas/thomas-grid-data/_1856_152_50.csv
- calcs/2-sim-thomas/thomas-grid-data/_1856_9_250.csv
- calcs/2-sim-thomas/thomas-grid-data/_1856_174_100.csv
- calcs/2-sim-thomas/thomas-grid-data/_1856_11_100.csv
- calcs/2-sim-thomas/thomas-grid-data/_108_154_25.csv
- calcs/2-sim-thomas/thomas-grid-data/_108_41_25.csv
- calcs/2-sim-thomas/thomas-grid-data/_108_55_50.csv
- calcs/2-sim-thomas/thomas-grid-data/_108_140_50.csv
- calcs/2-sim-thomas/thomas-grid-data/_432_167_250.csv
- calcs/2-sim-thomas/thomas-grid-data/_1856_63_50.csv
- calcs/2-sim-thomas/thomas-grid-data/_432_119_100.csv
- calcs/2-sim-thomas/thomas-grid-data/_1856_66_125.csv
- calcs/2-sim-thomas/thomas-grid-data/_1856_77_25.csv
- calcs/2-sim-thomas/thomas-grid-data/_432_61_10.csv
- calcs/2-sim-thomas/thomas-grid-data/_1856_103_125.csv
- calcs/2-sim-thomas/thomas-grid-data/_432_157_50.csv
- calcs/2-sim-thomas/thomas-grid-data/_432_143_25.csv
- calcs/2-sim-thomas/thomas-grid-data/_1856_76_125.csv
- calcs/2-sim-thomas/thomas-grid-data/_432_109_100.csv
- calcs/2-sim-thomas/thomas-grid-data/_1856_113_125.csv
- calcs/2-sim-thomas/thomas-grid-data/_432_66_25.csv
- calcs/2-sim-thomas/thomas-grid-data/_432_144_10.csv
- calcs/2-sim-thomas/thomas-grid-data/_432_72_50.csv
- calcs/2-sim-thomas/thomas-grid-data/_1856_157_pcf.csv
- calcs/2-sim-thomas/thomas-grid-data/_1856_32_pcf.csv
- calcs/2-sim-thomas/thomas-grid-data/_1856_70_10.csv
- calcs/2-sim-thomas/thomas-grid-data/_108_9_pcf.csv
- calcs/2-sim-thomas/thomas-grid-data/_432_3_100.csv
- calcs/2-sim-thomas/thomas-grid-data/_1856_147_pcf.csv
- calcs/2-sim-thomas/thomas-grid-data/_432_189_62.csv
- calcs/2-sim-thomas/thomas-grid-data/_108_129_25.csv
- calcs/2-sim-thomas/thomas-grid-data/_108_28_50.csv
- calcs/2-sim-thomas/thomas-grid-data/_1856_22_pcf.csv
- calcs/2-sim-thomas/thomas-grid-data/_1856_22_25.csv
- calcs/2-sim-thomas/thomas-grid-data/_1856_169_10.csv
- calcs/2-sim-thomas/thomas-grid-data/_1856_36_50.csv
- calcs/2-sim-thomas/thomas-grid-data/_432_116_25.csv
- calcs/2-sim-thomas/thomas-grid-data/_108_50_250.csv
- calcs/2-sim-thomas/thomas-grid-data/_432_34_10.csv
- calcs/2-sim-thomas/thomas-grid-data/_432_102_50.csv
- calcs/2-sim-thomas/thomas-grid-data/_108_59_125.csv
- calcs/2-sim-thomas/thomas-grid-data/_108_49_125.csv
- calcs/2-sim-thomas/thomas-grid-data/_432_14_100.csv
- calcs/2-sim-thomas/thomas-grid-data/_108_40_250.csv
- calcs/2-sim-thomas/thomas-grid-data/_432_111_10.csv
- calcs/2-sim-thomas/thomas-grid-data/_432_27_50.csv
- calcs/2-sim-thomas/thomas-grid-data/_1856_82_125.csv
- calcs/2-sim-thomas/thomas-grid-data/_432_33_25.csv
- calcs/2-sim-thomas/thomas-grid-data/_1856_25_10.csv
- calcs/2-sim-thomas/thomas-grid-data/_1856_92_125.csv
- calcs/2-sim-thomas/thomas-grid-data/_108_168_50.csv
- calcs/2-sim-thomas/thomas-grid-data/_108_69_25.csv
- calcs/2-sim-thomas/thomas-grid-data/_1856_180_100.csv
- calcs/2-sim-thomas/thomas-grid-data/_1856_114_10.csv
- calcs/2-sim-thomas/thomas-grid-data/_432_37_pcf.csv
- calcs/2-sim-thomas/thomas-grid-data/_432_193_250.csv
- calcs/2-sim-thomas/thomas-grid-data/_432_49_10.csv
- calcs/2-sim-thomas/thomas-grid-data/_432_84_62.csv
- calcs/2-sim-thomas/thomas-grid-data/_1856_190_100.csv
- calcs/2-sim-thomas/thomas-grid-data/_108_13_10.csv
- calcs/2-sim-thomas/thomas-grid-data/_108_106_10.csv
- calcs/2-sim-thomas/thomas-grid-data/_432_27_pcf.csv
- calcs/2-sim-thomas/thomas-grid-data/_432_183_250.csv
- calcs/2-sim-thomas/thomas-grid-data/_108_152_250.csv
- calcs/2-sim-thomas/thomas-grid-data/_432_63_125.csv
- calcs/2-sim-thomas/thomas-grid-data/_1856_107_50.csv
- calcs/2-sim-thomas/thomas-grid-data/_1856_58_10.csv
- calcs/2-sim-thomas/thomas-grid-data/_1856_113_25.csv
- calcs/2-sim-thomas/thomas-grid-data/_432_73_125.csv
- calcs/2-sim-thomas/thomas-grid-data/_108_142_250.csv
- calcs/2-sim-thomas/thomas-grid-data/_1856_95_62.csv
- calcs/2-sim-thomas/thomas-grid-data/_108_115_50.csv
- calcs/2-sim-thomas/thomas-grid-data/_108_14_25.csv
- calcs/2-sim-thomas/thomas-grid-data/_108_101_25.csv
- calcs/2-sim-thomas/thomas-grid-data/_1856_164_50.csv
- calcs/2-sim-thomas/thomas-grid-data/_1856_139_100.csv
- calcs/2-sim-thomas/thomas-grid-data/_1856_170_25.csv
- calcs/2-sim-thomas/thomas-grid-data/_432_39_50.csv
- calcs/2-sim-thomas/thomas-grid-data/_432_123_125.csv
- calcs/2-sim-thomas/thomas-grid-data/_1856_129_100.csv
- calcs/2-sim-thomas/thomas-grid-data/_108_176_50.csv
- calcs/2-sim-thomas/thomas-grid-data/_108_63_50.csv
- calcs/2-sim-thomas/thomas-grid-data/_108_77_25.csv
- calcs/2-sim-thomas/thomas-grid-data/_108_162_25.csv
- calcs/2-sim-thomas/thomas-grid-data/_432_133_125.csv
- calcs/2-sim-thomas/thomas-grid-data/_108_87_100.csv
- calcs/2-sim-thomas/thomas-grid-data/_1856_9_pcf.csv
[truncated: 9,688 more entries]
