# Supplementary material for: A unified framework for species spatial patterns: Linking the occupancy area curve, Taylor's Law, the neighborhood density function and two‐plot species turnover
Source: Ecol Lett. 2021 Aug 4;24(10):2043–53. doi: 10.1111/ele.13788 (PMC8518128; doi:10.1111/ele.13788)
Supplement: Supplementary file 4 — Supplementary Material [file ELE-24-2043-s004.zip › calcs/predictfns.py]

# This module contains functions to fit each of the five spatial metrics based on knowledge of alpha and beta of a Gaussian second-order intensity function or a and b of a power law Taylor's Law

import numpy as np
from numpy import sqrt
from scipy.special import erf

# --- Thomas process

def lambda2_fn(r, alpha, beta):
    return alpha * np.exp(-beta * r**2) + 1

def taylors_fn(A, alpha, beta):
    return (alpha/beta**2) * (sqrt(np.pi*beta*A) * erf(sqrt(beta*A)) + np.exp(-beta*A) - 1)**2 + A

def occup_area_fn(A, alpha, beta):
    sigma2 = taylors_fn(A, alpha, beta)
    return 1 - (A/sigma2) ** (A**2/(sigma2-A))

def covar_fn(AD, alpha, beta):
    # A is a constant, D is an array
    A, D = AD
    part1 = alpha * sqrt(np.pi) / (2 * beta**(3/2))
    part2 = sqrt(np.pi*beta*A) * erf(sqrt(beta*A)) + np.exp(-beta*A) - 1
    part3 = D*erf(sqrt(beta)*D) - 2*(D+sqrt(A))*erf(sqrt(beta)*D+sqrt(beta*A)) + (D+2*sqrt(A))*erf(sqrt(beta)*D+2*sqrt(beta*A))
    part4 = 1/sqrt(np.pi*beta) * (np.exp(-beta*D**2) - 2*np.exp(-beta*(D+sqrt(A))**2) + np.exp(-beta*(D+2*sqrt(A))**2))
    return part1 * part2 * (part3 + part4)

def turnover_fn(AD, alpha, beta):
    # A is a constant, D is an array
    A, D = AD
    sigma2 = taylors_fn(A, alpha, beta)
    P00 = (A/sigma2) ** ((A**2*(2*sigma2-covar_fn((A,D), alpha, beta))) / (sigma2*(sigma2-A)))
    return 2 + (P00-1)/occup_area_fn(A, alpha, beta)

# --- Power law in 2D

def taylors_pow_fn(A, a, b):
    return a * A**b

def lambda2_pow_fn(r, a, b):
    c = a*b*(b-1)*(2*b-1) / (np.pi*(2*b-1) - 4*(b-1))
    return c*r**(2*(b-2)) + 1

def occup_area_pow_fn(A, a, b):
    sigma2 = taylors_pow_fn(A, a, b)
    return 1 - (A/sigma2) ** (A**2/(sigma2-A))

def covar_pow_fn(AD, a, b):
    # A is a constant, D is an array
    A, D = AD
    c = a*b*(b-1)*(2*b-1) / (np.pi*(2*b-1) - 4*(b-1))
    h = sqrt(A)
    g = 2*(2-b)
  
    t1 = 1 / ((g-1)*(g-2))
    t2 = D**(2-g) - 2*(D+h)**(2-g) + (D+2*h)**(2-g)
    t3 = h**2 / (12*(g+1))
    t4 = D**(-g) - 2*(D+h)**(-g) + (D+2*h)**(-g)
  
    return c*h**2 * (t1*t2 - t3*t4)

def turnover_pow_fn(AD, a, b):
    # A is a constant, D is an array
    A, D = AD
    sigma2 = taylors_pow_fn(A, a, b)
    P00 = (A/sigma2) ** ((A**2*(2*sigma2-covar_pow_fn((A,D), a, b))) / (sigma2*(sigma2-A)))
    return 2 + (P00-1)/occup_area_pow_fn(A, a, b)
