# Supplementary material for: A unified framework for species spatial patterns: Linking the occupancy area curve, Taylor's Law, the neighborhood density function and two‐plot species turnover
Source: Ecol Lett. 2021 Aug 4;24(10):2043–53. doi: 10.1111/ele.13788 (PMC8518128; doi:10.1111/ele.13788)
Supplement: Supplementary file 4 — Supplementary Material [file ELE-24-2043-s004.zip › calcs/2-sim-thomas/thomas_abund.csv]

spp_names	ns	alphas	betas
_108_0	107	4.61622348000336	3.98256409362882
_108_1	107	6.80427257044303	4.22157332813867
_108_2	107	5.3887344507738	4.47397491896802
_108_3	106	4.01011192677002	4.03255837787548
_108_4	106	3.42192384932534	4.36246897662943
_108_5	106	6.75867678890009	5.09605840875217
_108_6	109	6.27818416228348	5.2748687476939
_108_7	109	4.82219208480251	5.58476071561097
_108_8	108	4.09241663048196	3.02557399669392
_108_9	110	6.07880555687256	3.8582507751033
_108_10	107	3.01089865594739	3.25863164430585
_108_11	109	5.88671596737318	5.45599052598894
_108_12	107	5.96182845826126	5.60951336529973
_108_13	106	6.1489547424197	5.15943546895672
_108_14	108	5.51622651520096	3.8534332571729
_108_15	107	4.10143563056266	5.6168249829035
_108_16	106	4.99743408042296	3.13613701876689
_108_17	110	4.55201683861452	4.99642354336121
_108_18	108	5.02641231875049	8.8675456139752
_108_19	108	5.43294922178397	5.38743991998722
_108_20	110	4.86463648823398	5.1364265253082
_108_21	106	4.36040590486442	3.81549625051167
_108_22	108	5.3557209718753	2.96689042561673
_108_23	110	5.92198141856332	7.7777144763137
_108_24	108	5.09900664904018	4.94513019918148
_108_25	110	5.18162342346712	3.95806718377612
_108_26	109	3.85377608523911	5.32682682448069
_108_27	110	2.55121660050464	1.65746246940999
_108_28	107	6.56047895230265	6.80849614596078
_108_29	106	4.30577177566088	4.9497087417597
_108_30	108	5.37120856130924	3.83271480970197
_108_31	106	4.3004624297533	4.06890885472607
_108_32	109	3.55295155111177	2.17775949433371
_108_33	110	5.31360526696422	3.99915391460522
_108_34	109	4.84461207928764	6.62322330376131
_108_35	110	6.38051426851884	6.28595793951527
_108_36	107	4.37082550889438	2.54701629287942
_108_37	106	5.2496552821891	5.73263091688708
_108_38	106	5.25141006235094	2.52078830341993
_108_39	106	5.02660591115311	3.78016519622666
_108_40	109	5.73851387496815	7.43525280595855
_108_41	109	4.35127679945852	4.42631983390992
_108_42	109	4.86381918768103	4.1113258437609
_108_43	106	5.43197849609134	7.8467518660002
_108_44	110	4.91365060253122	3.41789719982352
_108_45	110	4.4584418574263	4.88788768739865
_108_46	110	5.0519788198705	5.68169290431249
_108_47	110	5.91664299032029	5.15535200224089
_108_48	107	6.86439018791343	3.77501163903769
_108_49	110	4.03224036145418	3.9087084902997
_108_50	106	6.2980440165687	5.13315725328424
_108_51	106	4.24412836979246	5.0081873932258
_108_52	109	4.34565883636275	5.40479241402077
_108_53	106	6.47992380946248	6.82810292375694
_108_54	109	4.50788090670789	5.00561149824737
_108_55	106	6.3596797985658	5.96657490406341
_108_56	109	5.81928982791911	6.57974618418793
_108_57	109	4.65896077812243	4.51682059181488
_108_58	109	6.87153930561917	7.90543331735371
_108_59	110	5.82982896473425	5.64556971268657
_108_60	106	4.36985323426821	4.4546624136936
_108_61	110	4.83072021249908	6.25725904999776
_108_62	107	5.72154304816329	3.88321891926839
_108_63	107	4.92933304047636	6.78176648099287
_108_64	107	5.62728718166444	4.85586485770034
_108_65	109	3.84290428845003	4.13889681245732
_108_66	110	6.23346473698731	6.65358163622519
_108_67	110	5.72212327502299	8.19221585936205
_108_68	107	4.76155875907307	4.91271688671562
_108_69	108	6.46228088088163	4.38012786581415
_108_70	106	4.85667037233573	4.55508139841955
_108_71	108	5.81465451636049	4.33577290582561
_108_72	110	6.62481558004767	4.32552060718763
_108_73	107	6.24255874468343	4.82593018332304
_108_74	107	4.73237315454344	5.84794246489901
_108_75	107	3.30475050248147	3.42842627175922
_108_76	110	7.91468854306476	4.79540381951618
_108_77	109	4.82024081926732	3.32881025213338
_108_78	108	3.51638148030986	3.12740033028497
_108_79	110	7.15897408176206	7.59283495600153
_108_80	106	6.26092535308967	7.3264165415488
_108_81	107	8.0997334304872	4.2409973708571
_108_82	107	6.86513757847625	4.81539600476037
_108_83	109	4.31160425170423	4.67749934101801
_108_84	107	4.50244581227741	4.49269371617878
_108_85	109	4.47138655274539	5.6781999819765
_108_86	110	3.92001213763396	2.11421437588379
_108_87	108	5.97208198124603	5.78109181813906
_108_88	108	5.25992677325507	4.79054840606242
_108_89	106	5.76339859039117	3.98417288838469
_108_90	109	5.94619050414668	7.46537898840008
_108_91	106	6.19918645805654	5.74728585431181
_108_92	110	5.56999765100076	7.97952241553
_108_93	109	4.26312768107348	4.02059223845534
_108_94	107	4.2509447251641	2.96979136005894
_108_95	109	4.74832267127782	5.23996009272722
_108_96	106	2.60670824168801	1.71528284007292
_108_97	106	4.09094457084522	2.29860758865786
_108_98	110	5.11909120573472	6.58487772700012
_108_99	109	3.46874154194479	3.04430121704593
_108_100	106	4.36179308668477	3.1819812732039
_108_101	106	5.38063693165221	5.18177475213747
_108_102	110	3.62434804365402	3.11660855249935
_108_103	108	5.6297300442497	6.68951256947248
_108_104	110	5.55216456195174	4.9253631562929
_108_105	106	4.84898522707295	3.07172953028732
_108_106	107	2.84090801515647	2.8516860949665
_108_107	106	5.63952550523889	8.43829235367415
_108_108	108	3.89396232760244	4.95249129520864
_108_109	108	5.67840228825559	5.43384986813134
_108_110	107	5.55199175865773	5.605755612129
_108_111	106	4.67331360161812	3.96661125760789
_108_112	109	5.0133855954357	7.16460381483552
_108_113	109	6.51709290269178	6.80362173874026
_108_114	108	8.73791896148319	5.98639533546819
_108_115	108	7.23187018077372	7.576193523852
_108_116	109	4.46394528408015	4.27226164782359
_108_117	107	3.33935074367602	5.99567972699707
_108_118	107	5.31515473865498	6.40981898293309
_108_119	110	4.87131219968	4.37813635438402
_108_120	110	5.6787273757658	7.74339994227683
_108_121	110	3.90952629739673	6.56069926042649
_108_122	107	5.68049965668087	4.07595695951064
_108_123	106	4.8752385056432	5.03219454567637
_108_124	108	4.19929535852786	3.7162014515342
_108_125	106	4.50364725804741	2.67398936858789
_108_126	109	5.15443837754383	4.53466106156899
_108_127	110	5.81942073760291	4.76382633342675
_108_128	109	5.53338025940931	4.49240198470223
_108_129	109	4.29913658282576	4.07396162747722
_108_130	110	5.857242682078	6.15086534054422
_108_131	109	6.55610568764276	5.39368704029571
_108_132	107	4.19795189639852	4.81219044492986
_108_133	108	5.51554600950229	5.38276073198614
_108_134	110	5.23423063851343	4.23066986132647
_108_135	110	3.72887978164729	2.91335260935513
_108_136	109	5.94365081095958	8.3352342272988
_108_137	108	6.95843679529852	5.84043966352106
_108_138	108	9.43162074409164	8.54446657388928
_108_139	106	6.16281145937149	3.68990718241459
_108_140	108	5.80814655524113	3.84572649702051
_108_141	107	4.42946288125337	6.26912268905641
_108_142	110	3.76493617183686	2.05356849369382
_108_143	108	6.01522099347815	5.18163033196062
_108_144	107	6.95243595682552	3.70647452621515
_108_145	109	7.56419551381194	5.87235848885101
_108_146	109	5.65578384159826	5.34147228194677
_108_147	110	5.59357715954786	6.05035890542783
_108_148	108	4.76740171207701	6.617973144678
_108_149	107	5.90467635577446	5.53394142542199
_108_150	106	5.97213716197389	5.30207479424434
_108_151	106	5.38273217644576	4.96728569737484
_108_152	109	6.45196017642466	11.0015789104634
_108_153	110	4.30005890165595	3.3404569970227
_108_154	107	5.49619832293891	4.81882857297326
_108_155	108	4.23599472094333	3.93241317097687
_108_156	107	6.64859793233093	7.80711921758594
_108_157	106	3.48479062348606	4.14835253566153
_108_158	110	5.11721810103287	4.34150130408542
_108_159	109	6.83899113925029	7.02949891157194
_108_160	110	8.21661045495026	5.47921330131012
_108_161	106	5.68298700898902	4.47280486240224
_108_162	108	5.91116688039784	3.88653827328856
_108_163	106	3.78357285920515	3.34228752131741
_108_164	106	4.53738604905495	4.25280183559097
_108_165	106	2.75592234646278	2.75672567546472
_108_166	109	3.73765455628382	4.46947406047165
_108_167	107	4.76855183787901	4.84505816935215
_108_168	110	4.12676874692572	5.56050558820077
_108_169	107	4.07746368760141	3.66991283949159
_108_170	109	6.55945356527945	5.64813596162212
_108_171	106	3.78836142114915	4.38047128294
_108_172	108	4.49223004485901	5.60102724527192
_108_173	107	6.66261884461112	7.38628967932267
_108_174	109	5.70648356063215	6.93309241337429
_108_175	107	6.98639609840463	5.76159966569606
_108_176	110	6.39249848312284	4.49085182168633
_108_177	107	4.2696477646095	4.47126695642807
_108_178	110	4.64667223673319	7.19914487384751
_108_179	108	4.26428437240889	4.05534534380533
_108_180	107	6.28819278044503	4.01932190671452
_108_181	108	3.99544192520546	3.0109859180111
_108_182	106	3.69714498675743	2.74007059301149
_108_183	110	6.12992736894986	6.58282065685395
_108_184	108	4.3367078560953	4.73811508678377
_108_185	109	4.63980431952221	3.44423839482521
_108_186	108	4.63407324992032	4.71903755216102
_108_187	106	6.04844965564661	4.50038801375044
_108_188	110	3.67978994896234	3.17050738104855
_108_189	106	6.30857630259978	5.50849548235531
_108_190	107	3.46293207922421	4.27586642812201
_108_191	110	6.0608889963079	3.08674387003691
_108_192	107	6.62935368749927	6.84608456848045
_108_193	109	5.70834953179577	6.57286242859835
_108_194	107	5.0815877473398	4.6605433011482
_108_195	109	3.54878293776567	1.50508898533656
_108_196	107	4.78429509207579	3.72261563442937
_108_197	106	4.81623621949027	5.83502407348411
_108_198	110	3.56769859389769	6.17707895474055
_108_199	109	5.70093840104026	5.17504035792448
_432_0	435	2.66140993208858	0.711013786442422
_432_1	433	2.54014577508474	0.956921546823152
_432_2	428	2.92704926894441	0.816812023386392
_432_3	429	2.94599176397176	1.17394810022208
_432_4	439	2.94247784618568	0.894415653580325
_432_5	431	2.12248197445948	0.530207308358244
_432_6	432	2.30152635909147	0.787807107545121
_432_7	429	2.51972494568518	1.01049009336697
_432_8	427	2.73459347181266	0.807238959263781
_432_9	439	2.60015811842738	0.926624579796449
_432_10	426	2.88730442873718	0.62068522926868
_432_11	425	2.97143259892966	0.8632941593844
_432_12	424	2.48378545207859	0.639444356935967
_432_13	438	2.96213514235439	0.868578112006924
_432_14	439	2.77505622242048	0.705400390801215
_432_15	433	2.03888693694148	0.797736073214407
_432_16	425	2.41999754518603	0.924581173850272
_432_17	437	2.88474055731252	1.16719388424777
_432_18	436	2.61188408056773	0.704932843401212
_432_19	426	2.9124660168145	0.860862164207024
_432_20	429	3.23932239010463	1.08440464647158
_432_21	428	2.5665651614871	0.983246427747208
_432_22	429	3.02702774804895	1.19606707042331
_432_23	432	2.43806475740308	0.986467177451036
_432_24	428	2.58089614063128	1.00968526285295
_432_25	427	2.65271899842471	0.824062916265603
_432_26	427	3.06475461075768	0.971619728733303
_432_27	432	2.40438060613122	0.812103581272671
_432_28	438	3.0885883701241	0.735853141017695
_432_29	437	2.84577491008741	0.965670858279879
_432_30	437	3.26871541498109	1.23486159685866
_432_31	433	2.58501242738385	0.733784838610478
_432_32	428	3.27300973495282	0.734260994442521
_432_33	431	2.9554056461797	0.947714922583664
_432_34	437	3.05610035654992	0.80100465045125
_432_35	426	2.86954334574899	0.930911065837736
_432_36	430	3.28620839671477	1.1783530204722
_432_37	428	3.14709346837355	0.773875282495294
_432_38	425	2.40639654972416	0.700850016349687
_432_39	436	2.85709718587425	0.929118902297457
_432_40	433	3.30196724371461	0.801461809953343
_432_41	429	2.4205355764471	0.979522862405429
_432_42	440	3.17760582905213	0.738049035724388
_432_43	440	2.06556276378249	0.788907142168357
_432_44	440	2.62124633701853	0.739863266120834
_432_45	438	2.48719764634652	0.701734197591996
_432_46	437	3.23425890453711	0.992867728445276
_432_47	430	3.09336710617293	0.929057863011713
_432_48	438	2.81265929030538	0.998282052865834
_432_49	424	2.97293240113762	1.09597624500199
_432_50	440	2.37202189951935	0.730899741805162
_432_51	439	3.57539417897639	1.13209461976031
_432_52	436	3.01844368836336	1.4995629597876
_432_53	425	2.57460280395915	1.0204292794097
_432_54	428	2.59475702362247	1.52438419592782
_432_55	433	3.24578068990941	1.10174953732322
_432_56	435	3.11305946795254	1.15208005090298
_432_57	435	3.3402740494505	0.781208190158783
_432_58	434	2.96476768437936	0.805763304387989
_432_59	437	3.5713476773444	0.960084061109973
_432_60	424	2.57331337883106	1.09376339947749
_432_61	433	2.71878522339888	1.08953733512765
_432_62	425	3.30989712955574	0.936398820295905
_432_63	440	2.43359496434691	0.837632436334216
_432_64	425	3.22245795207869	0.674943682094052
_432_65	435	2.14468409107035	0.433577522522854
_432_66	425	2.39508129209191	0.800724834070707
_432_67	440	2.79083215249877	1.07362173562963
_432_68	437	2.88964026860378	1.05316896620522
_432_69	425	2.65922235175154	0.967476317032262
_432_70	436	2.49669975102212	0.547502631638618
_432_71	424	2.95436947785089	1.36112190078719
_432_72	440	2.76271447425459	0.804676264154125
_432_73	439	2.5426842443169	1.02327785150461
_432_74	426	3.38092544459766	1.34408778042355
_432_75	434	2.39990043983409	0.989906577161776
_432_76	437	2.72038170215769	1.30355238126665
_432_77	438	2.96328494180537	1.09750222912694
_432_78	429	3.15679287595279	0.771166738572004
_432_79	430	2.83102617253995	1.23844708352148
_432_80	428	3.50035300177651	1.37737950769942
_432_81	429	3.12227035914457	1.12776747770821
_432_82	440	3.38161169234331	0.932736362515897
_432_83	437	2.87076364429742	0.89652625473619
_432_84	431	2.44619000834872	0.631406832245473
_432_85	426	3.03646512420277	0.935578354310109
_432_86	426	3.15717598357217	0.771444492403911
_432_87	438	2.57673330536608	1.05180708889804
_432_88	427	2.60582407928198	0.910809157796115
_432_89	433	3.09107685248772	0.966534635681738
_432_90	431	3.04477366904844	0.840610694259997
_432_91	436	3.47497523606171	0.88628263590142
_432_92	438	3.39924162360488	0.804006107946033
_432_93	431	2.79411950738576	1.13766980999232
_432_94	435	2.8896052552624	0.973839977788283
_432_95	427	3.066366990541	1.45108649185529
_432_96	427	2.73287598979969	1.05394847412081
_432_97	437	3.32120667005629	0.95923125913783
_432_98	438	2.48404882667456	1.15017595123097
_432_99	433	2.5486987704776	1.46548927748911
_432_100	426	2.92052212670655	1.5435762629646
_432_101	426	2.30891004176733	0.704925251129123
_432_102	434	2.60475832014956	0.796583313764637
_432_103	437	3.05847378417361	1.1141538810536
_432_104	436	2.68182664075567	0.949178161158632
_432_105	429	2.77820636768753	1.09996862545245
_432_106	428	2.18685469227636	0.61052775616671
_432_107	432	2.45225220006713	1.11751689754567
_432_108	424	2.91818459430521	0.704814924666736
_432_109	429	3.18552600801514	1.43188447474827
_432_110	424	2.11565199021498	0.506190872166789
_432_111	440	4.05123402396512	1.18974413931725
_432_112	440	3.63022528358824	0.679569770728749
_432_113	431	2.73866887039007	0.936704308448531
_432_114	434	3.18165104653904	1.46068989750132
_432_115	428	2.91915454526107	0.978385917884752
_432_116	430	3.95328894187151	1.0697398168665
_432_117	430	3.41381399787619	1.04422635772547
_432_118	425	3.37664572765478	0.821443606891168
_432_119	436	2.84742565841869	0.658471471986686
_432_120	427	3.12411518297985	0.918263011536221
_432_121	432	2.81211362521214	0.759307703052872
_432_122	427	3.18786187720621	1.15934413766019
_432_123	437	2.94503780400253	0.691257795797281
_432_124	435	2.94398141846458	1.02376897718125
_432_125	429	2.48879330576405	0.76168901136495
_432_126	436	2.54406051496535	1.1103774851704
_432_127	439	2.87299138985508	1.30089733692814
_432_128	430	2.40682947484522	0.750315454223616
_432_129	426	2.62731974236861	0.821398582844469
_432_130	430	3.16598926917092	0.714988729451558
_432_131	426	3.26841661745536	0.840180088372069
_432_132	436	2.83214954499844	1.15418151220749
_432_133	439	2.39796102375557	0.879798263752889
_432_134	435	3.34142520115261	0.903363083194106
_432_135	425	3.1619654926432	0.827590394028113
_432_136	436	3.17304903993817	1.20210300431612
_432_137	436	2.74436176230948	0.903484729226306
_432_138	427	3.08109814306298	1.22161443831465
_432_139	433	2.96747937351493	0.784476636403519
_432_140	432	3.01257942442975	0.76767387736628
_432_141	429	2.90279613291779	0.94298117586044
_432_142	425	3.31685422676094	1.21304903735553
_432_143	425	3.78071169659336	0.859612624497077
_432_144	428	2.79546078100752	0.533480714878919
_432_145	428	2.37099501254676	0.878297896531261
_432_146	439	2.24422212133376	0.89933340218878
_432_147	424	3.1942331430658	1.34242369055175
_432_148	439	3.20784715076703	1.20610616514384
_432_149	424	2.74012863036906	0.986257932245901
_432_150	440	2.73633949525514	0.778686271168941
_432_151	425	3.78179481913751	0.458566096198478
_432_152	440	2.68536477534092	0.760799550526833
_432_153	434	2.83947752474584	1.05082882875133
_432_154	430	2.89512335033182	0.876253074031188
_432_155	425	2.7736882305368	0.939539213606101
_432_156	439	3.69497729225562	1.15074310242563
_432_157	438	3.48370222150431	0.771258842899945
_432_158	428	3.77118903856344	0.965125343707732
_432_159	427	2.67497529845464	1.06512027069436
_432_160	440	2.64095812581651	0.913742632579276
_432_161	424	3.08301285142209	0.983020910938629
_432_162	438	2.97265569401718	0.980609364632022
_432_163	432	3.063828847448	1.45528902514838
_432_164	429	2.72765692340936	0.848957316102603
_432_165	429	2.56146314129646	1.0028861769456
_432_166	431	2.97614459996845	0.910745826596132
_432_167	426	2.92741876265011	0.991401608667358
_432_168	438	2.92755975533052	1.09656137843453
_432_169	439	3.08503611248312	0.989608555216444
_432_170	427	2.7597524028028	0.928955899926383
_432_171	430	2.93390258626629	0.676941639643816
_432_172	425	2.81649948759268	0.920174847229864
_432_173	428	3.08077917984996	1.14606896591951
_432_174	432	2.87275832958433	0.760613326098687
_432_175	429	2.98616407828726	0.752237867552502
_432_176	434	2.90083190455196	1.01483493915716
_432_177	424	3.3091963090099	0.623418337998023
_432_178	424	3.77287219219483	1.19887573467783
_432_179	425	2.56530020321072	0.916544937983168
_432_180	439	3.61267334825833	1.32424146479048
_432_181	435	2.50512589256746	1.14156451120978
_432_182	431	2.44473089572517	0.887996670466866
_432_183	434	2.72930522692153	0.521584377598006
_432_184	430	2.59487545483274	0.562646992396061
_432_185	430	3.11058403720785	0.82002250381891
_432_186	433	3.20738230159173	0.991184803260842
_432_187	440	3.47571793102622	1.01690306348041
_432_188	438	3.19561409262949	0.770011279268398
_432_189	429	3.80557609260731	1.0640024924955
_432_190	436	3.09375444073393	0.804094924385903
_432_191	433	3.03189046787599	0.725714396238889
_432_192	436	3.28925496660433	0.832621610281179
_432_193	439	3.16872624220547	0.970058640868856
_432_194	425	3.00861959217207	0.921252401060396
_432_195	439	2.85676905752874	0.662997106542767
_432_196	425	2.6411762495529	0.990442813166782
_432_197	424	2.70758449895789	1.17331350713881
_432_198	427	3.16579863877602	0.783057139836061
_432_199	435	2.81029056130274	0.908780312299665
_1856_0	1869	0.770038823011376	0.238075492662893
_1856_1	1853	0.953608719491207	0.181244464785635
_1856_2	1871	1.08099821328449	0.147411016316163
_1856_3	1860	0.980942680714659	0.114383029778406
_1856_4	1833	1.15681438153646	0.134631762673793
_1856_5	1876	0.847321809707725	0.183139008863805
_1856_6	1891	0.902069448987828	0.167215521282508
_1856_7	1869	0.942341660807382	0.12818633634387
_1856_8	1846	1.05835647187584	0.145161313137225
_1856_9	1893	0.807865901278793	0.115221073249922
_1856_10	1874	0.899454109763218	0.155003024481695
_1856_11	1851	1.20645550439737	0.126592238327245
_1856_12	1833	1.05805004170711	0.132956208311381
_1856_13	1881	1.07752694967916	0.159474411922006
_1856_14	1820	0.969480516518844	0.177282572093565
_1856_15	1867	1.02356636713776	0.130451620427519
_1856_16	1858	1.25865119494799	0.1569433464431
_1856_17	1854	1.21166954344734	0.132511870200391
_1856_18	1863	0.874270161660262	0.165567147831318
_1856_19	1839	1.02281194865656	0.165318246400414
_1856_20	1850	0.916542758338609	0.0954275976872066
_1856_21	1883	0.828388058094913	0.103262924308361
_1856_22	1832	0.992578716251984	0.203622510020751
_1856_23	1837	1.06275714995309	0.17859901670855
_1856_24	1879	0.824882595090641	0.166158086199741
_1856_25	1882	0.872864680552088	0.151301182392618
_1856_26	1889	1.05819580600135	0.152443429689923
_1856_27	1881	0.90986138396695	0.161567985897114
_1856_28	1831	1.19850022459391	0.0971243363582105
_1856_29	1861	1.01388739759934	0.14063709144857
_1856_30	1890	0.955780433040743	0.128275600889704
_1856_31	1843	0.952570317707367	0.183208234351074
_1856_32	1820	0.946556996394823	0.177898715215395
_1856_33	1875	0.867983110849958	0.188981361117774
_1856_34	1868	0.881009164223444	0.20677136728201
_1856_35	1856	1.05711489186487	0.150457602214458
_1856_36	1874	1.07236274756969	0.181253306391128
_1856_37	1820	1.25614956525411	0.134093439696189
_1856_38	1883	1.05747130219558	0.182411159447432
_1856_39	1829	1.09262502340454	0.175594159562904
_1856_40	1871	1.03686337547426	0.180392365990651
_1856_41	1822	1.16224739015714	0.129923425525964
_1856_42	1876	0.835396336511672	0.176350218655475
_1856_43	1833	0.919625878707504	0.115803183953543
_1856_44	1835	1.27383413358591	0.189653537932133
_1856_45	1866	0.880492749593202	0.137468882192215
_1856_46	1860	1.0853263718023	0.112516166884109
_1856_47	1837	0.965878751712845	0.132778151617153
_1856_48	1833	1.03389512177828	0.0964240776877398
_1856_49	1831	0.887380884054006	0.205226341471004
_1856_50	1842	0.992046830513291	0.174941240631467
_1856_51	1843	0.904875396919112	0.168756089374603
_1856_52	1852	1.0714714624841	0.145569614162721
_1856_53	1889	0.858049358792405	0.196348825711008
_1856_54	1861	1.12939572447944	0.173736662076016
_1856_55	1825	1.04484553620051	0.178754569029093
_1856_56	1822	1.03299403541118	0.175837960805351
_1856_57	1892	0.989269926967498	0.14252748903113
_1856_58	1888	0.920960599740204	0.130696074277242
_1856_59	1888	0.916133422948723	0.162224514951876
_1856_60	1846	0.885381695456891	0.177067822264945
_1856_61	1866	1.05090946185028	0.134015216924957
_1856_62	1855	1.17659693702282	0.149301951546931
_1856_63	1843	0.952006559722123	0.134223640093136
_1856_64	1882	1.16362136950903	0.164573973971352
_1856_65	1834	0.941404997972473	0.195033345005387
_1856_66	1870	0.823973124516711	0.174545916054777
_1856_67	1857	0.92724311586536	0.082916660616263
_1856_68	1864	0.969922068648778	0.16831686074584
_1856_69	1827	1.22093039694132	0.164969009669959
_1856_70	1887	1.03711313900771	0.125224866081407
_1856_71	1880	0.894393170393487	0.144944128272652
_1856_72	1858	1.05230647100843	0.154774492099546
_1856_73	1865	1.13381476855711	0.118958326672804
_1856_74	1831	0.975489934310704	0.126209683800429
_1856_75	1846	1.19198514658722	0.14077778444926
_1856_76	1855	1.07534972441834	0.158420058839296
_1856_77	1881	1.03048014304258	0.117652030842287
_1856_78	1878	0.932903677264397	0.181724759080489
_1856_79	1869	0.873956865521332	0.166410838207166
_1856_80	1886	1.10300372341424	0.136742987792567
_1856_81	1830	0.966849177865633	0.106348006151359
_1856_82	1848	0.951076133645967	0.190241344748099
_1856_83	1875	0.895721517881184	0.122673397978448
_1856_84	1884	0.93224695341207	0.138903993155695
_1856_85	1889	1.14488082575437	0.101814920718223
_1856_86	1880	0.821252484387149	0.176826996302599
_1856_87	1831	1.00573260161417	0.162461736777892
_1856_88	1868	0.879226038017129	0.181133100065314
_1856_89	1865	1.02612258171323	0.142233148016093
_1856_90	1843	0.769942965370208	0.164946938664737
_1856_91	1854	0.975044168879042	0.14116425387966
_1856_92	1824	1.27185150581384	0.182769658645483
_1856_93	1822	1.16615137016653	0.138530416505291
_1856_94	1879	1.13912618400954	0.174634354900974
_1856_95	1859	1.02327137174202	0.158734139576583
_1856_96	1822	0.988308836829186	0.171553664657492
_1856_97	1876	1.17547191773563	0.179483401777265
_1856_98	1891	1.07134824149358	0.143413585843301
_1856_99	1869	1.10064708308839	0.187182862884802
_1856_100	1866	1.00203719842229	0.130481762713372
_1856_101	1866	1.04971907670738	0.158043908840074
_1856_102	1857	1.04057755705543	0.169528563163812
_1856_103	1862	1.10414749782374	0.168483376379469
_1856_104	1885	1.12363443213893	0.165792594522856
_1856_105	1891	0.723371479952232	0.188502306192707
_1856_106	1822	0.924629525528634	0.160265340567604
_1856_107	1828	0.906312531253337	0.128974510687677
_1856_108	1846	1.09242978232058	0.129611573863826
_1856_109	1823	1.05731812001654	0.135088962818474
_1856_110	1876	0.931145829210197	0.173227120378393
_1856_111	1832	0.965694010940613	0.13684538833655
_1856_112	1858	1.12126387681222	0.129897537294599
_1856_113	1820	0.967550762241827	0.103237763669757
_1856_114	1860	1.21302166034372	0.0898169333972932
_1856_115	1873	1.07689495746237	0.118739188316202
_1856_116	1867	0.927695314079304	0.172152700612564
_1856_117	1866	0.968697816580137	0.11425303623801
_1856_118	1865	1.01052300856166	0.14718418360583
_1856_119	1865	0.98746478025524	0.136421654622275
_1856_120	1879	1.00894570441698	0.11712659170613
_1856_121	1871	1.05731726051171	0.124957817105404
_1856_122	1887	0.948144348685877	0.117461981132136
_1856_123	1869	0.822047657248118	0.177472588308427
_1856_124	1823	0.980484919407489	0.177882529454219
_1856_125	1829	0.99428621425943	0.15398562174916
_1856_126	1876	0.930244487643589	0.160364291728116
_1856_127	1831	0.892634302164601	0.150874045002613
_1856_128	1862	1.28098230120229	0.129463830907201
_1856_129	1819	0.887569164250351	0.142235054931741
_1856_130	1843	0.837299909632508	0.165169034830952
_1856_131	1877	0.958987808142163	0.10670355297817
_1856_132	1892	1.02839860346461	0.173045316424658
_1856_133	1891	1.10766140815477	0.18006792459996
_1856_134	1855	1.01913500409599	0.109740911027433
_1856_135	1827	0.988839818798633	0.167261604640218
_1856_136	1854	1.06523083642648	0.145649390719597
_1856_137	1889	0.975660357775732	0.140944801354161
_1856_138	1832	1.00947607659502	0.115992744770283
_1856_139	1873	0.874509337278032	0.205844353303208
_1856_140	1867	1.0183263523336	0.123190853184192
_1856_141	1883	0.969531103613081	0.143132081336344
_1856_142	1882	0.97096178799335	0.199229314897679
_1856_143	1846	0.947020648101824	0.15254983813058
_1856_144	1846	1.02634603717628	0.175742657151279
_1856_145	1871	1.155221521559	0.158680921869866
_1856_146	1828	1.12576947882794	0.116706401846752
_1856_147	1875	0.944016329590774	0.115029088236722
_1856_148	1833	1.14798047179551	0.141841052742094
_1856_149	1843	0.958604564139206	0.173567920484847
_1856_150	1883	0.963369659910087	0.18816296400594
_1856_151	1833	1.01953533070677	0.172418797761256
_1856_152	1869	0.890585657112477	0.117981753721154
_1856_153	1844	1.18141288868528	0.140599479802098
_1856_154	1862	0.831940864319362	0.156648555233894
_1856_155	1841	1.18471634974025	0.126316411820948
_1856_156	1873	1.11296027623638	0.150815042372248
_1856_157	1873	1.04734514934503	0.188650846905859
_1856_158	1852	0.937058213482914	0.115008653802069
_1856_159	1859	1.03773854193654	0.136950995652799
_1856_160	1863	0.979279931979137	0.124106241498767
_1856_161	1873	1.03815513822873	0.129550878772502
_1856_162	1824	1.13375209378976	0.124001003347647
_1856_163	1882	1.36864708636034	0.143062138000687
_1856_164	1869	1.36698220793191	0.127674074816501
_1856_165	1873	1.06834052679798	0.130470794477908
_1856_166	1892	0.878963994926881	0.133063217411173
_1856_167	1854	0.902668084242899	0.143741404763459
_1856_168	1824	1.04809117513334	0.176412017226755
_1856_169	1834	0.863469977248176	0.17478606591214
_1856_170	1868	0.864142148147517	0.168844552482191
_1856_171	1864	1.0508490549172	0.173617871987881
_1856_172	1880	1.10207349699562	0.189344609050141
_1856_173	1849	0.980733378067942	0.196326861463885
_1856_174	1844	1.04812143542189	0.10841912975506
_1856_175	1873	0.885483392934021	0.167356853863301
_1856_176	1885	0.771949839908877	0.2201260098438
_1856_177	1841	1.13272342064615	0.0726934726456014
_1856_178	1865	0.823246602407069	0.124163557402136
_1856_179	1868	0.927511006370902	0.165633031411684
_1856_180	1846	1.02756565915405	0.107528316661393
_1856_181	1823	1.06314817985452	0.142300831879443
_1856_182	1845	1.00702213921374	0.178728585203511
_1856_183	1884	0.920366443378098	0.13240039467406
_1856_184	1877	1.10492213538833	0.116672949622237
_1856_185	1887	1.00825496707919	0.141143999822224
_1856_186	1834	1.14211439310638	0.147219704085485
_1856_187	1819	0.934130632471491	0.133956272294157
_1856_188	1847	1.05324550532423	0.193156182098124
_1856_189	1863	0.962759377291104	0.17767516032821
_1856_190	1831	0.949728590712731	0.171037472229819
_1856_191	1835	1.11747518550999	0.182484476792842
_1856_192	1892	1.16242392391408	0.12619405679261
_1856_193	1877	0.946049630903599	0.162282228662982
_1856_194	1843	0.968499386313304	0.171628200925244
_1856_195	1876	0.846497619458215	0.177320986450839
_1856_196	1868	1.25086723013807	0.136535824916742
_1856_197	1830	1.03774350680539	0.136607884798995
_1856_198	1878	0.962198768045366	0.177776523795068
_1856_199	1842	0.954775605477182	0.0897015316669927
