# Supplementary material for: A unified framework for species spatial patterns: Linking the occupancy area curve, Taylor's Law, the neighborhood density function and two‐plot species turnover
Source: Ecol Lett. 2021 Aug 4;24(10):2043–53. doi: 10.1111/ele.13788 (PMC8518128; doi:10.1111/ele.13788)
Supplement: Supplementary file 4 — Supplementary Material [file ELE-24-2043-s004.zip › calcs/2-sim-thomas/thomas-simulation.ipynb]

# %% [markdown]
This notebook simulates Thomas process "species" that match the low/mid/high parameter sets typical of the BCI data. We generate replicates of each species to test the recovery of the PCF and its relationship to other metrics.

# %% [code]
library(spatstat)

# %% [code]
# Three "typical" BCI species - vectors are n, alpha, beta
# Later we'll convert alpha and beta to PCF parameters
low <- c(108, 4.54, 3.83)
med <- c(432, 2.72, 0.83)
high <- c(1856, 0.98, 0.14)

# %% [code]
# Set dimensions of plot in raw units
xmax <- 1000
ymax <- 500

# %% [code]
set.seed(1)

# %% [code]
NSIMS <- 200  # Number simulated species per param set

# Define dimensions of plot
xmax <- 1000
ymax <- 500

# Declare square cell side lengths
HS <- c(10, 25, 50, 62.5, 100, 125, 250)

# Set up vectors to hold spp_name and actual realized n
spp_names <- c()
ns <- c()

# Set up vectors to hold fitted alpha and beta from sims
alphas <- c()
betas <- c()

# Loop through each set of species parameters
for (params in list(low, med, high)) {
    
    # Expand params
    true_n <- params[1]
    true_alpha <- params[2]
    true_beta <- params[3]
       
    # Calculate length factor for this n
    len_fac <- 1/sqrt(xmax * ymax / true_n)

    # Standardize variables so that lambda = 1
    # Corrections to HS are made later
    x_range <- c(0, xmax * len_fac)
    y_range <- c(0, ymax * len_fac)
    A <- x_range[2] * y_range[2]
    
    # Convert params
    # Note that spatstat kappa is equal to Wiegand rho
    fk <- 1  # For Poisson distribution of points per cluster
    #
    true_scale <- sqrt(1/(4*true_beta))  # beta = 1/4sigma^2
    #
    true_kappa <- fk / (true_alpha * 4 * pi * true_scale^2)  # alpha = fk/rho 4 pi sigma^2
    #
    true_lambda <- true_n / A
    true_mu <- true_lambda / true_kappa # mu = lambda/rho
    
    # Set counter for successful count of sims
    n_success <- 0
    
    # Loop through simulations for this parameter set
    while (n_success < NSIMS) {
                
        # Set spp name
        spp_name <- paste("_", true_n, "_", n_success, sep="")
        
        # Simulate point pattern in standardized units
        spp_ppp <- rThomas(true_kappa, true_scale, true_mu, owin(x_range, y_range), poisthresh=1e-16)
        spp_ppp <- unique(spp_ppp)  # Remove any duplicate points
        n <- spp_ppp$n
        
        # If realized ns is too far off, try again
        if (abs(n-true_n) / true_n > 0.02) { next }
    
        # If sim is successful, increment counter and record spp_name and n
        n_success <- n_success + 1
        spp_names <- c(spp_names, spp_name)
        ns <- c(ns, n)
        
        # Calculate empirical pcf for this point pattern
        P <- pcf(spp_ppp, correction="Ripley", divisor="r")
        pcf <- P$iso
#         K <- Kest(spp_ppp, r=r, correction="Ripley")
#         PK <- pcf(K)
#         pcf <- PK$pcf
        
        # Recover alpha and beta by fitting Thomas process to spp_ppp
        pcf_params <- thomas.estpcf(spp_ppp)
        alphas <- c(alphas, 1/(pcf_params$par["kappa"]*4*pi*pcf_params$par["sigma2"]))
        betas <- c(betas, 1/(4*pcf_params$par["sigma2"]))
        
        # Write pcf table
        write.csv(data.frame(P$r,pcf), paste("./thomas-grid-data/", spp_name, "_pcf.csv", sep=""), row.names=FALSE)
        
        # Loop H
        for (h in HS) {

            # Get number of divisions in each direction for this h
            x_div <- round(x_range[2] / (h * len_fac))
            y_div <- round(y_range[2] / (h * len_fac))

            # Get quadrat count object
            spp_q <- quadratcount(spp_ppp, x_div, y_div)

            # Write quadrat counts table
            # Note that h in the file name is the original length, not standardized
            write.csv(spp_q, paste("./thomas-grid-data/", spp_name, "_", round(h), ".csv", sep=""))
        }
    }
        
}

# Save table of realized abundances
df_abund <- data.frame(spp_names, ns, alphas, betas)
write.csv(df_abund, paste("thomas_abund.csv", sep=""), row.names=FALSE)

# %% [code]
