# Supplementary material for: A unified framework for species spatial patterns: Linking the occupancy area curve, Taylor's Law, the neighborhood density function and two‐plot species turnover
Source: Ecol Lett. 2021 Aug 4;24(10):2043–53. doi: 10.1111/ele.13788 (PMC8518128; doi:10.1111/ele.13788)
Supplement: Supplementary file 4 — Supplementary Material [file ELE-24-2043-s004.zip › calcs/2-sim-thomas/visualize-fits.ipynb]

# %% [markdown]
This notebook should be run after thomas-simulation.

# %% [code]
import numpy as np
import pandas as pd
import scipy.optimize as opt
import matplotlib.pyplot as plt

# %% [code]
# Read df of species names and densities
df = pd.read_csv('thomas_abund.csv')
df.head()

# %% [code]
# Plots of alpha and beta separated into three groups, low/medium/high abundance species
df = df.sort_values(by=["ns"])
df_low = df[0:200]
df_mid = df[200:400]
df_high = df[400:600]

fig, ax = plt.subplots(figsize=(12,8))
ax.scatter(df_low["alphas"], df_low["betas"])
ax.scatter(df_mid["alphas"], df_mid["betas"])
ax.scatter(df_high["alphas"], df_high["betas"])

ax.set_xscale('log')
ax.set_yscale('log')
ax.set_ylim((10**-2,10**2))

# %% [code]
# Boxplots of alpha and beta by group
fig, (ax1,ax2,ax3) = plt.subplots(1, 3, figsize=(15,5))
ax1.boxplot([np.log10(df_low["ns"]), np.log10(df_mid["ns"]), np.log10(df_high["ns"])], labels=["low", "mid", "high"])
ax2.boxplot([np.log10(df_low["alphas"]), np.log10(df_mid["alphas"]), np.log10(df_high["alphas"])], labels=["low", "mid", "high"])
ax3.boxplot([np.log10(df_low["betas"]), np.log10(df_mid["betas"]), np.log10(df_high["betas"])], labels=["low", "mid", "high"])

ax1.set_ylabel("n")
ax2.set_ylabel("alpha")
ax3.set_ylabel("beta")

# %% [code]
print(np.median(df_low["ns"]), np.median(df_mid["ns"]), np.median(df_high["ns"]))
print(np.median(df_low["alphas"]), np.median(df_mid["alphas"]), np.median(df_high["alphas"]))
print(np.median(df_low["betas"]), np.median(df_mid["betas"]), np.median(df_high["betas"]))

# %% [code]
import gc ; gc.collect()

# %% [code]
MAKEPLOTS = True

def gauss_fn(r, alpha, beta):
    return alpha * np.exp(-beta * r**2) + 1

# Loop through BCI species
for index, row in df.iterrows():
    
    # Read df with pcf data
    df_spp = pd.read_csv('thomas-grid-data/' + row["spp_names"] + '_pcf.csv')

    # Make and save quick plot of empirical pcf and fits, to check goodness of fits visually
    if MAKEPLOTS:

        fig, ax = plt.subplots(1,1)

        xdata = np.array(df_spp["P.r"])
        ydata = np.array(df_spp["pcf"])
        
        ax.plot(xdata, ydata, 'k', label='emp')
        ax.plot(xdata, gauss_fn(xdata, row["alphas"], row["betas"]), '--')

        ax.legend()
        ax.set_ylim([10**-0.1,10**2])
        ax.set_yscale('log')

        plt.savefig('thomas-plots/' + row["spp_names"] + '.pdf')
        plt.close(fig)

    # Collect garbage so it doesn't accumulate and crash matplotlib, for some reason
    gc.collect()

# %% [code]
