# Supplementary material for: A unified framework for species spatial patterns: Linking the occupancy area curve, Taylor's Law, the neighborhood density function and two‐plot species turnover
Source: Ecol Lett. 2021 Aug 4;24(10):2043–53. doi: 10.1111/ele.13788 (PMC8518128; doi:10.1111/ele.13788)
Supplement: Supplementary file 4 — Supplementary Material [file ELE-24-2043-s004.zip › calcs/2-sim-thomas/thomas_pcf_fits.csv]

spp_names	c1	c2	alpha	beta	sse_power	sse_gauss	n
_120_0	0.5619097067221656	-1.2313150865028932	0.4844956126588475	0.13896387921831954	1.7828554940393238	2.8259457677646234	122
_120_1	0.538082358228595	-0.7226759999589868	0.5233393583641408	0.09095880439196613	5.2300011162481645	4.560678715440153	118
_120_2	0.9174771453780245	-3.1189197997174456	1.6043312683601476	0.6890324659604754	10.201321646327738	6.70152857778905	119
_120_3	0.7253834959961009	-2.6764873115182617	1.0870831451996705	0.5881186335784301	1.9178644559645592	1.9421425442392226	118
_120_4	0.7921888025318282	-2.792898961723044	1.0621162299943143	0.5249854890040805	3.1915094438312415	2.350767170423457	122
_120_5	1.2351585211676268	-3.9999999999999996	2.489958237287011	0.874169544608664	34.37925626486351	29.688548332696758	119
_120_6	0.9385600664862632	-2.0514866742592335	1.0494569627380748	0.3271061343141994	5.873248325091669	2.7244388521756306	118
_120_7	0.4961658731740131	-2.6589124740601657	0.642222787525182	0.44828741284803353	7.243747502619313	5.615581594102807	119
_120_8	0.7067837688563744	-1.8573950250937692	0.7896602915386818	0.28522246185744227	10.284722831918206	6.536635216307482	122
_120_9	0.4705567490879565	-1.5994576760748211	0.3617625252343669	0.16214385140881915	2.8511269083287267	4.21863640227722	119
_120_10	0.615765801968758	-2.8360456462723014	0.8556156243756058	0.5253412802749107	6.543978090552395	5.022352956221972	119
_120_11	0.9813866097675494	-3.475681229572601	1.9943625974676917	0.8769367743984461	2.5798010307203287	2.570912059893927	121
_120_12	0.6314085415071633	-1.4919046574746817	0.6510467844050519	0.22258540191650011	2.3131406198577844	1.4534949833214208	122
_120_13	1.321710972449927	-3.0928529615451255	1.8740694800262319	0.5647289567984064	23.97966533040629	17.425059917950904	122
_120_14	0.41498576415872945	-1.7789771869504054	0.4346341819520708	0.2600251068689998	2.980680791458033	2.2002760304638915	118
_120_15	0.5907462124949048	-3.071923469456989	0.8770738110808366	0.5889853208285613	6.637964370347632	5.308879760416492	118
_120_16	0.8319979654194958	-2.8379239920419272	1.0759697465784048	0.4897133792290881	8.594364534038732	6.132762951588803	120
_120_17	1.5036069482961616	-1.7350667693667978	1.6191885168759954	0.26804450794071627	13.394248176407805	4.598348009494398	118
_120_18	1.0993727031822484	-2.4771447969692937	1.3741010701136298	0.43343644748163845	8.845662030291852	4.6651478984483505	122
_120_19	1.6457072480560524	-2.046497779853617	1.7656908700412601	0.3058552693807986	28.795606365255587	17.96891655171887	118
_120_20	0.6481185430206605	-3.4884097705462436	0.9354266302925676	0.5991254944933071	13.540428603426603	11.546627110062854	120
_120_21	1.2746553162700875	-3.3628838565989314	2.07152774838935	0.6850229129917614	13.133987076661164	8.896431841649463	118
_120_22	0.7283194984359629	-3.095463402594292	1.0584924544098278	0.5736075025495438	8.462818244297832	6.168942018938617	118
_120_23	1.140972487213991	-2.240910365258412	1.310287289532632	0.37883523482846504	4.936971105056139	3.67993905803361	119
_120_24	0.6885162853455962	-2.050841862113251	0.894711665595581	0.4156048670667502	3.048593177085219	2.7107768766062663	119
_120_25	0.5342643259964858	-3.334602302042112	0.8059043270620659	0.6392875115743265	5.946113388531865	5.265021506666722	118
_120_26	0.40986058164333083	-1.9920959564273537	0.402021537997049	0.2853629115548489	1.7558758414498703	1.9381182932441186	118
_120_27	0.7734278955071862	-1.4051596312967185	0.826436195030177	0.21316909053325536	6.25080552076221	2.7592953347976046	119
_120_28	0.7687931359993997	-2.1079935722144274	0.9198904872412068	0.36124647419241945	5.667679019107442	3.036311432262351	119
_120_29	0.8102292572302083	-1.1900696367817984	0.7526715510264472	0.14740277375992428	3.55907249463477	3.100192395609265	120
_120_30	0.30923052438611887	-1.8459068234676037	0.3715656079675967	0.31600899954506056	3.475775533403668	2.768109678583026	119
_120_31	0.8523920499892439	-2.777694327894093	1.1691720670605505	0.532405202803944	4.051729615291762	2.7928483985296375	118
_120_32	1.4426312211761898	-2.044433343451769	1.6118389582328114	0.32616502847367973	14.76819229477476	7.451485146383019	120
_120_33	1.621770116489235	-1.622636718107153	1.7267061670281736	0.2527827577659611	10.01199963555758	3.4232561054918325	122
_120_34	0.34420410464709084	-3.999999999999728	10.140952644638416	3.051633323679345	2.6524162370010567	2.531123765875923	122
_120_35	0.3604594384544263	-1.6382223331036618	0.4065240039853883	0.2844360726825429	3.7420377979003896	3.6141559165024546	119
_120_36	0.6152920420704077	-2.3416883934501285	0.9407311644018339	0.5139089283029801	8.174608388438585	6.233761983284846	121
_120_37	0.42309669242911324	-2.5604768011314483	0.5431330256697291	0.44137433548396143	4.702930213336023	3.703902908114221	122
_120_38	1.0523996173869983	-3.196616921622149	1.7573046692549847	0.6979629079400997	5.430672910185887	3.713200246584588	120
_120_39	1.1036187560250057	-3.1617957781038273	1.6360720634512498	0.6035746660555676	11.99433814550678	8.147204417857026	118
_120_40	0.9597477654963479	-3.7595151990120037	1.8019960216312287	0.832253788613184	6.339423290316669	5.085127259478241	118
_120_41	0.3511637343163721	-2.9780154461069697	0.48305986812809415	0.5169656005105054	4.113452830319648	3.3873829951343057	121
_120_42	0.7489505434520067	-2.922841898203954	1.006104312500018	0.5058635742536225	11.554812244267483	8.715859650283477	121
_120_43	1.7537560980531912	-2.5581496655740477	2.38701988546186	0.5147776686639084	6.7602279844501325	6.010609257700565	122
_120_44	0.647555072905371	-1.616287562973148	0.6379194035621137	0.25256975162677303	3.4884531808185626	5.995632762785297	118
_120_45	1.0583225633636166	-2.7518819601277547	1.4799379068756748	0.5433512942530123	3.110242172385658	1.525267302621885	122
_120_46	0.7540543264799298	-2.586632077220705	1.0830631370060277	0.5309032105817211	3.0079989150817292	1.7035644138044952	122
_120_47	0.8500021071472083	-1.5747201807823739	0.8873101024396578	0.23714292965532482	4.775139330533436	2.742675291184054	119
_120_48	0.5587673824916263	-3.8739167057743913	1.0933365592750957	0.8670854372087631	3.2870207750559826	2.798974019752195	120
_120_49	1.1147370798325502	-1.6510401903664695	1.209221125885628	0.2649554167220504	5.716203419136222	2.782729313328032	119
_120_50	0.6885142497531972	-0.7350739325023341	0.5936940770144216	0.06953863845475905	2.869247125223254	4.021292847600725	118
_120_51	0.7035686985873697	-1.912452237123221	0.7368290189235995	0.27771149521019894	7.711539020088602	5.583455268911384	120
_120_52	0.8414227560554066	-2.0679304105095784	1.1005817666557318	0.3924236826286094	8.81102326768051	4.71414984883978	118
_120_53	0.7200269112292084	-2.2160245260849907	1.9509521853960385	0.9249205641923463	3.6963614471427566	5.555241165298362	122
_120_54	0.6403815533833547	-1.637155365493783	0.7043718036743185	0.26175957763549046	5.2017169577861235	3.439780939589035	118
_120_55	0.734141180384557	-1.8628335592923846	0.8743112274183734	0.3442247582277498	3.443873664110727	3.026892969949891	121
_120_56	0.8091473518819503	-1.666313539919471	0.8026105476435493	0.24112189044975213	1.4878286319292682	1.6845900667831284	118
_120_57	0.5866189716434693	-2.825166725317637	0.7718016033519065	0.49157108258972465	8.079283001648196	6.604248067296976	121
_120_58	1.0786335681919623	-3.389166510546195	1.631225171681286	0.6196467626553911	25.81014506939573	20.379479455232335	118
_120_59	0.980243894548141	-2.000381680577198	1.1204642294037581	0.35410765846509756	3.6540777559852797	4.463288501775781	121
_120_60	0.5083330622583202	-3.5442992134494533	0.8153361273456541	0.6607727981679637	10.969060237543374	9.596437413321242	119
_120_61	1.077891558691383	-1.7202143264137117	1.110925126952193	0.25351107528715866	5.8892588610740795	3.014213996350117	122
_120_62	0.6040330313111558	-2.857049887697871	0.8322001239069806	0.48394006825901226	15.299027393843865	12.096432772529274	121
_120_63	0.3736495621930916	-2.8544825774456966	0.4558223800544594	0.4491595408491946	5.405721813844465	4.729515579351643	118
_120_64	1.0826873602641753	-0.8171614307787811	1.018220022835597	0.09696296302451156	4.4803521342303725	2.722178963927976	120
_120_65	0.41397304038703986	-2.9547523716998487	0.6687829587539033	0.6351682273361358	1.8499062612081354	1.3299918070813899	122
_120_66	0.3470444128036726	-1.2255285344610276	0.2967557688983223	0.1349784208965072	1.5036350406976904	1.853589552679776	119
_120_67	0.7814345733694912	-3.4421410103012966	1.224692247334544	0.6826528858964004	4.828433844558438	3.844021927045286	119
_120_68	0.6885274034472667	-3.435359083209952	1.3128995809646582	0.7726945452461027	7.796790827307267	5.768248323496309	122
_120_69	0.7233768931389858	-0.8412851090065794	0.639254616663462	0.08819891841300741	2.3581605346079964	3.003198419853336	118
_120_70	1.0155141296220969	-2.8074438556102748	1.327254423015391	0.504396133939696	7.627048598715824	5.357888486310354	121
_120_71	0.8281002719786842	-3.9999999999999525	2.2717902680685578	1.1144420045097485	4.844692330796334	3.7965506971282927	122
_120_72	0.7942752621223585	-0.9374122430351295	0.7328044316627975	0.10998952543728983	2.5916721071251527	2.200304419862451	122
_120_73	1.0794306685977648	-1.384596403043407	1.080758042697387	0.20074410878929774	4.658694608241969	4.11020603392471	121
_120_74	0.8081908523854718	-3.35828172991259	1.2585362124955721	0.6823598922921563	4.020886257052468	3.5698017916331723	119
_120_75	0.9677859228235005	-1.8649777269752452	1.0530551943957656	0.30401647430044815	2.3157266930791316	1.6776339911455223	118
_120_76	0.9604047216203683	-1.363020512496261	0.9582677489915058	0.19064872632848714	6.176942666247902	3.6577720452444247	118
_120_77	1.0021349854294088	-2.964387508071251	1.5684622928423053	0.6304701183603993	4.354191432942373	2.5928511272169588	121
_120_78	1.0922132167471525	-3.1648169984620913	1.6966010533123128	0.6423088451286635	7.423027701519475	4.779713956290126	118
_120_79	0.9767567465739961	-2.4471490856562816	1.2967623842300622	0.49463192112374693	1.6465297514970572	2.3624773958437397	121
_120_80	0.6409528280421294	-1.9458006110723591	0.752469404700048	0.3519809506285453	1.7445855351524333	1.5918514220462483	122
_120_81	1.0762698745239774	-3.086091499507297	1.4363806054308994	0.5426546699298044	11.9238318219091	9.101141342074303	119
_120_82	1.0367878168905806	-1.4449474119151209	1.0105916346290922	0.19917084171613142	4.303950387103077	3.4093190179911286	118
_120_83	0.32793852715464095	-3.9123542733226233	0.6954090341170601	0.8862717664159271	2.976260110227006	2.5380338797168807	121
_120_84	0.357760422696139	-0.39789504418887045	0.3414523721699144	0.04311064591274852	1.4504448624979611	1.3343216702724081	120
_120_85	0.27335923613284535	-3.9999999999999996	0.5013386999199144	0.7833255772207353	12.419673658039123	12.043657656244067	120
_120_86	0.8753820212618016	-3.5105528613216026	1.467110216490956	0.7197001759305742	11.374549072262493	9.469255157059786	122
_120_87	0.7487495262524633	-3.4737059258754877	1.2098362469843147	0.7152578163403369	2.2005198297976425	1.7330509094611108	121
_120_88	0.7681142210435278	-2.861592214452267	0.9712042516613074	0.49265095269742576	6.4513693580566285	5.1985164714071015	120
_120_89	0.8146298186542321	-2.744692040127026	1.0988085708775737	0.48687550813548147	15.326186310773961	11.647041631267887	118
_120_90	0.614090021943291	-3.2645012551748187	1.0067419680675127	0.6469961101684283	9.294451147319919	7.156533025697939	119
_120_91	1.0859296695823133	-3.2675635059222587	1.6016859487237276	0.6174204715260017	12.650390498099739	9.638924342876651	120
_120_92	0.7663609372462018	-3.9999999999999996	1.7195320941599628	0.9772780876869407	11.13718995184848	10.40673654496807	119
_120_93	0.7883220936907356	-2.3185696643116622	1.011248969137974	0.42165218500101315	5.432233107221864	2.675602780824436	122
_120_94	0.901513946548614	-1.1129327950946555	0.8409529523061653	0.13867881641527843	3.869298122404583	3.7761060888691187	120
_120_95	0.5751057570623689	-1.4349513347897447	0.5781431541488751	0.2025260404985732	3.103792532246569	2.0771191412135126	121
_120_96	1.4621625500675033	-2.652832025326231	1.7915910563747213	0.45065142836322564	17.709205981965134	12.526124509095403	122
_120_97	0.3471161328931989	-3.167569730467732	0.5500142535171456	0.616171138242953	3.5662402233672803	2.862023368319723	120
_120_98	0.7683029741647935	-2.654201828460649	1.2896459490285195	0.6255361042817185	5.035592966510617	3.3726670929660068	119
_120_99	0.7941722358728859	-1.6523471447912628	0.778361995012876	0.23118475560560994	5.421795371729292	5.0267560349571285	121
_120_100	0.5501075464842223	-3.9999999999999996	2.706221808111095	1.530090601504712	6.338959735863886	5.506594216004935	120
_120_101	2.1918513298147233	-2.588517233993594	2.8137465314789134	0.45337931715588886	50.27955481769677	29.433297470393967	119
_120_102	0.5143747517440539	-2.853469600841577	0.7225123035340031	0.5274224503528145	4.113863660008318	2.8775982812381597	121
_120_103	0.9546275290218111	-2.1269440296307915	1.0333722314361449	0.33304999728534507	3.803035689178014	2.4613195777990153	122
_120_104	0.48612094834728126	-3.0805736264873933	0.9348152994985649	0.7504848264321693	2.7867164796327213	1.9214501021013968	122
_120_105	1.2276736429096593	-2.712725046238592	1.5187166629515962	0.44936953342000197	20.01829414750159	13.97437053470438	119
_120_106	0.7785578315046018	-3.8398540856371275	1.4863727504863982	0.8586631671389529	4.26185360096658	3.734579309196026	121
_120_107	0.9355800028612338	-2.9983304419005217	1.5191565889425345	0.6619236736681638	3.070964093089587	1.9548243436900024	122
_120_108	2.169208015539819	-2.491873809197323	2.689712309977102	0.42708114680236314	43.449989085745955	24.60412950145038	122
_120_109	0.632382137663632	-2.562471749043992	0.85659774176839	0.47640755975047344	5.105738516756299	3.217644076042803	122
_120_110	0.5263395688804159	-1.647137154701835	0.5412634868822257	0.23775563349893555	2.8231416262422093	1.7437971560016896	122
_120_111	1.0995452745559646	-3.7369143159157616	2.0233914868651803	0.8074393645525302	8.962866309801427	6.555032098426179	121
_120_112	1.0355137327171793	-2.7242101205768	1.4586767226845834	0.5574526180438563	3.0697094455920313	3.0327853505155655	122
_120_113	0.6099696860844838	-3.999999999999991	1.4370075083859422	0.9944596617232175	6.935554485113028	6.106057793891689	121
_120_114	1.4749643219720392	-3.392327801023609	2.522328164697977	0.7178920200351961	16.288514772509785	10.293009367492083	120
_120_115	1.2025891013205632	-2.8049401530886815	1.6383765299751605	0.5225794057101586	9.187391390985828	5.260213780616421	120
_120_116	1.1484210849701029	-2.3717836350608485	1.4175070658645854	0.4099338048573495	11.59829403821215	6.08548381802896	118
_120_117	0.47944566272953826	-3.999999999999859	1.424224645580223	1.177696462646356	2.8467324248369645	2.5667932335184425	122
_120_118	0.6299740835959368	-1.9862567792371504	0.7246730144461379	0.3199310666158122	5.891986000260706	3.4929588438246633	121
_120_119	0.881214424054005	-1.7029565647405351	1.0053789355877805	0.2777419441196356	10.424737374960365	5.290099643427478	121
_120_120	1.1064897396404139	-2.538411473330196	1.5561027489693537	0.5158125592422447	5.440726034703342	3.0285026829412853	119
_120_121	0.9705658623844146	-3.9217765184621283	1.7926128802155428	0.7885222969454742	29.81697259126161	25.515276994645774	121
_120_122	0.6196914633402831	-0.5862115645271366	0.5709524134262368	0.062105607794757295	3.2746624281178534	3.437074132307855	120
_120_123	1.2107662782607482	-1.741183550285589	1.3530959216098737	0.295476490600927	5.4158259496838905	3.710944721862946	120
_120_124	0.5424352845976963	-3.8510722310343954	1.0367438284860877	0.7945583175857553	11.592620704425215	10.008807609282083	119
_120_125	0.8603023355816302	-2.636868703921012	1.2828937944845218	0.5294632419912364	15.062473434405112	10.777352923640688	122
_120_126	1.1949775648120382	-3.314318527803604	2.085579699015874	0.734686689943744	7.632562495984289	5.018250353723572	121
_120_127	0.907440766586622	-2.6474909724976787	1.3091571433561957	0.5496472375543212	3.714946210325371	2.6468812778426516	120
_120_128	0.629478993461633	-1.075165874830279	0.6654605434962688	0.15286490627839744	13.220363537771494	8.799332933497498	121
_120_129	1.2663758749903482	-2.2867578883121356	1.486811943780009	0.3800318489155917	10.848703589810198	5.408263007904869	119
_120_130	0.5669486462584374	-3.1882311793523836	0.9652731207755318	0.6960165012445491	2.592349121862971	1.7356365054477498	121
_120_131	0.7875347090015365	-2.1679189755686874	0.9704233597882277	0.3934407869288864	4.743874778240633	3.0886695346152346	121
_120_132	0.8626282020192078	-2.136258417014931	1.0270369503844765	0.37047273593980173	4.298605763354667	2.0617656889865694	122
_120_133	0.8191112128863832	-3.590927774015133	1.69130120450188	0.8809723832369724	2.992493971773044	2.150280753727322	120
_120_134	0.1481667433396554	-0.5116337239402086	0.09977274149052494	3.759688369298684e-14	1.6949850191379152	1.782229198545885	122
_120_135	0.7425820080437123	-1.923012628044279	0.8665934067647182	0.34479369558338363	7.052414727950238	6.740826924733767	119
_120_136	0.6624034311684668	-3.858968223432094	1.0997531880716898	0.7268138154220565	13.850289137238633	12.217632885403695	118
_120_137	1.292412619027366	-3.9999999999999973	2.5127061029336786	0.8748749743639243	20.045194191839663	17.527435348520463	121
_120_138	0.6000213715732806	-3.315460177528949	1.1402830576499112	0.7670736567436919	4.455432042203459	3.1473667445665496	120
_120_139	0.5474071654574346	-3.9999999999999996	1.4072555971370575	1.018818387268774	20.01801776780806	18.654105640148334	119
_120_140	0.5470004290851319	-3.9999999999999996	1.4673489995026139	1.1022976487094582	2.4337864865633883	2.0431028458346625	121
_120_141	0.6831912106746929	-3.6869192944955818	1.1533911355208313	0.724315064477968	9.518498205039776	7.806563452718656	119
_120_142	0.46328725330671505	-3.999999999999981	1.1693678532529443	1.0465277418850774	10.24723649074944	9.814772489814228	119
_120_143	0.6975631979663363	-1.6614288522376872	0.7079058947086563	0.24141899494735963	4.159647062176793	3.2365742051963275	120
_120_144	0.9852455946410977	-3.10568024495958	1.585853023256476	0.6669877464977196	2.7296826829973253	1.3572202331209569	120
_120_145	1.0795530556315518	-3.7443535831860446	2.0832110331437024	0.8538501642011955	5.78118420213551	4.556419170324635	118
_120_146	0.16096130429152103	-3.417536347589361	0.3545669158866498	0.5848025166745954	20.845990808648633	19.7389201676192	121
_120_147	0.6739929113589089	-3.9999999999998903	1.3546503095182607	0.8973439573493657	6.452767093918036	5.769421659675559	121
_120_148	0.4398471041968435	-1.721243320215139	0.4336281683691293	0.24568304758477583	3.20926526018893	3.2243501053031847	118
_120_149	0.8315783575489109	-1.9963978311839192	1.0016735370444894	0.3609822652775629	4.682531397805471	3.0626571175441697	122
_120_150	0.7990027138344346	-2.9621807976231396	1.1239109240420098	0.5496607735459623	8.547853372586665	6.302733244309719	120
_120_151	0.5077478105130184	-3.9999999999998574	2.4019384137019277	1.5331775833304415	2.52307240532586	2.2719703456176252	118
_120_152	0.8014043758044909	-3.9999999999999996	2.9872890296970644	1.3535608559038006	3.341038361931278	2.8081696105598355	122
_120_153	0.8184278453818846	-1.6577402754960253	0.8329507834704443	0.2546222688353474	1.7650834889976628	2.7822547451230584	120
_120_154	1.1709151121247423	-3.68749064996184	1.9631241025538062	0.7342822299192422	17.68792789275727	14.125179143746436	118
_120_155	0.7400033972645266	-1.8639094350592034	0.7746255125239665	0.2806297777360736	3.677859462693645	2.5099996692879403	121
_120_156	0.4649741498470082	-1.5658011697126706	0.480031286442081	0.24401367739812801	1.9738996653885212	2.1729866006275778	122
_120_157	0.7405300056587502	-3.9999999999999476	3.9554569485507276	1.5851062217257617	21.285414696380727	19.49999831771796	120
_120_158	1.3591654983150887	-2.319641901953625	1.6438566892063122	0.39932096910858	11.614230678299279	5.535703538062922	120
_120_159	0.9261525546143073	-3.1660691930967215	1.332871044971075	0.5708096929917736	16.837921942075504	12.820050479625738	122
_120_160	0.6018386553979601	-0.9525653993732485	0.5075113228470289	0.09468589499922007	3.373950872704776	4.633716538129166	121
_120_161	0.6611445303225536	-3.9999999999999996	1.146219112558708	0.8119718922508574	7.225483384925172	6.912623558161092	120
_120_162	0.6785960389596638	-1.8286965235544068	0.6931366136222964	0.2568361677623754	8.367485065389964	6.362581757070003	120
_120_163	0.3052786490601565	-3.54578485226169	0.43595550353288315	0.6011309317131942	3.971805461041427	3.5602329486661843	121
_120_164	1.1309565058921294	-3.999999999999977	2.626763281231372	1.0010594695445552	15.747379363849221	14.136382572234112	120
_120_165	0.31952013728766654	-0.4855076547312677	0.28473448440101035	0.042992314647112506	1.6891706739370036	1.8675780997908293	120
_120_166	0.9562266055277487	-2.1836947978297903	1.119452041573721	0.3802652300292781	2.886345068233128	1.9388898197353557	120
_120_167	0.21624263679164807	-2.0299694359293095	0.20740019037996138	0.2641965076056481	2.443879792436987	2.335691894321725	120
_120_168	1.2216557455976482	-3.039535921801935	1.9534168193707637	0.6385282592483793	9.889789467842643	5.443054292583828	121
_120_169	1.0213522859339008	-2.125297287139337	1.1595864945081784	0.3457637900241888	7.2115706328623865	3.9469520884900966	122
_120_170	0.18255105710887815	-2.3308295455038395	0.29725229446240986	0.4012171474941765	8.37594826760392	7.226918642618416	119
_120_171	1.7519067841580271	-2.48386129235147	2.1885074585663657	0.42781259945372413	29.528007699826453	16.26507043619609	118
_120_172	0.5406293640745665	-1.0681949746631847	0.48744862088014895	0.12275083835581903	3.408508239934582	3.365424337573367	118
_120_173	0.7286584680782803	-1.3933215016919676	0.7335789420512159	0.19781839437242763	3.6103564576723324	2.1020621659244654	119
_120_174	0.9241095399940409	-2.5327176452934217	1.2928784989366178	0.48286592041440196	13.896671241996497	8.958269972408235	119
_120_175	0.9387194584624291	-1.679991934807514	1.0277328663570806	0.2711474411453526	4.354647803551451	1.8468828063310072	120
_120_176	0.7712233255476387	-1.5799393924636334	0.7844846270634905	0.23921861335603198	3.0984383291286255	3.4465291672868634	121
_120_177	0.6264862274199079	-2.3184312763482446	0.6658259244899515	0.34664459330187347	3.6564003997919414	2.989992035669261	121
_120_178	0.6309018475016055	-1.492873937240088	0.7074568950609739	0.26534071035146256	3.649069555249559	4.001387292215461	118
_120_179	0.7308547025343743	-3.9999999999578018	1.2949375530953258	0.805035473683589	21.587142434355908	20.51047030145293	120
_120_180	1.5055206510595982	-3.496195399374191	2.3059482836709937	0.65695661925769	32.82282368060244	26.209658089116793	122
_120_181	0.533361832845184	-3.2181522688581037	0.8134858673050933	0.6164647447508674	5.549252059912181	4.401166026153766	119
_120_182	0.6036553154277704	-2.786157500962619	0.7575878281048903	0.4818929871762339	3.8758468590732935	3.1570340773306813	119
_120_183	0.70760488788561	-3.527663658150381	1.0555326838901677	0.6748572698746088	3.577769386730743	3.3088599691722735	119
_120_184	0.6373782410313228	-1.4380729865456612	0.6591204327932405	0.21923502915623602	3.9080081617426456	3.527725086999176	120
_120_185	0.8068146702655438	-1.212395894883117	0.7766332763607989	0.16225297576611045	4.083382350359835	3.8649920642327165	119
_120_186	1.144160087751808	-2.5090122162004818	1.6179222726869655	0.5183940730456901	4.1353611558365735	2.0689792383867216	119
_120_187	0.9463223373904666	-3.9999999999999996	2.3052433813346123	1.0354243654989852	3.9833211361105425	2.900735064957841	119
_120_188	1.0627886794255148	-3.089975612126824	1.4706196866051768	0.5370097550572894	25.919154220506016	20.107101824919997	122
_120_189	0.4156160824803475	-3.9999999999999853	6.584881588130139	2.4621732316693588	3.325052246793724	2.6635503631877153	121
_120_190	1.3155933998964457	-2.161649430330303	1.4999752172646372	0.3481310151218934	12.793094504083609	6.092043129073992	119
_120_191	1.2924801569377329	-2.288667599797455	1.5637835502857813	0.4009024920641701	7.197960495410749	3.03977316943198	122
_120_192	1.0561027566561387	-1.0028852253662623	0.9764134641830167	0.11981693280821543	2.567386134622904	1.9335688975007006	119
_120_193	0.7211464635408789	-1.1653370086519939	0.6408135671728336	0.13511986798307418	1.9924043577259045	2.8213087059500603	118
_120_194	1.3856072555751429	-3.4436114410892635	2.054067527910145	0.6202191880447588	42.68375259545879	35.07945147744663	122
_120_195	0.9780506204200421	-2.0431594247857197	1.1957981758465843	0.34403094038587195	18.69031349257362	10.706005606898843	118
_120_196	0.7758600278180384	-3.5445405602177753	1.1685214275853106	0.6419123883998838	12.241619184816383	10.044086037370777	120
_120_197	0.43295066528504433	-3.9999999999999996	1.7586095124301837	1.399263378887373	3.190321367575595	2.8422076941808205	122
_120_198	0.5875104502907079	-3.0753614661416395	0.9409095089545522	0.6247980834009689	7.616550317680741	5.973580439785	122
_120_199	0.8011681124489328	-1.7739336513694153	0.8814740086105063	0.27289690374386283	10.355006787884316	6.296317979539625	121
_425_0	0.7736317811119183	-1.2314181535838054	0.6482186169609271	0.10654316041645245	2.362245362222599	0.4518896770661547	433
_425_1	0.6450014880610657	-0.2984297806222265	0.5386202470406555	0.010157671212447447	0.49007145945557995	0.9476964622020767	428
_425_2	1.2914985952765665	-1.3634394183961733	1.037237763900175	0.1061841429377455	11.902788957879999	2.9703250100558716	422
_425_3	0.4788219483422984	-2.1088505746332413	0.4603771879628528	0.25772720984327574	1.7742793054194652	1.0883439785749467	424
_425_4	1.0076811509080668	-1.5128105529558031	0.772371041208217	0.11517693572822355	6.811990811448901	2.9938009471626827	418
_425_5	0.4073868099689828	-2.2633835782926357	0.3711594167895511	0.24490537522330405	2.028730851181083	1.3950211051244275	431
_425_6	0.6064007099120855	-1.615406655428276	0.5241001879291086	0.1493238313066222	3.9306822659651837	1.6685248375169182	428
_425_7	0.6591345403782367	-1.7765384308316494	0.5401943986375349	0.15330741780366222	5.13720049118491	2.8422090074793793	421
_425_8	0.6977040526483375	-1.7312079547991777	0.5906965091962461	0.162591645993279	3.832830725170953	1.6642048752564296	425
_425_9	0.6150035763760658	-1.0552305642473827	0.48631112005443755	0.0733083478197104	1.7431982898870482	0.4508996017656242	427
_425_10	0.9535007838494886	-1.53226824277163	0.8085669428130918	0.1345229107400969	8.689462389406996	2.8984124502255075	433
_425_11	0.7513731216598931	-0.867835196465061	0.5741465656040667	0.04957313749117201	1.9539684931219439	0.7038724540521664	417
_425_12	0.5963278571176625	-1.2420507480459	0.5071426483933308	0.1014487067796347	3.416375329633569	0.7987908007126805	426
_425_13	1.0506711379570206	-1.252334760837871	0.8450887510531154	0.09700350508194781	5.847901534159286	1.061338029810563	420
_425_14	0.7971262268041505	-1.6332774846480467	0.6575174791488271	0.13725834112845434	7.123842790620247	3.1266346940993355	420
_425_15	0.8551247603138017	-2.1605792802549404	0.7634466320400952	0.21857735127387898	10.468507792085289	6.798719987972703	423
_425_16	0.5145853115369636	-1.404727545924211	0.43007965983385404	0.1276184934622822	1.1756918381993569	0.36464227051479764	422
_425_17	0.9866493764061733	-1.4197901908678978	0.8243440947478744	0.11406358051026212	12.128692401584015	4.29615216229117	418
_425_18	0.8326663620501433	-1.1763899843693382	0.6745762811484771	0.09463511247666957	2.0332703731802426	0.5565711378357932	432
_425_19	0.5675143368429555	-1.4142989145504032	0.5262009397260556	0.16331865617598804	1.3821399191038437	0.8022418484546825	429
_425_20	0.4963644276287226	-2.3161724118127367	0.47936776692808986	0.2775418896056745	2.6225863491722867	1.7927122077819369	428
_425_21	0.6240981898680915	-1.669436731785628	0.5383153675761334	0.15271434202333878	4.466721095986279	1.9293872063069226	428
_425_22	0.42086056365302493	-1.8549667312624978	0.4306399462741895	0.2693211425856633	0.8750616212043985	0.7376842664606569	419
_425_23	0.6695950950883135	-1.0430182063674294	0.5183505649861447	0.07042730794522266	1.6477378745624958	0.7723603498841642	428
_425_24	0.29737884443641716	-2.1772614358046156	0.23726597443349273	0.18752728469816737	1.6905959560312938	1.3357638360439785	418
_425_25	0.7346690387382262	-1.0256546044033623	0.5831524858347054	0.07274394777754718	1.7910745982422231	0.6900574770850563	419
_425_26	0.535279434162518	-1.8572433277095093	0.45224343726606153	0.17855041130236668	2.471926780640131	1.3937505317700978	424
_425_27	0.6228563814997523	-1.7980174826446889	0.5471415784682888	0.1835694043824807	2.8011205914845485	1.2299400634632605	423
_425_28	0.7780619514918342	-1.8831645986499803	0.7138839752773751	0.20238638194961564	5.494358919404248	2.506269812697954	425
_425_29	0.6384806076102877	-1.3357580122191568	0.49864306698935695	0.09871756293238426	3.245951723920091	1.346189792699242	426
_425_30	0.565539387279635	-2.042658980335875	0.4962979092235984	0.20749873779714062	3.2517038518549866	1.9224272176296693	423
_425_31	0.3379497792356635	-1.103335606003521	0.3149702049708113	0.13254409228906427	0.8088887157365008	1.2441233422227398	431
_425_32	0.8887540770515516	-1.106972011892352	0.7095266756950448	0.07890324080075725	4.362054638449269	0.7517498514595342	427
_425_33	0.45588229670123975	-1.5852928072741317	0.3888872528823661	0.148675780929344	1.9310550559518915	0.9803554691225878	417
_425_34	0.5575294987517502	-1.4160302528678632	0.46576013574040137	0.13289792222836602	1.1824398190435959	0.5922960275010228	425
_425_35	0.5932467570584375	-0.8039032458207955	0.4493320079675263	0.04487123482246661	0.8185122733295019	1.21813785363718	417
_425_36	0.44065484198177723	-0.9506932841726826	0.34113511292948745	0.06439207783948837	0.7197437100943128	0.9722059269816009	419
_425_37	0.7697880104327695	-1.9402454716673478	0.7194104017210321	0.23507875527175745	2.156265865948402	0.9696596051479461	423
_425_38	0.6016979141811578	-1.8871471059743987	0.530011560419172	0.1831693074412639	4.633415788715747	2.4856678867372564	427
_425_39	0.8621561625382597	-1.726084377336555	0.6980958451066999	0.1466408000754843	8.152164469270634	4.501979711427632	417
_425_40	0.408201498169487	-1.5855725273233947	0.3506094778160562	0.14033529564856656	2.1519039183288524	0.945312337031465	432
_425_41	0.7922623139949274	-1.6918571054803064	0.7161256723048899	0.18068340676576852	3.963649207163842	1.36346578964775	424
_425_42	0.876951720320224	-1.6259638167069697	0.7356275519321919	0.15181168605799442	4.0019923281671215	1.1314967703495566	428
_425_43	0.7301292285047943	-1.571191416163894	0.5922217112956938	0.12991409618281918	5.689520056551316	2.8108036191483596	423
_425_44	0.3994985237923186	-1.809326700332354	0.3870923352563773	0.23407789486803446	0.7109088418023579	0.4301429434881716	425
_425_45	0.5266636836539277	-0.7672421997203889	0.372066095405675	0.034520188041712335	0.3906824452370164	1.1439761867898628	428
_425_46	0.5091510512545155	-1.9328950706641255	0.48054115519481144	0.20354727106108372	4.159598145027538	2.270889993724499	421
_425_47	0.2773741566697095	-1.7120878125182801	0.28048729784522275	0.2148503033602704	1.1122090436660155	0.6892539726751756	428
_425_48	1.0582011253629429	-1.523831512371	0.907367397083224	0.13925085483089572	8.772626198193763	2.4386837687273086	425
_425_49	0.38720062349126305	-2.2883485318158443	0.3895175789894716	0.2878199921541675	1.5205238539579442	0.9479866586432432	425
_425_50	0.5291330282800499	-2.088437065290175	0.4847930353583382	0.23591777716003376	2.1953081234214302	1.3340808001628677	418
_425_51	1.0543738808000842	-1.5246698894625221	0.8965654118514601	0.13829299688438448	7.948118226210507	2.0512097900120345	425
_425_52	1.0668824433597863	-1.2786101102551461	0.8665451366221153	0.09761168128341285	9.412541396911013	2.3047766713130313	427
_425_53	0.7244787728837292	-1.5419741883510523	0.6108781512146201	0.1341031701359945	5.6545377227734335	2.331293362137327	419
_425_54	0.8942546101633612	-1.4475095950090386	0.7321718591770924	0.1119796613520326	11.021797679799581	4.635929718951766	419
_425_55	0.3401824516918853	-1.3227557104924121	0.28725274967928227	0.12501307497379494	0.6685330492879581	0.4975752170615218	417
_425_56	0.6625738388096089	-1.6765396516377118	0.5421981531989909	0.14996600612399758	2.9284423862554236	1.287432352911659	424
_425_57	0.8366918721052405	-0.8485198619188494	0.5969519327406037	0.04258559607752639	0.8367249816534172	2.2020071793680813	431
_425_58	1.049563215545627	-1.7300668924856353	0.898753348719429	0.15776610490092804	12.328213818035103	5.48033666868048	424
_425_59	0.5542299277368128	-1.6105088814096755	0.4976728815785986	0.16491380751011614	2.4052984072960455	0.8507401422019005	421
_425_60	1.766590015784047	-1.4844056988491636	1.4708619304746309	0.13228473949852979	15.406242946589717	2.5316854094922947	418
_425_61	0.9175611319314578	-1.4022286381474227	0.739426905450103	0.11426591082876847	4.6986111480577035	1.1129845911826246	429
_425_62	0.7404204309004526	-1.432870094666748	0.6581659090282095	0.15902754106694503	1.0951416569729586	0.8966650824847449	428
_425_63	0.7545316523687763	-0.8923343140579703	0.5715259564024344	0.05204388750937641	1.6058557973167	1.059107268742563	419
_425_64	0.8701719069538665	-1.4567326098585471	0.7052304149018407	0.1207933986864352	5.292273741828369	1.866920559292805	432
_425_65	0.7549477502402024	-1.5642839370498494	0.6484097256108421	0.15058114069312334	3.2407654028013706	0.949499263550647	432
_425_66	0.7107102990455226	-1.5738966693788188	0.6129415510666153	0.12908500728736969	10.790213853785447	5.462989493066441	429
_425_67	0.6458667804125346	-1.0673945506101878	0.504735400766852	0.07800852111737824	1.1884016711266512	1.1525224188409593	420
_425_68	0.7475579192906185	-1.7012957503022321	0.6285327963977644	0.15364392321981307	5.4575640920461925	2.5106404606141357	430
_425_69	0.8446920163322832	-1.576018401905746	0.6886452081105762	0.13950839475386437	3.89428892376806	1.4754086944771256	418
_425_70	0.6724592220311866	-1.9626405039385761	0.6356603096625107	0.2216811699067047	4.125624282710373	1.9161185817373487	421
_425_71	0.7000494783667387	-1.1215397411417185	0.5989130467367765	0.09883712982371012	2.3166192702177546	1.0983837473902818	422
_425_72	0.5590829458311667	-1.8695593243734834	0.49196387230415445	0.18669578169372558	3.280190424940997	1.740710222236148	430
_425_73	0.7794857969036513	-1.4310125885548957	0.6478764756540105	0.11772870681681373	6.560924415107315	2.4857463077532684	418
_425_74	0.48330315574283345	-1.5407994236936124	0.38272599249706407	0.12648153035576618	1.5803277716448303	0.7079393428802452	423
_425_75	0.8858312254104193	-1.4999327396414435	0.719627524346572	0.12976157366072122	3.6628223314401476	0.9398589281186985	429
_425_76	0.5621284502377107	-0.8264038236956054	0.4585891528268524	0.05061722578807751	2.8748645367562857	0.8176083263653919	418
_425_77	1.3369870571628168	-1.2951490576849836	1.1367602592577553	0.11025514876862214	13.329818054324523	2.4007252978853515	431
_425_78	0.4722722194950075	-1.0584931066130137	0.39690072379287855	0.0831530105205476	1.6169792650703436	0.5780162206319098	427
_425_79	1.4388114134201389	-1.5624580769802623	1.2173840316537803	0.14157127132763617	14.673697078625601	4.018128674450178	420
_425_80	0.7489020800065819	-1.1375734411154401	0.6132376548552463	0.08403343238131442	4.38783609413521	0.8199659948209765	423
_425_81	0.5547285626657866	-1.5741458210199515	0.4887383186673688	0.1610416266720612	1.9666035762690661	0.8486671250945483	417
_425_82	0.645699118156149	-0.6688706044239993	0.49482501401741746	0.032381765820118785	1.0389265664463256	0.8876021269305436	422
_425_83	0.4625584021355299	-1.0766339770194175	0.36930083152756643	0.07307656679837651	1.974079243442116	0.6463610905725503	418
_425_84	1.104116816160043	-1.4564598707502079	0.9175834745781195	0.12533502947596295	8.315098616870348	2.0830586525860766	423
_425_85	0.6018845452051194	-1.1593629278770257	0.5026129586506745	0.1034259215489358	1.0104713522529054	0.9157565328318789	426
_425_86	0.8387038289971078	-1.8856145370396395	0.732062874636794	0.17935560689799562	9.026031225989291	4.766570074750252	421
_425_87	0.8517886840188328	-1.705907469990051	0.7120030809159257	0.14980429660748576	7.771497787956738	3.5198671109375548	433
_425_88	0.9356772914662612	-1.298259660430034	0.7473634115673997	0.09755399701960835	6.890707299033712	2.0140534731497826	431
_425_89	0.6061515736664075	-1.6861340147921708	0.5376200248865751	0.15655268591461416	5.8304608878275825	2.8951311534487827	422
_425_90	1.039816340038924	-1.1616118125953074	0.8359709571232927	0.08645845650307639	5.664233686108284	0.8109969115963225	419
_425_91	1.033042634946263	-1.182543346408575	0.8139418044839429	0.08769872374955058	3.962852403179994	0.7746562935531016	426
_425_92	0.5771475179953555	-0.6510654816226343	0.41823535023295494	0.0272569807550148	0.6292201068111816	1.7291694051435131	424
_425_93	0.562284553052777	-2.0848719140317002	0.5240864815601926	0.22671171609547922	4.022748300888634	2.3947967943204085	421
_425_94	0.8924843424061267	-1.1741223142235166	0.7184000622596703	0.08800984510709361	4.171069484161338	0.5585843049778763	428
_425_95	0.5755795032914403	-1.8506001216711272	0.49292876130274044	0.1754868495437301	3.5635564062004472	1.9075595880583678	424
_425_96	0.7766890258198968	-1.1285317812875806	0.6017000700674183	0.07849682129998724	2.24104091290559	0.49298764954782337	432
_425_97	0.7962800771350694	-1.1432077848846987	0.6351944939971823	0.08121584451519459	4.470729309116573	1.0448383571096485	423
_425_98	0.9665989459811335	-0.9793265020749204	0.7745290387646205	0.06632868111172156	4.439317570073246	0.6273679326217316	425
_425_99	0.35963056742220356	-2.2242512778392682	0.3543980147488338	0.23412914320234454	4.22108252523609	3.0734629920168444	432
_425_100	0.38928831237162564	-1.4650787082198162	0.37545023617365825	0.1810981747789519	1.0278616691353857	0.6756561353935486	431
_425_101	0.8005072722121241	-1.3158048131304734	0.6470351231170305	0.09994740638010784	5.9682337064391895	1.8424024464894817	428
_425_102	0.3882877076543714	-2.2590050913763453	0.3394517102887649	0.23529508848132427	1.9478899008860315	1.492585778154654	427
_425_103	0.714336499244611	-2.1137417518323045	0.6449041764796194	0.23151712052900655	4.036192776697817	2.3761158998427954	418
_425_104	0.4510722593069968	-1.1026713785232396	0.338010528108729	0.0704927863188413	1.2240305623997494	0.7330101803757882	420
_425_105	0.5328951067940478	-1.3408332644332297	0.4055680744442667	0.09975615415729192	1.425920204918349	0.7841290897315313	429
_425_106	0.41766692626677554	-0.8830549961822539	0.3090209534164323	0.04866985988137007	0.8176960329058549	0.7871977813691747	419
_425_107	0.3975034195851642	-1.3428548283029376	0.3325813721876845	0.10592368675765365	2.2407855849197675	0.9195897776543058	430
_425_108	0.6497667826783509	-1.2119242294084864	0.5239067947757841	0.0949343557569786	2.403216247747095	0.9455088873479043	433
_425_109	0.5611716780197129	-0.6306117418077856	0.4315893817701347	0.029829826962198196	0.8200082678703347	1.0139397770839427	421
_425_110	0.700488702885077	-1.8814114521347813	0.6191508172218496	0.1829423733519894	6.161214754683524	3.17540790388142	428
_425_111	0.40864996376156393	-0.8331373704635623	0.31023870956312444	0.04863963988045323	0.7809112681991294	1.0548342080889666	420
_425_112	0.8917225917335531	-1.5528164253138128	0.7415855682518198	0.1407609494859771	4.282630115173446	1.2370278340832248	422
_425_113	0.4824489031377968	-1.1302551696997394	0.3953899878318689	0.08269354980936787	2.578351515007103	1.0015764710217914	419
_425_114	0.6988619127267719	-1.787497390948955	0.6128396608306265	0.16736246028995172	6.718081034996685	3.3402849839053657	426
_425_115	0.9613666500691668	-1.2824141921743266	0.7685144136107076	0.09783297625943999	5.5376234087084235	1.0865528900883616	430
_425_116	0.6082356476402617	-1.10984108699545	0.4925116182104828	0.0818413386503281	2.3842148062313937	0.6715036752781096	425
_425_117	0.637705065132276	-1.3817343771150528	0.5040920105804119	0.11107045271540342	1.8674524549207068	0.6510787202651446	417
_425_118	0.6080834246234261	-1.5019177047684769	0.5575660287763052	0.15524581298971304	3.6542237670751803	1.4672634189827316	427
_425_119	0.5332333435136968	-1.2103808725393053	0.4623405280115964	0.11296446627660849	1.8913689198799215	1.0918085630578906	429
_425_120	0.7531423249181125	-1.9160973491348492	0.6325664579844821	0.19378756619612603	2.936541612514077	1.8209891191779763	426
_425_121	0.7378014316564064	-1.8787580660822383	0.6394730633836918	0.1996191386097829	1.9851473704168947	0.8428774251114749	427
_425_122	1.0419603802356041	-1.4616890959943685	0.8423965231407016	0.12300877725662594	5.512903895366636	1.3616153527972918	418
_425_123	0.8714170888042102	-1.9161049811837951	0.7447956909601701	0.1828615680329577	8.032105487860028	4.467257141151567	429
_425_124	0.9308164102278622	-1.6463834999303713	0.7707852634205253	0.155591815025417	3.241740970712106	1.0269340379538492	418
_425_125	0.6099453465911061	-1.175515709157767	0.5394694273727605	0.12306854919357975	1.184830255701078	1.55769998309974	417
_425_126	0.7488875119670924	-2.4331408163802997	0.6480658834660245	0.24636901643135248	8.684701117724533	6.9505116609678135	422
_425_127	0.4879007179798604	-1.2754747244448892	0.4003072882967453	0.0956976727123531	3.038176332090214	1.1455975275480914	420
_425_128	0.8976152900702343	-1.8561264011983085	0.7563941131788956	0.1807605439574428	4.922722586624248	2.337505170425068	428
_425_129	0.5445519462444384	-1.6080637287668544	0.45915806408603294	0.16702365951135856	0.7673793942877138	0.6539139085445675	427
_425_130	0.9207549910191957	-1.303516986775813	0.7647983662138097	0.11143610767836613	4.0723671017822785	0.7781310836280522	431
_425_131	0.7426699225548831	-1.9259532784280708	0.6514480326671963	0.19727238037135342	4.023670693666256	1.8606483039288326	417
_425_132	0.47758809106818434	-1.861237162868946	0.4808819291144884	0.24388320427686747	1.5792119454244546	0.7907157296913486	425
_425_133	0.7472561213394062	-1.6446256072217116	0.6280160186127292	0.15225057123153307	3.5184281245047986	1.158983693124175	419
_425_134	0.529176795147197	-1.0200848869649435	0.41112668267495034	0.07196754367229335	1.3414240282936156	1.445835723951767	430
_425_135	0.8242681935379673	-1.4206868664103955	0.7178122833672094	0.13539826486814371	4.344042848088388	1.2013633604064944	427
_425_136	0.7976894663634472	-1.521670528620769	0.6526163128301827	0.1336393086855115	3.290597649412475	1.0025678792904136	418
_425_137	0.8835170683799943	-1.5420672260971433	0.7548421542504006	0.14519269612728786	4.5538994521971725	1.1607216070816055	419
_425_138	0.6069462931343325	-1.5944884468742007	0.5357574339334592	0.1518958673271011	4.141228064885231	1.7408135029993823	427
_425_139	0.6931276124322928	-2.1271067843307407	0.6390999003735	0.23481453771867616	4.394678030008425	2.453858292744959	428
_425_140	0.6158139062579495	-1.9821624630183756	0.5193035901249635	0.1820595698928137	5.034306332732758	3.091784863196973	418
_425_141	1.2496642992526865	-1.3751905467986927	1.032284940243914	0.12401769016003253	4.100318380703506	0.7938723533630663	425
_425_142	0.6457934054525201	-1.8276779069420417	0.5620188588191457	0.18014987236682137	3.820014252954583	1.8678677721389754	429
_425_143	1.1691001425500385	-0.897250619783071	0.9165668646870021	0.05665432209376085	4.129218237766294	1.665302774946174	428
_425_144	0.6235854320265305	-1.6567372777260865	0.5424134806424938	0.15296000008162527	4.7166036884060905	2.090755715802338	433
_425_145	0.6113373926889661	-1.1184060057262724	0.49010889713567	0.0937051053687933	0.8697019855704078	1.586988776843985	431
_425_146	0.5865962000418755	-2.140567842232705	0.5588519677601721	0.25558234162750276	2.217308670099935	1.111361626623049	431
_425_147	0.48081117998787193	-1.6440213599627418	0.38145463748382274	0.14183410357414303	1.4927521891696482	0.8507128165847089	425
_425_148	1.0468264826330091	-1.814281578590073	0.8651709993774892	0.15257831704046726	17.962304267832128	10.591661779227097	419
_425_149	0.8458028780218256	-1.9368990394170447	0.7105132720911708	0.18554971788344196	5.427003539283063	2.8409687494697007	421
_425_150	0.7028572007139127	-0.8202321443237971	0.5612640835762661	0.04904980862325789	2.51582437598846	0.45962059845880543	433
_425_151	0.6754088438262538	-1.300055142114111	0.5589644466621806	0.11140175276707255	2.5222135814601185	0.96178513890663	427
_425_152	0.6655125852283479	-1.0609836686685798	0.499303946365206	0.06695012962948992	1.7561358694401252	0.8720495170129878	425
_425_153	1.6399905214168726	-1.2116606709603512	1.3554937346391247	0.09499462106007996	18.229719467143617	2.4093741552627437	424
_425_154	0.7747110675136558	-1.9278700928585404	0.6418123378330775	0.17822290981902994	5.459982839980718	3.1047597493592862	425
_425_155	0.889110460473961	-1.972206514245926	0.807489790450976	0.20582662422784792	8.7394438979609	4.594345237463055	423
_425_156	0.8810279128967079	-1.7265601287329144	0.725653532535475	0.16217250070122197	3.847109146932212	1.7340241369300367	427
_425_157	0.5262792817816755	-2.3703690290761634	0.582556822368279	0.35467607682324725	1.2457617223870412	0.5955773614224681	419
_425_158	0.724569836239554	-2.6482470355296193	0.6857804660631663	0.29626262037299794	10.616303853731292	8.725224305597578	418
_425_159	0.5494196788236493	-2.0768830169039627	0.5427682838951877	0.24086529782703028	4.2235512169134175	2.3551576575390127	417
_425_160	1.1313595861266779	-0.928375088551262	0.8681095251331998	0.056037593954117296	4.251836704787989	1.097579847279412	424
_425_161	0.5826171672070104	-1.5492749432577881	0.4975306547311545	0.14206310471713796	2.750580194350671	0.94093996906759	431
_425_162	0.669395192134688	-1.4615569213283608	0.5714316662536139	0.1390516326397914	1.905457969387484	0.37653241645851737	419
_425_163	0.7672167409070311	-0.6741240363550861	0.6043417259681005	0.03507370543404744	1.999641167259936	1.0768961933122563	426
_425_164	0.9382774582575845	-1.3126640236832525	0.7779225092007122	0.10505626189716653	7.936269368344316	2.1378195482863873	424
_425_165	0.5884584308977551	-1.0594166464308232	0.43039085140494293	0.06649353567325629	0.9296690748277487	1.1458125034165922	420
_425_166	0.6307081114600505	-1.0233976229449808	0.4968205219047734	0.0714440895439822	1.3010418803209207	0.5732865143961504	419
_425_167	0.7631745673221735	-1.2347693572880054	0.6266741897241276	0.0960599224561667	4.488101206043437	1.0471698591167908	421
_425_168	0.7475953271245923	-1.0508454493026593	0.5937117971637674	0.07901969412707868	1.6348275462425437	1.59037799146402	427
_425_169	0.7958484521047915	-1.3360880415326342	0.6713337010169735	0.11929924764075944	3.0962944037841087	0.6684848696851575	424
_425_170	0.9674589835192977	-1.0333112388435721	0.7772288868697396	0.06995531456411855	6.97079128583143	1.3484422534676224	419
_425_171	1.5035043749926438	-1.2592317674516964	1.2469607902627617	0.10001448000346136	17.235363412740902	2.9527687094594377	427
_425_172	0.6763116881880509	-1.5244838724253842	0.5794597925506572	0.15762291997346797	1.1686807501334495	0.6827594343417218	423
_425_173	0.5534989619072861	-1.394106542174801	0.4244830667610132	0.11308565884927346	1.0778492155347592	0.9426618648139813	429
_425_174	0.8594151874468944	-1.5365137330578584	0.6885236337115912	0.12019801099740425	8.359536996260914	3.7087650077012286	427
_425_175	0.775946239434329	-1.383507877132958	0.6309795364172366	0.11447292122322968	3.54434923233325	0.9919728366086846	424
_425_176	0.8578270890675703	-1.463400889113962	0.6707145557192062	0.10439529792331864	10.920905328558131	5.533695845439561	433
_425_177	0.6038624905757048	-2.1301317219368716	0.5627070208105471	0.23915402926561624	3.6999934060189403	2.2259852816356682	426
_425_178	0.3515848954389936	-1.1246495883352225	0.2869005628870502	0.08306793683527382	1.258011171437464	0.5500062147237358	422
_425_179	1.2458733697349984	-1.11274976389364	0.9828756392649041	0.07762060669799155	7.88078751089	1.0872119033685155	432
_425_180	1.1380369096996799	-1.4790246299282457	0.940945878066968	0.1234734224233335	11.37140596938486	3.5803496728333797	424
_425_181	0.3236649663657406	-1.8157418058593022	0.31254134705772096	0.20738994167921032	1.5558505004051346	0.9300554483132073	429
_425_182	0.6640314417583244	-1.618388405977776	0.5619751517848416	0.14556103409965676	3.9975139749209405	1.5077634823863186	427
_425_183	0.6329086957695165	-1.2503472084977398	0.48854247599303696	0.09228420575953299	1.6977078021047034	0.7191373445804475	423
_425_184	0.7474958760271144	-1.027913957509434	0.5776874407596038	0.06937855891945195	1.3470686297059582	0.6055501202700069	424
_425_185	0.3459268768322504	-1.7980839240185398	0.3073846165486607	0.16424292654771677	2.544300630944379	1.5023366044467399	422
_425_186	0.7192110247346886	-1.0569220313620336	0.5871050639711065	0.07778624525142903	2.854212228326052	0.5730341394117268	420
_425_187	1.0820574934038296	-1.5115879443781337	0.876503613991277	0.11533699121684558	18.178471543158096	8.83066350109675	428
_425_188	0.7161161298911959	-1.8429799193115681	0.6409829430164853	0.1943177440061643	3.415817093392453	1.3003098520026473	428
_425_189	0.4689257033062191	-1.30570943653924	0.41070843612721736	0.13100928536157322	0.9073810604320123	0.48639635316159396	426
_425_190	0.739322881425963	-1.586348970490992	0.6291469894426854	0.1428742732186663	5.025364113789788	1.8067862184469368	423
_425_191	0.7152449020663951	-1.082146266360956	0.5751638974089146	0.0821874066521991	1.5189883603298995	0.5777474316607293	425
_425_192	0.8772758063683532	-1.1677933444623063	0.6948566547714586	0.08776260438238434	2.6409495920499353	0.5988342377783409	433
_425_193	0.7264302067041377	-1.9775918391483933	0.6532644179576943	0.2138466781764451	3.5610581753182107	1.6848069249960353	418
_425_194	0.7728869606680018	-1.7533568550015148	0.716272358284562	0.19162687550959334	4.690687728403901	1.710592608553521	428
_425_195	0.7417815853417421	-1.3965830081637773	0.6124220125212624	0.10988617475902245	6.806673874349037	2.5820650554872477	431
_425_196	0.9027999614087151	-0.7702596800429369	0.7132542291751592	0.044013514355142044	2.7993865179807185	0.7856556788701081	422
_425_197	0.48472514400740646	-1.4204052475894544	0.4351715439722508	0.14495483922265257	1.7018779334357892	0.6855615355620166	430
_425_198	0.6337057552163866	-1.7233981244278391	0.5236389681755661	0.1510222354277035	3.962744058565601	1.8750261287959635	423
_425_199	0.5634204458336636	-2.208142812230942	0.5074141838773066	0.22857176220892386	4.295443152643487	2.8111836507906087	431
_1750_0	0.615486387407556	-1.0630320059998501	0.4134346991717128	0.034982501909657064	3.7021280005156725	0.871935005218709	1769
_1750_1	0.4668085947888371	-0.8134437693324438	0.31543408814802043	0.021338892104157323	1.7136006903933332	0.2144085893271295	1739
_1750_2	0.7622037327056115	-0.5369223355142675	0.5262655096347308	0.009795905515166103	1.927444192354167	0.22113505832281297	1732
_1750_3	0.653067825076396	-0.9080348502433216	0.45196868233277065	0.026006548580224928	5.420251270990306	1.1459092835751663	1752
_1750_4	0.4533098473425048	-0.8666556164025255	0.3112028911310815	0.02592659609374204	1.4727195618488556	0.13899507746269057	1733
_1750_5	0.4246543759235863	-0.992091439717995	0.2885048097057064	0.032930049391562494	1.3870012817248907	0.20758028712639384	1749
_1750_6	0.8566730290824799	-0.8751378904425219	0.57635658732332	0.024164447850696297	6.247727484839539	0.8284827818190097	1738
_1750_7	0.41261693944877037	-0.6976915706869722	0.28378707763550554	0.017483738994294177	0.7963245463656469	0.15040697314440127	1765
_1750_8	0.3206649633595142	-0.9360449777950247	0.2125695685214194	0.02842745720580791	0.6786866256070958	0.12163375682192691	1758
_1750_9	0.48340567747317176	-0.8145755653533117	0.3383179724050292	0.024818695315994312	1.4141907235782987	0.11344484491336976	1766
_1750_10	0.6733532893927909	-0.5882045733764102	0.46590365686625645	0.01231734765552962	1.718896412934869	0.5412194314525454	1722
_1750_11	0.6078869902298318	-0.8708678122235314	0.4206408454753172	0.02457834841942307	4.11560573862007	0.7060132652534613	1768
_1750_12	0.3328554629113088	-1.128264919395328	0.226537173340918	0.043015139824855934	0.8830883278461502	0.2239397356784808	1742
_1750_13	0.4200292397558195	-0.994087670241981	0.2760007287111649	0.030598969534983183	1.3522629300921734	0.2921113964523444	1768
_1750_14	0.49595128812682726	-0.800599087946031	0.3385029090177617	0.022018719304199092	1.5053329892874763	0.09388997118534458	1738
_1750_15	0.3729390801548897	-1.009710442921158	0.24564455638204208	0.030414550892920732	1.491447994100917	0.49901966408195414	1716
_1750_16	0.26915858944837373	-1.3457623671034729	0.17901977792107104	0.05103074928798447	1.0729930100950114	0.5592466460828048	1747
_1750_17	0.618929410245733	-0.871599195401186	0.4170893894431249	0.023200337998418873	4.099732469736828	0.8273679309838982	1733
_1750_18	0.5887949893969077	-0.8107569647515986	0.4010967751971589	0.021095552165317017	3.1875811481443517	0.4617454344689722	1751
_1750_19	0.7316660157500651	-0.6768527926238946	0.4989673834156326	0.01542766794695464	2.736836710017447	0.13059441172797087	1740
_1750_20	0.42219303428974914	-1.2152561775657067	0.2861795973368983	0.04377748658780499	2.3868841552910003	0.9352003562619667	1728
_1750_21	0.4861005095542195	-1.0423256936095924	0.33143177606339036	0.03388250986692042	2.663171140350497	0.6567041680637888	1776
_1750_22	0.46384590586036856	-0.7211358383801256	0.3183274691817787	0.02091311770531102	0.6947132833127335	0.7092080229313529	1738
_1750_23	0.664798571955354	-0.9423719455145569	0.44085202992663375	0.025648177994886147	5.336089903043052	1.4868563484816928	1772
_1750_24	0.25958696579914325	-0.7738562274948033	0.17131329948782958	0.020028079589772117	0.364615725974512	0.1689159526177906	1756
_1750_25	0.3898598428175793	-0.8997684763408517	0.27737306724725497	0.030564971177446585	1.2197828027195454	0.14844539887538177	1754
_1750_26	0.5638575702390485	-1.2033819893901863	0.3763314930017479	0.039915303488843944	4.967645474920183	2.1317806507959647	1765
_1750_27	0.48781848916031195	-1.0422512966021373	0.33260302932748603	0.03346510766322529	2.8447489924527094	0.7468619412214798	1754
_1750_28	0.5222697153644401	-1.0788685009533616	0.3442242432030001	0.03247838798232641	3.7220085511575314	1.3701817568474357	1749
_1750_29	0.429164750595718	-1.0205224633962622	0.28417906378729807	0.032672452197385196	1.441738623154834	0.29597916481870673	1748
_1750_30	0.45529013587700595	-0.8297212462624812	0.31200841911069827	0.02370476619457975	1.3809139886068094	0.08509491272668494	1747
_1750_31	0.31742901574395277	-0.9515035331417926	0.21866363155767862	0.03268798978284562	0.6627281121639028	0.09779954068714222	1760
_1750_32	0.48312666912799945	-0.9920333182333569	0.3409224995016312	0.03588193165614511	1.911080087406043	0.2358671452276367	1746
_1750_33	0.3040823516604567	-0.7461016346816584	0.21042072444129709	0.02030175849056458	0.5367061203221344	0.10852150424199827	1715
_1750_34	0.6742465486543365	-0.8830070897516562	0.4597574451204995	0.023756231020419034	5.803859862911159	1.3711744830423795	1722
_1750_35	0.32270314497269376	-0.6651407713112546	0.20903501812966438	0.015713111463332898	0.37937373301842403	0.7542812271154009	1725
_1750_36	0.601635622698145	-0.8294523376418669	0.3990998177099436	0.022335578406533697	1.9286918614035893	0.13566269512659695	1720
_1750_37	0.4282721112932162	-1.0827434544072663	0.28324170420556755	0.03805302662541519	1.2068512330812768	0.25712413310359583	1778
_1750_38	0.5293596261596245	-0.8111981432576444	0.36124913551676907	0.021483932374496827	2.3321854248188356	0.2374258100781718	1735
_1750_39	0.540246453660344	-0.6156409111227256	0.37741823917192463	0.01336731072855594	1.5707242423167864	0.0863104481240057	1722
_1750_40	0.6072680933857536	-0.7132878565784467	0.41143753206565825	0.016796495547898548	2.151884373946685	0.16438762231886372	1746
_1750_41	0.5733397709666745	-1.1500755935425173	0.3761915044507225	0.038466624887287915	3.5249932665192363	1.2447082891853016	1782
_1750_42	0.32941337551969235	-0.6477301716832133	0.22219846263454204	0.014690248614182584	0.37924449660969217	0.23620982542302954	1740
_1750_43	0.6142435756748531	-0.9095743876772453	0.4190478640581782	0.028675301639661074	2.4047416394655654	0.17454699229100393	1765
_1750_44	0.5316861823086778	-0.5675365478662293	0.36422259852651356	0.010962906939513437	0.9237067670131007	0.21253554130773003	1744
_1750_45	0.342961868721692	-0.9895061959650372	0.23113069602119388	0.03355880749837872	0.8009448632411755	0.17810358741174462	1731
_1750_46	0.7017121721240386	-0.7247654705942284	0.4909552842789249	0.017821532961632768	4.518257514596904	0.3975527744474413	1733
_1750_47	0.6936180385197358	-0.6236833515083123	0.46255991365004223	0.012426855938734509	1.6629988066406938	0.274369891364902	1780
_1750_48	0.4961896703021022	-1.0882812190985554	0.33815069354283306	0.0372790804449502	2.661046349797227	0.700911095674165	1738
_1750_49	0.6915687447414459	-1.0306858095276015	0.4614204901844649	0.03131571981434931	5.521242098521142	1.5187751393528355	1724
_1750_50	0.6567556776144345	-1.212527087007602	0.44286395565373166	0.04388491237778839	5.180187028917565	1.866453500459685	1736
_1750_51	0.31131385190895944	-1.1706452454161982	0.1933961620448993	0.03650007838274372	0.9049384313504552	0.3846034080231048	1763
_1750_52	0.5406479490671294	-0.636012352681215	0.36769601969357935	0.013450854215887481	1.3105128415611311	0.07403437178491883	1760
_1750_53	0.3733852688455851	-0.8208735246708663	0.2593510037854643	0.026864668810659822	0.5867854111062611	0.1871384180552476	1725
_1750_54	0.4541840353291821	-1.1480954366880172	0.30841233447162847	0.04122513724373802	2.178536603212839	0.6312047055538149	1728
_1750_55	0.834787774894757	-1.02054257441886	0.5568474755426951	0.029988659117716924	9.088039208131695	2.8009094949006244	1756
_1750_56	0.613052070979788	-0.9281261675596294	0.4131173604989354	0.026447006451794472	3.938152432942132	0.7944695864507109	1731
_1750_57	0.47741734854851237	-1.1113171803458204	0.3168268570054547	0.03503510307168754	2.9890735564497377	1.048275674561754	1784
_1750_58	0.7362820814170182	-0.8950864717892496	0.48305334691284413	0.024119417500017407	4.465821555123384	0.9183726051304242	1746
_1750_59	0.3584016429874104	-0.6550510843135796	0.2418096909133033	0.014864253968129057	0.44705999052938933	0.19683213525523052	1727
_1750_60	0.2841805726666018	-1.3010811076590176	0.19886807158929212	0.052000184287694956	1.3110638195269422	0.6223086378478395	1752
_1750_61	0.9541065150624249	-0.6899570131630007	0.64738261144464	0.015176817039654183	6.720829879704098	0.7340568058510772	1716
_1750_62	0.5877601096732613	-0.9243156149341122	0.3895319612341178	0.027027530837691337	2.4475446948404374	0.34967417609280294	1747
_1750_63	0.8564630091126723	-0.924528515743497	0.5740787501776148	0.025627718586281833	8.100311530503543	1.79739545347823	1724
_1750_64	0.4447099194074063	-0.9238209303522315	0.2930653509371862	0.025338066171495584	1.8805284760246468	0.419941536252889	1740
_1750_65	0.6199473463161234	-1.2275254939937144	0.4136399533976541	0.04134778579792848	6.050869036401361	2.6670331426951988	1777
_1750_66	0.6394640784437686	-1.1219478221353627	0.42892197182600633	0.03609885404063271	5.823239087559621	2.170983895696056	1752
_1750_67	0.4221870709352611	-0.6421579907243157	0.27959740878408496	0.013567722539540963	0.503807917295296	0.2811904818343748	1734
_1750_68	0.5083308422292282	-0.7293297475543319	0.34891800666656414	0.01913389359813096	1.1920259165517502	0.1594377294080543	1739
_1750_69	1.1822842500526716	-0.9154260245237463	0.7968920439470816	0.024891991251537328	17.418696397365533	4.295529877906645	1731
_1750_70	0.544895323582327	-0.5104328627589916	0.37883298052252695	0.008992880452521586	0.935970980433894	0.2005749084918778	1767
_1750_71	0.4466854291278623	-1.0994371971280088	0.3133962537167423	0.04136421956156479	2.0277389944739985	0.46117820769779394	1755
_1750_72	0.4744015197322749	-0.8996768243781361	0.3357787232197995	0.03316476439106545	1.0931954144955225	0.15071529054496452	1721
_1750_73	0.37895249784144003	-1.168130536302402	0.26598118619497985	0.05051016119815549	1.0065818169245984	0.20585675700721995	1728
_1750_74	0.29700824614108196	-0.9904654582026946	0.199403040608221	0.034384912081474206	0.4737604168344357	0.08204972268091867	1729
_1750_75	0.5450337684614461	-1.1255420822504985	0.36280449540725507	0.03819484625409854	3.0456408156831607	0.9138225360126786	1768
_1750_76	0.41271713674339433	-1.2126582402708541	0.28407523221520775	0.04694567392470309	1.8906435084702058	0.624274760405618	1717
_1750_77	0.36850760097635993	-0.6444845902550962	0.24258190241421207	0.013283146411242558	0.38695658844138947	0.1634940338319039	1732
_1750_78	0.45516299428185775	-0.9811239022055571	0.2951836254111188	0.0273072609664808	2.1388632465649224	0.6281997449713562	1733
_1750_79	0.6325892644288154	-0.8466871961249458	0.4273952543953435	0.02206078620525724	4.1980124381856765	0.7897864152586794	1736
_1750_80	0.4822033197384432	-0.7078365942206977	0.3137811948336449	0.016746575667308635	0.5293511479195052	0.47951739477612987	1776
_1750_81	0.4208393754890424	-1.0964824737282546	0.2942048091500347	0.040068706475569295	1.9789732655246342	0.5115232481147344	1778
_1750_82	0.6221415743670373	-0.9276431703460887	0.4145104272073613	0.027878691817262657	2.530870479792915	0.26371245725378434	1752
_1750_83	0.3802369571685742	-0.8678856523892021	0.25708496143039555	0.027198848659303776	0.627118426166209	0.08068072719058228	1739
_1750_84	0.5102119519177428	-0.8683093645101405	0.34393012217706254	0.025197094090290216	1.6435762289016997	0.1336790209673904	1718
_1750_85	0.4782204846031712	-0.8296552074739346	0.3169078716228893	0.022688941869743354	1.1254625322657765	0.12132078684819056	1764
_1750_86	0.6503578702050633	-1.208287453355604	0.4321911077938665	0.039687546925292534	6.7592194754147705	2.98651409876702	1784
_1750_87	0.33047525427102264	-0.5656285917754262	0.22170908070074583	0.010432542160019988	0.33065751733043003	0.20649642782760613	1715
_1750_88	0.32476667566259976	-1.1387301103795553	0.22457865415890646	0.04485219756493852	0.9269646885177593	0.25463255184745526	1721
_1750_89	0.48714930922357524	-0.7530744240885677	0.3327117781108043	0.01913863165244131	1.5865613498175222	0.16356330010381281	1764
_1750_90	0.6048512802814795	-0.929004072098969	0.41464662371214445	0.029849580044845038	2.532348563355547	0.18924161406531792	1733
_1750_91	0.5675777188486381	-0.9483214126105393	0.400688582367942	0.03624003565192792	1.5874489965296186	0.12592427596399297	1769
_1750_92	0.5013533819064171	-1.000093387498721	0.33813467218079685	0.030773561195329487	2.7103823785961696	0.6507409119890406	1724
_1750_93	0.6218544575179227	-0.9339561774975691	0.4152668940541311	0.030092365344913705	1.8046884866905897	0.12668991675599392	1729
_1750_94	0.39010485553435525	-1.1796993832722569	0.2663785276282408	0.04670174890071765	1.2959660976729543	0.37627220834825537	1742
_1750_95	0.328528827872962	-1.024859263600893	0.23053419536560943	0.04032669648204086	0.6784387569756891	0.10705783407283462	1771
_1750_96	0.7514942090238216	-0.8687500648469507	0.5081936811487997	0.02373420044898887	5.261828936462369	0.7673731282766683	1723
_1750_97	0.4927441553468526	-0.9453688240316203	0.3210169346867323	0.02642188237027189	2.0560149282531435	0.46569258365006955	1749
_1750_98	0.507305365510986	-1.0128479716420042	0.34847407127015584	0.036124863012700834	1.7586726608434522	0.21710723219317907	1779
_1750_99	0.6076853171810146	-0.6942485969665838	0.4230606637688496	0.016333138681168043	2.9973309319307355	0.22616486548135373	1785
_1750_100	0.5197469401450443	-1.0116301746524405	0.35632245550216424	0.03641954092536098	1.6715202099613689	0.16508716061467543	1765
_1750_101	0.47098982528869787	-1.193403354915924	0.3249968505586674	0.05355433120746474	1.1017439489765937	0.19059283055613066	1759
_1750_102	0.359508385032601	-0.7597814584481852	0.24224306217095287	0.019519848093766185	0.6914674636720901	0.10685698485387472	1778
_1750_103	0.39186804189063923	-0.9099756295363756	0.28007711172359284	0.03279846606432234	1.075102373624227	0.15147513521445027	1781
_1750_104	0.6288140740901939	-0.8891648022029671	0.4268036494845829	0.025194429639403056	3.693187010727968	0.5621394791795514	1739
_1750_105	0.4555570836464314	-1.202095490737737	0.31378612225041835	0.04257501489504391	3.3031830002743527	1.345051655340947	1728
_1750_106	0.33720230033804816	-0.7823946990509213	0.22850535162171257	0.0238557936313506	0.35023732028780113	0.2619029765992988	1732
_1750_107	0.5382432629112128	-0.5623792906274825	0.36840787890699445	0.010673470408744085	0.9233682314189051	0.16389846705533112	1756
_1750_108	0.7357381825874173	-0.9074634461097212	0.49144087489562344	0.02555838790460105	4.690231452051302	0.754121270231146	1766
_1750_109	0.4821272401875718	-0.8142720370199521	0.33876987696830546	0.024109683054778615	1.7760378269046784	0.17298540020538572	1774
_1750_110	0.42584829502234534	-0.9637685417034757	0.2833835254602139	0.032491626996046366	0.8046715663117838	0.11710275436172973	1746
_1750_111	0.6044335507156341	-1.072442674638439	0.4068348176641438	0.03289464710831869	5.343731188861066	1.8374494931322713	1756
_1750_112	0.48799187279634865	-1.187374180366756	0.33226459991301577	0.04629435585825138	2.025532293268712	0.5231931234199697	1736
_1750_113	0.4101663212888936	-1.1687720886929012	0.27812119306336586	0.04327228260568343	1.7036048774177688	0.5294757297765764	1747
_1750_114	0.42093196113529746	-1.1045306372996195	0.2893980319147335	0.038711838620222656	2.037910335695195	0.5704213673153098	1781
_1750_115	0.4152763667448213	-0.7549791313819835	0.28121459647046326	0.020060339680548413	0.7569823474609224	0.13090319690854446	1728
_1750_116	0.7087414773452719	-1.0880653696928975	0.4665787175592906	0.0320472965557668	7.793978561973381	3.1489028037331614	1752
_1750_117	0.6949068388691881	-1.0050117821725724	0.4596013184949272	0.03104462330101493	4.030810516993683	0.8032510890081848	1776
_1750_118	0.3862655117344629	-1.0554357873178777	0.26309363223952703	0.03267565178523009	2.2459437508014517	0.7598837485930151	1727
_1750_119	0.3251419371654393	-1.1387786278368204	0.22164386140984865	0.04159080374878514	1.0672547483365191	0.3038510596176316	1771
_1750_120	0.4243291895738368	-0.6022278414909181	0.28547611530931744	0.011772546473768094	0.6963200411523909	0.17570806356199348	1749
_1750_121	0.6385707343117549	-1.2688173541865624	0.4231152790871616	0.04329480918231199	6.619003149875374	3.161290807038878	1784
_1750_122	0.27019155817748963	-0.7637999702658799	0.1901137230927147	0.027608598557686246	0.2563181987786324	0.40596247608240915	1729
_1750_123	0.6513665310795745	-0.894172147283281	0.4455064022325021	0.02446295536900795	5.458904909097276	1.2623052672223432	1723
_1750_124	0.4499452650218498	-1.0053940095617417	0.30857614203777417	0.03547902150796899	1.4138520769718723	0.20516089360641748	1736
_1750_125	0.5861983459895184	-1.2059061800401727	0.39125662837117364	0.041499922676929604	4.638059389353943	1.8530642786219107	1777
_1750_126	0.47192955809445125	-0.8345020767077338	0.32189771265152073	0.02435589572204543	1.2955879187140855	0.10826074676912445	1755
_1750_127	0.4104515563848839	-1.085283819821697	0.2823591084407898	0.037492014535301176	1.9125043559441406	0.502186993924848	1759
_1750_128	0.6004520077812245	-0.9963659746220894	0.4015100083647395	0.03030137225110338	3.669452889175661	0.879072637905054	1746
_1750_129	0.3155456505571028	-1.2380565396355308	0.2229749813261171	0.05222339315736418	1.0843732670603705	0.35154503417140737	1756
_1750_130	0.7951355569861559	-1.1462783308753601	0.5351436898483272	0.03294748446166274	16.000477115446447	8.18089683669127	1726
_1750_131	0.45034111742085375	-0.7401956125326433	0.30646298528374943	0.021385447900777555	0.5768098743406258	0.4901417045486719	1778
_1750_132	0.5038370046561071	-0.8331731811196638	0.34404303330444996	0.02491708717576515	1.2622351927684983	0.08961836591589434	1751
_1750_133	0.3669744914549632	-0.6240635074179052	0.24752729799146975	0.01301442214709393	0.4903332502268227	0.1398305028224074	1772
_1750_134	0.45531846617201516	-1.1645608505782168	0.29564481953339233	0.037318991958717566	2.5835550141805124	1.0407121389214478	1731
_1750_135	0.3869321152585123	-0.3959372772366959	0.2706821602964429	0.005308887958496221	0.18024006745596827	0.31654997745552493	1735
_1750_136	0.7113918605710146	-1.4218829295724498	0.4756182705537843	0.057171399457427385	6.884519246257676	3.501089334444969	1739
_1750_137	0.36858169951498904	-0.8167644690180373	0.24115059746672	0.020438821806644667	0.8793361143343525	0.156812438569145	1745
_1750_138	0.5793365961703687	-0.8961212750231439	0.4063312394336005	0.03223912318818543	1.5032804185437592	0.16109231758717174	1750
_1750_139	0.5685163897507121	-0.8307373917503481	0.3865871938846474	0.02361490726797827	1.9859168032817518	0.1438797701139506	1742
_1750_140	0.6160548082721136	-0.9030146174653049	0.4204989717464283	0.028714340627923655	2.196727076445778	0.11514850637785946	1725
_1750_141	0.7145405249118281	-0.867519138366702	0.4906271679177055	0.023596126083413282	6.0696747126965	1.2030881020960136	1750
_1750_142	0.3634844595961529	-1.0446527807809343	0.25331477536791003	0.041346551467376355	0.7697530315361494	0.09660878424862188	1750
_1750_143	0.8013983227653216	-0.5882529434954118	0.5448299686135338	0.011507269404681577	2.167852531087909	0.24242577355796857	1769
_1750_144	0.3005542116363498	-1.4114501018715777	0.20841442475312985	0.06444760544459294	1.0474279778541487	0.5067398628559021	1747
_1750_145	0.3350496428939836	-0.7841955647903606	0.22887155461140601	0.022511411807091326	0.5478368302460248	0.14554126504884263	1736
_1750_146	0.5059286655844543	-0.7076303953638029	0.3348730630010593	0.016498579953740624	0.8560284199414643	0.1823624792002895	1726
_1750_147	1.0548071894699798	-0.9766495225141084	0.7113990573524896	0.029386173564717837	11.529620011676514	2.3687746497100766	1758
_1750_148	0.5343195250571687	-0.7475449408180422	0.3634311887638295	0.01988920119100669	1.1572745921436556	0.12402273840644501	1745
_1750_149	0.756029521283576	-0.9857266514960852	0.5073886047730257	0.027482424596767793	8.729777528576303	2.9067439700793605	1728
_1750_150	0.3471102123911069	-1.241564562588204	0.245329547735681	0.046495261943039774	2.126913092492556	0.900941018674	1758
_1750_151	0.3644323617425206	-0.6571953986201365	0.2501897545361387	0.014968005737065455	0.666857743260687	0.10506600201413813	1780
_1750_152	0.6331824563511379	-1.2395647270128725	0.4371154218335918	0.04772507553213809	5.083116918263781	1.8674104934363478	1770
_1750_153	0.3673014998457814	-1.0939158287886315	0.2524718471951442	0.036508029019543344	1.8634184169901995	0.603375161305348	1755
_1750_154	0.49229593516168463	-0.8562216431959428	0.3363092045690678	0.027133568233966843	1.0436651531708807	0.10111461810321813	1750
_1750_155	0.39459241668993406	-0.9157123397376089	0.26916554688624417	0.029031459364295426	1.054889858522011	0.12957366948990814	1785
_1750_156	0.3731837433154022	-1.6051702549018585	0.24541055401640857	0.06172227573339663	3.598528389062661	2.565135588662252	1716
_1750_157	0.4754767637666636	-1.245832453954443	0.3089725212687767	0.04014855684938965	3.7636072457680836	1.8815338633675855	1723
_1750_158	0.5051286119777204	-1.081799604996272	0.34650059414880124	0.03975828941459404	2.0532038010279856	0.37930969187525	1762
_1750_159	0.27985448935761803	-0.9466872315261626	0.18872953964192313	0.030299364793536985	0.5802374720383757	0.13386585492341047	1764
_1750_160	0.581302656311332	-1.205611618577093	0.3881402468458942	0.04119053308572234	4.762121685657403	1.9605128451452352	1760
_1750_161	0.4146899539648255	-0.7701779552811052	0.27524284584964714	0.019378735472551444	0.8111061528976948	0.08666950039850069	1762
_1750_162	0.5987397295475065	-1.3205447005637638	0.3972866734029734	0.04314898045769387	8.346136621422197	4.789018656152981	1760
_1750_163	0.9163629239539891	-1.0600843277453103	0.6156661657803675	0.032154536931860475	12.022330853282272	4.021025051886184	1738
_1750_164	0.8238385628662052	-0.8601804595056763	0.5626089010002219	0.02367551744531389	6.5850527354003106	0.920616821317269	1785
_1750_165	0.3734392463600553	-0.6879457858980776	0.2510310784046483	0.01604036042573685	0.5831442178548225	0.15934519223429278	1785
_1750_166	0.4565582975920804	-0.5284322887592986	0.3130452503637108	0.009370029370520677	0.6209533218506753	0.18999711088690147	1738
_1750_167	0.6578323561497444	-0.7042000203742086	0.4466317400304583	0.016357285274361866	2.4947191125728394	0.09503614924202683	1778
_1750_168	0.4045618271429331	-0.90028757012746	0.2787941448844009	0.03186668453508076	0.6344317864609929	0.11811007710314014	1737
_1750_169	0.2990544264248194	-1.0789191979680857	0.20367649261010337	0.039466245886147194	0.7582091160618946	0.21001256092190762	1757
_1750_170	0.6018592537105354	-0.7383094514500221	0.4077889955748417	0.01765146557235105	2.6146268947930573	0.2910754290117286	1774
_1750_171	0.4958511474091615	-0.849669061835619	0.3397495098175507	0.025293840087869026	1.4973682500179017	0.0745479178710379	1736
_1750_172	0.27039395480015543	-1.2654237135207176	0.190671574664407	0.05594338787257392	0.7237634077543764	0.2512476910232354	1746
_1750_173	0.32601268055263966	-0.7294133478297697	0.22481749536857348	0.01956072664476044	0.5230586126524581	0.12555693318182215	1767
_1750_174	0.6504655384527546	-0.9770338182434097	0.4337265346367659	0.027608340489338353	5.4247761017096865	1.5963841306264757	1757
_1750_175	0.5705326467671367	-1.203829006300507	0.3705920258377472	0.038743487007822805	4.666126524788899	2.1039167129764524	1742
_1750_176	0.45214251175375386	-1.1451822689661506	0.3029058577993289	0.04007641799879202	2.1576874544402953	0.6909338001445405	1720
_1750_177	0.36719893676618476	-0.8350622142910196	0.2530614273228746	0.025452610596619386	0.7700061573858696	0.09836921263174395	1784
_1750_178	0.5028257922294619	-1.0106544487138753	0.3348797896403936	0.0288975417846581	3.6107397958508027	1.229415767114317	1783
_1750_179	0.6471332996717474	-0.9269852860438044	0.44357387463944514	0.027802454926766175	4.180107361924932	0.6927162979315871	1771
_1750_180	0.8260620858148393	-1.0305709863919559	0.5536525731850699	0.032753945847180596	6.5570040128260665	1.4147350049559446	1722
_1750_181	0.3064585772699973	-0.8176682597661344	0.20720738311808082	0.024746233827175033	0.3668819070267008	0.12129202721643201	1783
_1750_182	0.39595287231781295	-0.8684169920604591	0.2683208010060708	0.025804450092652198	0.9653331933520191	0.09157569038275379	1758
_1750_183	0.4950783109447221	-0.8629186372150282	0.3396830570834185	0.025298044817312355	1.8724609415112172	0.1770257671929838	1719
_1750_184	0.560090875894615	-1.1299362024917017	0.3643303229937414	0.033188251766401916	5.248403943649945	2.389060734411044	1736
_1750_185	0.5133170014541905	-0.6138155122710234	0.34930278421194005	0.012759112158574615	0.9647950860833421	0.16940945674039898	1742
_1750_186	0.5542462626460118	-0.9978770844967285	0.37290301281472943	0.029286688021493	4.0072358232318415	1.1681358378188387	1764
_1750_187	0.3768631482567828	-1.241454230998726	0.26344048872142484	0.0505374563233529	1.60995412772685	0.5385635007908711	1752
_1750_188	0.30332112525165417	-0.6059231241203172	0.205421612601218	0.012694400791834707	0.32682890715125207	0.21263013338856435	1723
_1750_189	0.523411821070024	-1.0478390869173104	0.36070962491152225	0.03513613655465838	3.1213526406088903	0.7666483238978905	1756
_1750_190	0.4177778926921124	-0.9248957921232892	0.2898478378583585	0.02668721145227068	2.439637694655726	0.6020054727814738	1732
_1750_191	0.4174551025861614	-0.5530193945109153	0.27517467847034877	0.009475808480442651	0.3102196928506629	0.2736953152504683	1760
_1750_192	0.5898188366045022	-1.0260387439946546	0.40292569998871786	0.03571598954943349	2.65009651005734	0.3853428304779818	1736
_1750_193	0.6639311521185032	-1.0597461207076069	0.43371677516127016	0.03135808589817127	5.3459206166566915	1.8001479177007915	1746
_1750_194	0.8915183437404065	-0.9925113734396399	0.6034985228215607	0.02848175813576144	11.797971559282743	3.6448473915849418	1726
_1750_195	0.6088996383451132	-1.0708521604417907	0.4072269327083524	0.03580907775444902	3.269317055756628	0.7078600584699939	1736
_1750_196	0.6588491382112115	-0.9857884444009536	0.4445568983667608	0.03086188379366422	3.8753050371558766	0.657011774647779	1726
_1750_197	0.4845299990862317	-1.1592194452725355	0.33407242853629765	0.04455226955454487	2.3157381364436933	0.6603047174664678	1724
_1750_198	0.6734501394168546	-0.7960134457199988	0.46785824995580555	0.020909558180165225	4.682105600204591	0.6236554645581613	1748
_1750_199	0.7448817869937487	-0.4480228782785721	0.5349868559778314	0.007445744842460665	1.7150036966096207	0.23047402869637207	1775
