# Supplementary material for: A unified framework for species spatial patterns: Linking the occupancy area curve, Taylor's Law, the neighborhood density function and two‐plot species turnover
Source: Ecol Lett. 2021 Aug 4;24(10):2043–53. doi: 10.1111/ele.13788 (PMC8518128; doi:10.1111/ele.13788)
Supplement: Supplementary file 4 — Supplementary Material [file ELE-24-2043-s004.zip › calcs/1-plot-data/bci_abund.csv]

spp_names	ns
acaldi	1562
ade1tr	121
alchco	271
alibed	473
allops	101
alsebl	9113
anaxpa	938
andiin	275
annoac	545
annosp	84
apeime	268
ardife	140
aspicr	542
ast1st	133
ast2gr	135
bactma	102
beilpe	2119
brosal	861
calolo	2237
cappfr	2840
caseac	556
casear	108
casesy	136
cassel	1158
cecrin	1381
cecrob	298
celtsc	107
cestme	83
cha2sc	600
chr1ec	432
chr2ar	819
chr2ca	188
coccco	189
coccma	464
conoci	94
cordal	223
cordbi	736
cordla	1118
cou2cu	2063
crotbi	634
cupala	76
cuparu	167
cupasy	1649
dendar	72
des2pa	11505
dio2ar	131
drypst	2233
ery2ma	350
ery2pa	121
eugeco	629
eugega	2400
eugene	650
eugeoe	2138
faraoc	24447
gar2in	5340
gar2ma	425
guapst	157
guargr	86
guargu	2080
guarsp	673
guatdu	955
guazul	80
guetfo	236
gustsu	713
hameax	109
hampap	118
hassfl	390
heisac	97
heisco	877
herrpu	587
hirttr	4289
huracr	94
hybapr	28960
hyeral	110
ingago	323
ingama	1162
ingape	172
ingaqu	569
ingas1	912
ingasa	235
ingath	344
ingaum	821
jac1co	309
laciag	1460
lacmpa	106
laetth	450
licahy	169
licapl	244
loncla	676
luehse	199
macrgl	94
malmsp	574
maquco	1264
maytsc	82
micoaf	481
micoar	652
micoho	76
micone	442
mourmy	7459
nectci	249
nectgl	277
nectpu	103
ocotce	513
ocotob	321
ocotpu	203
ocotwh	412
oenoma	2065
olmeas	131
ormocr	124
ormoma	154
ouralu	1392
paligu	1326
pentma	340
perexa	223
phoeci	92
picrla	1184
pipeco	98
pipere	138
pla1pi	196
pla2el	101
posola	76
poular	859
pourbi	164
poutre	1211
pri2co	1307
protco	772
protpa	3219
protte	3222
psycde	70
psycg1	74
psycho	1856
psycli	87
psycma	1003
pterro	1184
quaras	2310
quasam	113
randar	935
rinosy	2551
sennda	248
simaam	1855
sipapa	651
sloate	447
socrex	453
solaha	163
soroaf	2214
sponmo	164
sponra	257
stylst	863
swars1	3267
swars2	3212
sympgl	155
tab1ro	257
tab2ar	1877
tachve	1950
taline	732
talipr	898
termob	87
tet2pa	5524
thevah	89
tratas	71
tri2pa	486
tri2tu	10781
tripcu	250
tropra	236
unonpi	711
virose	1116
virosu	159
xyl1ma	2131
zantbe	235
zantp1	195
zantpr	72
