# Supplementary material for: A unified framework for species spatial patterns: Linking the occupancy area curve, Taylor's Law, the neighborhood density function and two‐plot species turnover
Source: Ecol Lett. 2021 Aug 4;24(10):2043–53. doi: 10.1111/ele.13788 (PMC8518128; doi:10.1111/ele.13788)
Supplement: Supplementary file 4 — Supplementary Material [file ELE-24-2043-s004.zip › calcs/1-plot-data/bci_alpha_beta.csv]

spp_names	alphas	betas
acaldi	25.1398607212819	13.1190814348001
ade1tr	11.5798350751418	9.81923702996287
alchco	7.90490086056094	16.0447125674379
alibed	4.23152065414674	15.9896998480395
allops	5.35909251341009	34.7829496592487
alsebl	0.992818670721235	0.183866310238505
anaxpa	163.389597846267	0.451986266638118
andiin	0.242036940712551	0.077993608990464
annoac	7.15983328333615	0.833528083393315
annosp	37.2715460966208	99.3865461884077
apeime	1.03472892741846	4.35008244351175
ardife	25.176573035149	59.2300975063598
aspicr	2.14746899579704	0.16281768155425
ast1st	1.73956217130122	10.9217009027305
ast2gr	5.3600339587245	0.81750270092012
bactma	43.3416690582073	2.90510411061264
beilpe	1.5811859315104	0.0603315310657296
brosal	0.772903328420306	1.31127675234184
calolo	3.32891673851557	0.0432929584594752
cappfr	0.436519565888854	0.0290554041198767
caseac	4.13691142565012	45.8721023814081
casear	2.29811242890198	2.51189594147624
casesy	2.20401813502887	36.8754613345703
cassel	2.33044926704827	0.425230119328996
cecrin	29.9414198104305	7.15373520386079
cecrob	10.5805730162469	9.01979278250712
celtsc	7.18652208140102	837.545868720865
cestme	3.12436404601026	7.60540786447148
cha2sc	17.2616602067753	0.144969896117151
chr1ec	1.7799932753906	0.289945555214926
chr2ar	0.344019720579737	0.143273270005613
chr2ca	3.91880349389367	12.3653806475063
coccco	0.511240296027183	0.257053845792174
coccma	7.6206999207743	95.5427512434452
conoci	16.914274301501	47.9242553505853
cordal	9.06320300063528	7.26505584577683
cordbi	0.941241473321485	0.123037279476512
cordla	0.97767225871567	1.42898405919448
cou2cu	1.85797200001616	0.0444165387620145
crotbi	44.86830143712	7.05105215094025
cupala	1.42033917342814	0.496060761295962
cuparu	4.22694802387168	0.33335163621106
cupasy	1.13996053290562	0.199021163011794
dendar	3.43317329458548	3.82819571564257
des2pa	0.142304038265652	0.0102861375727455
dio2ar	1.08101765648421	0.586902695100914
drypst	1.59849141424775	0.0177924469828782
ery2ma	2.720509951619	52.046118876893
ery2pa	2.18323897440371	9.89999030209973
eugeco	1.08590209174191	0.776936607738493
eugega	2.34584575561919	1.05796296939317
eugene	2.60735162559047	5.56424417796794
eugeoe	2.20117714574258	0.343219489921321
faraoc	0.279776367654573	0.0106984160382458
gar2in	0.757599354477523	0.451812628091226
gar2ma	1.50974222951347	0.23679021266764
guapst	0.740649275647228	1.25073192378422
guargr	0.35080476486942	0.472876229737945
guargu	0.749269091521017	0.0624732332009678
guarsp	0.269959804371507	0.278187620322685
guatdu	1.01165235183906	0.147488642046806
guazul	9.48124310840144	44.9055640402598
guetfo	0.729141694566631	2.05970294778281
gustsu	8.50367473049296	0.151285995168948
hameax	42.17712005687	51.414759064861
hampap	2.91832122674636	0.717367671153829
hassfl	4.69041295904868	16.3928296063365
heisac	1.98214706504166	1.8209871436876
heisco	0.583506483467217	0.0849918038210953
herrpu	4.00140905912041	152.727788861542
hirttr	0.56052655133376	0.0237900376741312
huracr	0.835897189785254	0.416926625569246
hybapr	0.401249211860028	0.00639846389588495
hyeral	11.290504555933	33.8028764459933
ingago	1.97934093468818	18.7517890787845
ingama	6.57416259760051	3.95045638202806
ingape	6.40801246611311	0.226798403556533
ingaqu	0.72875199905944	1.45402973104056
ingas1	0.767223098133566	0.0587741659154655
ingasa	3.30391812008274	98.7136971506587
ingath	2.8049482293287	0.0921681239633478
ingaum	1.39200549335736	11.3809529785924
jac1co	7.87975522967353	18.0652193064442
laciag	0.612844885827417	0.241470114233418
lacmpa	1.86640524619994	27.1835608141966
laetth	2.58688021922336	0.276470158295754
licahy	5.25570318827412	0.517926330356508
licapl	2.13557701329886	0.139676076721214
loncla	1.41321515053417	0.9700933639761
luehse	8.77336104302329	13.2138844525602
macrgl	17.1778103225245	4.17041147110122
malmsp	0.661914762156269	0.113249447397811
maquco	0.689333445486398	0.351195874957282
maytsc	0.774654578975528	0.651035631466524
micoaf	2.36373228111392	0.108626544296608
micoar	9.53322239003718	17.5299584289476
micoho	4.54332742704034	0.481278563980384
micone	2.95702326891477	0.152649534174992
mourmy	0.330489722056792	0.00867100131747491
nectci	3.85687839726572	0.122738530733203
nectgl	2.66966819023714	0.332128959706725
nectpu	2.07446171989208	0.640591633427037
ocotce	0.607242565716632	0.220458550434012
ocotob	1.21521671423379	0.73851597073475
ocotpu	5.48076855668895	63.2571442197254
ocotwh	33.6333696123468	7.19157525141839
oenoma	0.420378727157843	0.0345874182380147
olmeas	5.7621820019571	0.450336295619533
ormocr	2.25913424296956	0.403850930961776
ormoma	7.40158289166346	992.102680410995
ouralu	1.81634900324473	0.289546920046859
paligu	21.440309076279	4.28664665832926
pentma	11.3562782206757	100.849613569611
perexa	5.76441913622933	0.129552581762789
phoeci	3.31593919505692	18.8275959356485
picrla	2.06699948998077	0.525225013208896
pipeco	7.66553968296621	41.974168097541
pipere	5.29764588751065	44.978212418316
pla1pi	2.73898555072802	2.05250976419841
pla2el	1.51460458202334	1.52112544029183
posola	2.6617928608017	10.5072610234077
poular	1.91759363253282	0.0927893264443863
pourbi	5.63521181642253	0.178848100189629
poutre	0.334243050027845	1.78858480686447
pri2co	3.22947023825753	0.0284391346199167
protco	1.01391120110749	0.153784157995463
protpa	0.837758157938039	0.0252013698379761
protte	1.3643235955613	0.0105404860912238
psycde	4.6784522990754	1.35749054626519
psycg1	71.8128424713958	4.52292576173866
psycho	3.34374129898194	0.824880883370089
psycli	503.10154993759	110.309641031593
psycma	1.84560683401448	0.0868015970423693
pterro	0.25754170428266	0.0842672034265986
quaras	2.78401513978831	1.33023260670412
quasam	4.77343522769868	0.602827339164512
randar	0.341379571638575	0.510609687397061
rinosy	8.51500624297901	0.316319966760251
sennda	30.1956487211339	32.2553276275589
simaam	1.67197751913375	1.53520079523284
sipapa	1.73590131602054	0.772455146513487
sloate	0.858136636886286	0.0908407683750627
socrex	3.9642731169031	0.234403617927487
solaha	46.274177969166	63.2702361808329
soroaf	0.564529550835427	0.648934302199642
sponmo	27.102041930461	24.649631824978
sponra	7.8358714061501	22.7982953511106
stylst	1.27997544747186	8.22551467452569
swars1	0.480373919047784	0.00934778153354154
swars2	0.445541419157251	0.0175390601652125
sympgl	3.24939299450128	0.353311376332445
tab1ro	1.98309843649858	0.946970422047615
tab2ar	0.438858784193402	0.0649295056930211
tachve	0.967422988313557	0.070878769681508
taline	5.40503637318759	0.709297417504203
talipr	0.61361939607879	0.0329720060312455
termob	8.54867515708664	1.2644260301656
tet2pa	0.510591973857297	0.0156415040668381
thevah	396.371027238617	95.7393738459906
tratas	14.5986715237117	33.032993236332
tri2pa	1.01536368527669	0.222903383556388
tri2tu	0.609339883482168	0.00609973339021628
tripcu	2.29350416572232	0.857976486060866
tropra	0.763313755965058	0.318932078166256
unonpi	1.34691046058607	0.142443110841284
virose	0.53877438170154	0.156048138301339
virosu	1.27771479720498	0.818233069100406
xyl1ma	2.57297140936715	0.0188134396239069
zantbe	44.1384291882242	37.0585031505623
zantp1	1.97299370336593	0.681664898333235
zantpr	2.44959103299399	5.93118368394257
