# Supplementary material for: A unified framework for species spatial patterns: Linking the occupancy area curve, Taylor's Law, the neighborhood density function and two‐plot species turnover
Source: Ecol Lett. 2021 Aug 4;24(10):2043–53. doi: 10.1111/ele.13788 (PMC8518128; doi:10.1111/ele.13788)
Supplement: Supplementary file 4 — Supplementary Material [file ELE-24-2043-s004.zip › calcs/1-plot-data/generate-grid-data.ipynb]

# %% [markdown]
This notebook should be run first.

This notebook loads data from tree census plots, cleans up the tables, and uses the `spatstat` package to calculate the count of individuals of each species in gridded landscapes with cells of various sizes.

# %% [code]
library(spatstat)

# %% [markdown]
### Load BCI

# %% [code]
# Load in the rdata table made available for download for 2012 census
load("bci.tree8.rdata")

# %% [code]
# Subset to only species that are alive, keeping on spp code, x coord, and y coord
bci_alive <- subset(bci.tree8, status == 'A', select=c(sp, gx, gy))

# %% [code]
# Looks right
head(bci_alive)

# %% [code]
# Check number of rows (i.e., trees)
nrow(bci_alive)

# %% [code]
# Remove duplicate rows/points
bci_alive <- unique(bci_alive)
nrow(bci_alive)

# %% [code]
# Count total abundance of each species
spp_abund <- as.data.frame(table(bci_alive$sp))
colnames(spp_abund) <- c("spp", "n")

# %% [code]
# Define dimensions of plot
xmax <- 1000
ymax <- 500

# Declare square cell side lengths
HS <- c(10, 25, 50, 62.5, 100, 125, 250)

# Set up vectors to hold spp_name and actual realized n
spp_names <- c()
ns <- c()

# Set up vectors to hold fitted alpha and beta from Thomas process assumption
alphas <- c()
betas <- c()

# Loop through species
for (spp in spp_abund$spp) {
        
    # Subset the bci_alive table to just data for this species
    spp_locs <- subset(bci_alive, sp==spp)
    this_n <- nrow(spp_locs)
    
    # If n < 70, don't bother with calculations
    if (this_n < 70) { next }
    
    # Calculate length factor needed to make lambda = 1
    len_fac <- 1/sqrt(xmax * ymax / this_n)
    
    # Standardize variables so that lambda = 1
    # Corrections to HS are made later
    spp_locs["gx"] <- spp_locs["gx"] * len_fac
    spp_locs["gy"] <- spp_locs["gy"] * len_fac
    x_range <- c(0, xmax * len_fac)
    y_range <- c(0, ymax * len_fac)
    
    # Create ppp object for this side length
    spp_ppp <- ppp(spp_locs$gx, spp_locs$gy, x_range, y_range)
    spp_ppp <- unique(spp_ppp)  # Remove any duplicate points (should not be any left after unique() above)

    # Calculate empirical pcf for this point pattern
    if (this_n > 10000) {
        K <- Kest(spp_ppp, correction="Ripley")
        PK <- pcf(K, method="a")
        pcf <- PK$pcf
    } else {
        P <- pcf(spp_ppp, correction="Ripley")
        pcf <- P$iso
    }
    
    # Estimate alpha and beta by fitting Thomas process to spp_ppp
    pcf_params <- thomas.estpcf(spp_ppp)
    alphas <- c(alphas, 1/(pcf_params$par["kappa"]*4*pi*pcf_params$par["sigma2"]))
    betas <- c(betas, 1/(4*pcf_params$par["sigma2"]))
    
    # Record spp_name and n
    spp_names <- c(spp_names, spp)
    ns <- c(ns, spp_ppp$n)
        
    # Write pcf table
    write.csv(data.frame(P$r,pcf), paste("./bci-grid-data/", spp, "_pcf.csv", sep=""), row.names=FALSE)
    
    # Loop H
    for (h in HS) {

        # Get  of divisions in each direction for this h
        x_div <- round(x_range[2] / (h * len_fac))
        y_div <- round(y_range[2] / (h * len_fac))

        # Get quadrat count object
        spp_q <- quadratcount(spp_ppp, x_div, y_div)

        # Write quadrat counts table
        # Note that h in the file name is the original length, not standardized
        write.csv(spp_q, paste("./bci-grid-data/", spp, "_", round(h), ".csv", sep=""))
    }
}

# Save table of abundances without duplicates
df_abund <- data.frame(spp_names, ns)
write.csv(df_abund, paste("bci_abund.csv", sep=""), row.names=FALSE)

# Save table of best fitting alpha and beta assuming Thomas process
df_abund <- data.frame(spp_names, alphas, betas)
write.csv(df_abund, paste("bci_alpha_beta.csv", sep=""), row.names=FALSE)

# %% [code]
