# Supplementary material for: A unified framework for species spatial patterns: Linking the occupancy area curve, Taylor's Law, the neighborhood density function and two‐plot species turnover
Source: Ecol Lett. 2021 Aug 4;24(10):2043–53. doi: 10.1111/ele.13788 (PMC8518128; doi:10.1111/ele.13788)
Supplement: Supplementary file 4 — Supplementary Material [file ELE-24-2043-s004.zip › calcs/4-two-plot-metrics/calc-two-metrics.ipynb]

# %% [markdown]
This notebook calculates the two-plot Taylor's Law (i.e., covariance) and the turnover metric for all species. Note that the code below requires the selection of one (raw) side length - this can be changed and the notebook re-run to generate results for other side lengths.

# %% [code]
import numpy as np
import pandas as pd

# %% [code]
# Read df of species names and densities for BCI
df_abund_bci = pd.read_csv('../1-plot-data/bci_abund.csv')

# Read df of species names and densities for Thomas
df_abund_thomas = pd.read_csv('../2-sim-thomas/thomas_abund.csv')

# Concatenate to make large abund table
df_abund = pd.concat([df_abund_bci, df_abund_thomas[["spp_names","ns"]]])
df_abund.shape

# %% [code]
# Declare small plot side length (raw in m)
# This is also equivalent to the distance between the centers of two adjacent plots
# Only one plot area is used for the metric calculations here, since distance (not area) is explanatory variable
h = 25

# %% [code]
# Define original dimensions of plot
xmax = 1000
ymax = 500

# Loop through all species
for spp_name, n in zip(df_abund['spp_names'], df_abund['ns']):
        
    # Read grid file with this h
    if spp_name[0] == '_':  # Thomas simulation species
        df_spp_h = pd.read_csv("../2-sim-thomas/thomas-grid-data/" + spp_name + "_" + str(int(np.round(h, 0))) + ".csv", index_col=0)
    else:  # BCI species
        df_spp_h = pd.read_csv("../1-plot-data/bci-grid-data/" + spp_name + "_" + str(int(np.round(h, 0))) + ".csv", index_col=0)
    array_spp_h = df_spp_h.to_numpy()
    
    # Calculate length factor needed to make lambda = 1
    len_fac = 1/np.sqrt(xmax * ymax / n)

    # The standardized length of 1 "block" of separation is the raw side length times this factor
    # Note that D, used below, is distance between edges, not centers
    std_sep_len = h * len_fac
    
    # Set maximum blocks distance between plots, which we choose to be the length of the shorter plot side
    # The final slide will have no overlaps in the y direction and half of a plot in the x direction
    max_block_sep = int(ymax / h)
    
    # Set up lists to hold D (in standardized units), cov, and T
    D_list = []
    cov_list = []
    T_list = []
    
    # Loop through allowable block seps
    for block_sep in range(1,max_block_sep+1):
        
        # Conceptually, the "fixed" array stays in place while the "sliding" array moves down and to the right
        # by a number of blocks equal to the separation. This means the fixed array starts "losing" its top and left
        # while the sliding array starts losing its bottom and right as the sliding progresses.
        
        # FIRST we do the vertical slide - always use all columns
        # Determine overlapping portions of arrays and convert to 1D
        fixed_vec_vert = array_spp_h[block_sep:, :].flatten()
        sliding_vec_vert = array_spp_h[:-block_sep, :].flatten()
        
        # SECOND we do the horizontal side - always use all rows
        # Determine overlap as above
        fixed_vec_horiz = array_spp_h[:, block_sep:].flatten()
        sliding_vec_horiz = array_spp_h[:, :-block_sep].flatten()
        
        # Concatenate two slides to get all pairs of abunds separated by block_sep
        fixed_vec = np.concatenate((fixed_vec_vert, fixed_vec_horiz))
        sliding_vec = np.concatenate((sliding_vec_vert, sliding_vec_horiz))
        
        # Calculate covariance of all pairs of plots with this block_sep
        cov = np.cov(fixed_vec, sliding_vec)[0][1]
        
        # Calculate turnover metric T
        # Note that we're calculating denominator here using only plots included in the overlapping window
        T_num = np.sum(np.array(fixed_vec > 0, 'int') * np.array(sliding_vec > 0, 'int')) / len(fixed_vec)  # Divide by num pairs
        T_denom = (np.sum(fixed_vec > 0) + np.sum(sliding_vec > 0)) / (len(fixed_vec) + len(sliding_vec))  # Divide by num plots
        T = T_num / T_denom
        
        # Append D and cov to lists
        D_list.append(block_sep * std_sep_len - std_sep_len)  # Subtraction of std_sep_len makes D = dist between edges, not centers
        cov_list.append(cov)
        T_list.append(T)
    
    # Save single plot results for this species
    df_results = pd.DataFrame(data={"D": D_list, "cov": cov_list, "T": T_list})
    df_results.to_csv("two-metrics/" + spp_name + "_two.csv", index=False)

# %% [code]
