# Supplementary material for: A unified framework for species spatial patterns: Linking the occupancy area curve, Taylor's Law, the neighborhood density function and two‐plot species turnover
Source: Ecol Lett. 2021 Aug 4;24(10):2043–53. doi: 10.1111/ele.13788 (PMC8518128; doi:10.1111/ele.13788)
Supplement: Supplementary file 4 — Supplementary Material [file ELE-24-2043-s004.zip › calcs/6-figures/fig-thomas.ipynb]

# %% [markdown]
This notebook makes a figure that shows the five metrics for the three simulated Thomas "species", along with theoretical predictions.

# %% [code]
import sys
sys.path.append('../')
import predictfns as pf

import numpy as np
from numpy import sqrt
import pandas as pd
import matplotlib.pyplot as plt
%matplotlib inline
from scipy.special import erf
import seaborn as sn

# %% [code]
# Read Thomas abund df
df_abund = pd.read_csv('../2-sim-thomas/thomas_abund.csv')
print(df_abund.shape)
df_abund.head()

# %% [code]
# View actual best fitted alphas and betas for each species
# These are used in prediction functions, instead of "target" values from simulations
# since the simulations appear to be systematically biased.
alpha_low_med = np.median(df_abund["alphas"][0:200])
alpha_mid_med = np.median(df_abund["alphas"][200:400])
alpha_high_med = np.median(df_abund["alphas"][400:600])

beta_low_med = np.median(df_abund["betas"][0:200])
beta_mid_med = np.median(df_abund["betas"][200:400])
beta_high_med = np.median(df_abund["betas"][400:600])

print(alpha_low_med, alpha_mid_med, alpha_high_med)
print(beta_low_med, beta_mid_med, beta_high_med)

# %% [code]
# Set raw plot dimensions
xmax = 500
ymax = 1000

# Calculate A for three species types
h = 25  # Sets subplot size, consistent with other calculations
A_low = (h * 1/np.sqrt(xmax * ymax / 108))**2
A_mid = (h * 1/np.sqrt(xmax * ymax / 432))**2
A_high = (h * 1/np.sqrt(xmax * ymax / 1856))**2

# %% [code]
# Set up colorblind friendly color map
r = '#D55E00'
g = '#009E73'
b = '#0072B2'

# %% [code]
# Make plot
fig, axarr = plt.subplots(2, 3, figsize=(6.5,4.33))

# Load and plot cov

df_low = pd.DataFrame()
df_mid = pd.DataFrame()
df_high = pd.DataFrame()

for spp in df_abund["spp_names"]:
    df_two = pd.read_csv("../4-two-plot-metrics/two-metrics/" + spp + "_two.csv", index_col=None)
    if spp[1:4] == "108":
        color = r
        df_low_D = df_two["D"]  # Overwrites repeatedly, doesn't matter
        df_low[spp] = df_two["cov"]
    elif spp[1:4] == "432":
        color = g
        df_mid_D = df_two["D"]
        df_mid[spp] = df_two["cov"]
    else:
        color = b
        df_high_D = df_two["D"]
        df_high[spp] = df_two["cov"]

    #axarr[0][2].plot(df_two["D"][1:], df_two["cov"][1:], color=color, lw=0.1, alpha=0.15)
    
ax = axarr[0][2]  # cov first
ax.set_title("Two-plot Taylor's Law", fontsize=10)
ax.set_xlabel("D")
ax.set_ylabel("COV(A=1,D)")
ax.set_ylim((-1, 3))
ax.set_xlim((0, 20))

ax.plot(df_low_D[1:], df_low.median(1)[1:], color=r, alpha=0.3)  # Simulation medians
ax.plot(df_mid_D[1:], df_mid.median(1)[1:], color=g, alpha=0.3)
ax.plot(df_high_D[1:], df_high.median(1)[1:], color=b, alpha=0.3)

ax.plot(df_low_D[1:], pf.covar_fn((A_low, df_low_D[1:]), alpha_low_med, beta_low_med), color=r, ls=":")  # Predictions
ax.plot(df_mid_D[1:], pf.covar_fn((A_mid, df_mid_D[1:]), alpha_mid_med, beta_mid_med), color=g, ls=":")
ax.plot(df_high_D[1:], pf.covar_fn((A_high, df_high_D[1:]), alpha_high_med, beta_high_med), color=b, ls=":")    

# Load and plot T

df_low = pd.DataFrame()
df_mid = pd.DataFrame()
df_high = pd.DataFrame()

for spp in df_abund["spp_names"]:
    df_two = pd.read_csv("../4-two-plot-metrics/two-metrics/" + spp + "_two.csv", index_col=None)
    if spp[1:4] == "108":
        color = r
        df_low_D = df_two["D"]  # Overwrites repeatedly, doesn't matter
        df_low[spp] = df_two["T"]
    elif spp[1:4] == "432":
        color = g
        df_mid_D = df_two["D"]
        df_mid[spp] = df_two["T"]
    else:
        color = b
        df_high_D = df_two["D"]
        df_high[spp] = df_two["T"]

    #axarr[1][2].plot(df_two["D"][1:], df_two["T"][1:], color=color, lw=0.1, alpha=0.15)
    
ax = axarr[1][2]
ax.set_title("Two-plot turnover", fontsize=10)
ax.set_xlabel("D", fontsize=10)
ax.set_ylabel("T", fontsize=10)
ax.set_ylim((0, 1))
ax.set_xlim((0, 20))

ax.plot(df_low_D[1:], df_low.median(1)[1:], color=r, alpha=0.3)  # Simulation medians
ax.plot(df_mid_D[1:], df_mid.median(1)[1:], color=g, alpha=0.3)
ax.plot(df_high_D[1:], df_high.median(1)[1:], color=b, alpha=0.3)

ax.plot(df_low_D[1:], pf.turnover_fn((A_low, df_low_D[1:]), alpha_low_med, beta_low_med), color=r, ls=":")  # Predictions
ax.plot(df_mid_D[1:], pf.turnover_fn((A_mid, df_mid_D[1:]), alpha_mid_med, beta_mid_med), color=g, ls=":")
ax.plot(df_high_D[1:], pf.turnover_fn((A_high, df_high_D[1:]), alpha_high_med, beta_high_med), color=b, ls=":")   

# Load and plot lambda2

ax = axarr[0][1]
ax.set_ylim((0.5,8))
ax.set_xlim((0, 8))

ax.set_title("Neighborhood density", fontsize=10)
ax.set_xlabel("r")
ax.set_ylabel(r"$\Omega$(r)")

df_low = pd.DataFrame()
df_mid = pd.DataFrame()
df_high = pd.DataFrame()

for spp in df_abund["spp_names"]:
    df_pcf = pd.read_csv("../2-sim-thomas/thomas-grid-data/" + spp + "_pcf.csv", index_col=None)
    if spp[1:4] == "108":
        color = r
        df_low_r = df_pcf["P.r"]
        df_low[spp] = df_pcf["pcf"]
    elif spp[1:4] == "432":
        color = g
        df_mid_r = df_pcf["P.r"]
        df_mid[spp] = df_pcf["pcf"]
    else:
        color = b
        df_high_r = df_pcf["P.r"]
        df_high[spp] = df_pcf["pcf"]

    #ax.plot(df_pcf["P.r"][10:], df_pcf["pcf"][10:], color=color, lw=0.1, alpha=0.15)
    
ax.plot(df_low_r[10:], df_low.median(1)[10:], color=r, alpha=0.3)
ax.plot(df_mid_r[10:], df_mid.median(1)[10:], color=g, alpha=0.3)
ax.plot(df_high_r[10:], df_high.median(1)[10:], color=b, alpha=0.3)

ax.plot(df_low_r[10:], pf.lambda2_fn(df_low_r[10:], alpha_low_med, beta_low_med), color=r, ls=":")
ax.plot(df_mid_r[10:], pf.lambda2_fn(df_mid_r[10:], alpha_mid_med, beta_mid_med), color=g, ls=":")
ax.plot(df_high_r[10:], pf.lambda2_fn(df_high_r[10:], alpha_high_med, beta_high_med), color=b, ls=":")

# Load and plot Taylors

df_low = pd.DataFrame()
df_mid = pd.DataFrame()
df_high = pd.DataFrame()

for spp in df_abund["spp_names"]:
    df_single = pd.read_csv("../3-single-plot-metrics/single-metrics/" + spp + "_single.csv", index_col=None)
    if spp[1:4] == "108":
        color = r
        df_low_A = df_single["A"]  # Overwrites repeatedly, doesn't matter
        df_low[spp] = df_single["var"]
    elif spp[1:4] == "432":
        color = g
        df_mid_A = df_single["A"]
        df_mid[spp] = df_single["var"]
    else:
        color = b
        df_high_A = df_single["A"]
        df_high[spp] = df_single["var"]

    #axarr[0][0].plot(df_single["A"], df_single["var"], color=color, lw=0.1, alpha=0.15)
    
ax = axarr[0][0]
ax.set_title("Taylor's Law", fontsize=10)
ax.set_xlabel("A")
ax.set_ylabel(r"$\sigma^2$(A)")
ax.set_yscale('log')
ax.set_xscale('log')
ax.set_ylim((10**-2, 10**4))
ax.set_xlim((10**-2, 10**3))

ax.plot(df_low_A, df_low.median(1), color=r, alpha=0.3)
ax.plot(df_mid_A, df_mid.median(1), color=g, alpha=0.3)
ax.plot(df_high_A, df_high.median(1), color=b, alpha=0.3)

ax.plot(df_low_A, pf.taylors_fn(df_low_A, alpha_low_med, beta_low_med), color=r, ls=":")  # Predictions
ax.plot(df_mid_A, pf.taylors_fn(df_mid_A, alpha_mid_med, beta_mid_med), color=g, ls=":")
ax.plot(df_high_A, pf.taylors_fn(df_high_A, alpha_high_med, beta_high_med), color=b, ls=":")

# Load and plot occup

df_low = pd.DataFrame()
df_mid = pd.DataFrame()
df_high = pd.DataFrame()

for spp in df_abund["spp_names"]:
    df_single = pd.read_csv("../3-single-plot-metrics/single-metrics/" + spp + "_single.csv", index_col=None)
    if spp[1:4] == "108":
        color = r
        df_low_A = df_single["A"]  # Overwrites repeatedly, doesn't matter
        df_low[spp] = df_single["occup_frac"]
    elif spp[1:4] == "432":
        color = g
        df_mid_A = df_single["A"]
        df_mid[spp] = df_single["occup_frac"]
    else:
        color = b
        df_high_A = df_single["A"]
        df_high[spp] = df_single["occup_frac"]

    #axarr[1][0].plot(df_single["A"], df_single["occup_frac"], color=color, lw=0.1, alpha=0.1)
    
ax = axarr[1][0]
ax.set_title("Occupancy-area", fontsize=10)
ax.set_xlabel("A")
ax.set_ylabel(r"$\Psi$(A)")
ax.set_xscale('log')
ax.set_ylim(0,1.05)
ax.set_xlim((10**-2, 10**3))

ax.plot(df_low_A, df_low.median(1), color=r, alpha=0.3)
ax.plot(df_mid_A, df_mid.median(1), color=g, alpha=0.3)
ax.plot(df_high_A, df_high.median(1), color=b, alpha=0.3)

ax.plot(df_low_A, pf.occup_area_fn(df_low_A, alpha_low_med, beta_low_med), color=r, ls=":")  # Predictions
ax.plot(df_mid_A, pf.occup_area_fn(df_mid_A, alpha_mid_med, beta_mid_med), color=g, ls=":")
ax.plot(df_high_A, pf.occup_area_fn(df_high_A, alpha_high_med, beta_high_med), color=b, ls=":")

# Formatting
for ax in axarr.flatten():
    ax.spines["top"].set_visible(False)
    ax.spines["right"].set_visible(False)

# Turn off bottom center frame
axarr[1][1].set_xticklabels([]) 
axarr[1][1].set_yticklabels([]) 
axarr[1][1].tick_params(axis='both', which='both', bottom=False, left=False)
axarr[1][1].set_frame_on(False)

# Save figure
plt.tight_layout()
fig.savefig("thomas-sim-vs-pred.pdf", bbox_inches='tight')

# %% [code]
