# Supplementary material for: A unified framework for species spatial patterns: Linking the occupancy area curve, Taylor's Law, the neighborhood density function and two‐plot species turnover
Source: Ecol Lett. 2021 Aug 4;24(10):2043–53. doi: 10.1111/ele.13788 (PMC8518128; doi:10.1111/ele.13788)
Supplement: Supplementary file 4 — Supplementary Material [file ELE-24-2043-s004.zip › calcs/6-figures/fig-alpha-beta-var.ipynb]

# %% [markdown]
This notebook makes a figure that shows how much an approximate order of magnitude error/difference in $\alpha$ and $\beta$ affect the shape of predicted metrics against a backdrop of the range of these metrics across the entire data set.

# %% [code]
import sys
sys.path.append('../')
import predictfns as pf
import imp
imp.reload(pf)

import numpy as np
import pandas as pd
import matplotlib.pyplot as plt
%matplotlib inline

# %% [code]
# Declare median alpha and beta values as fit from lambda2 to BCI data
alpha_med = 2.30
beta_med = 0.71

# Declare ranges for plots
r = np.logspace(-1,4)
A = np.logspace(-3,3)
D = np.logspace(0,4)

# %% [code]
# Make plot with varying alpha
fig, axarr = plt.subplots(2, 3, figsize=(6.5,4.33))

# Formatting
for ax in axarr.flatten():
    ax.spines["top"].set_visible(False)
    ax.spines["right"].set_visible(False)

# lambda2
ax = axarr[0][1]
ax.set_title("Neighborhood density", fontsize=10)
ax.set_xlabel("r")
ax.set_ylabel(r"$\Omega$(r)")
ax.set_xscale('log')
ax.set_xlim(0.1,10**4)
ax.set_ylim(0,10)

# Taylors
ax = axarr[0][0]
ax.set_title("Taylor's Law", fontsize=10)
ax.set_xlabel("A")
ax.set_ylabel(r"$\sigma^2$(A)")
ax.set_xscale('log')
ax.set_yscale('log')
ax.set_xlim(10**-3,10**3)
ax.set_ylim(10**-5,10**5)

# Occupancy
ax = axarr[1][0]
ax.set_title("Occupancy-area", fontsize=10)
ax.set_xlabel("A")
ax.set_ylabel(r"$\Psi$(A)")
ax.set_xscale('log')
#ax.set_yscale('log', subsy=[])
ax.set_xlim(10**-3,10**3)
ax.set_ylim(0,1)

# Covar
ax = axarr[0][2]
ax.set_title("Two-plot Taylor's Law", fontsize=10)
ax.set_xlabel("D")
ax.set_ylabel("COV(A=1,D)")
ax.set_xscale('log')
ax.set_xlim(10**0,10**4)
ax.set_ylim(-0.01,3)

# Turnover
ax = axarr[1][2]
ax.set_title("Two-plot turnover", fontsize=10)
ax.set_xlabel("D", fontsize=10)
ax.set_ylabel("T", fontsize=10)
ax.set_xscale('log')
ax.set_xlim(10**0,10**4)
ax.set_ylim(0,1)
    
# alpha med
axarr[0][1].plot(r, pf.lambda2_fn(r, alpha_med, beta_med), color='k', lw=1)
axarr[0][0].plot(A, pf.taylors_fn(A, alpha_med, beta_med), color='k', lw=1)
axarr[1][0].plot(A, pf.occup_area_fn(A, alpha_med, beta_med), color='k', lw=1)
axarr[0][2].plot(D, pf.covar_fn((1,D), alpha_med, beta_med), color='k', lw=1)
axarr[1][2].plot(D, pf.turnover_fn((1,D), alpha_med, beta_med), color='k', lw=1)

# alpha +1
axarr[0][1].plot(r, pf.lambda2_fn(r, alpha_med * 10, beta_med), color='r', ls='--', lw=1)
axarr[0][0].plot(A, pf.taylors_fn(A, alpha_med * 10, beta_med), color='r', ls='--', lw=1)
axarr[1][0].plot(A, pf.occup_area_fn(A, alpha_med * 10, beta_med), color='r', ls='--', lw=1)
axarr[0][2].plot(D, pf.covar_fn((1,D), alpha_med * 10, beta_med), color='r', ls='--', lw=1)
axarr[1][2].plot(D, pf.turnover_fn((1,D), alpha_med * 10, beta_med), color='r', ls='--', lw=1)

# alpha +2
axarr[0][1].plot(r, pf.lambda2_fn(r, alpha_med * 100, beta_med), color='r', ls=':', lw=1)
axarr[0][0].plot(A, pf.taylors_fn(A, alpha_med * 100, beta_med), color='r', ls=':', lw=1)
axarr[1][0].plot(A, pf.occup_area_fn(A, alpha_med * 100, beta_med), color='r', ls=':', lw=1)
axarr[0][2].plot(D, pf.covar_fn((1,D), alpha_med * 100, beta_med), color='r', ls=':', lw=1)
axarr[1][2].plot(D, pf.turnover_fn((1,D), alpha_med * 100, beta_med), color='r', ls=':', lw=1)

# alpha -1
axarr[0][1].plot(r, pf.lambda2_fn(r, alpha_med / 10, beta_med), color='b', ls='--', lw=1)
axarr[0][0].plot(A, pf.taylors_fn(A, alpha_med / 10, beta_med), color='b', ls='--', lw=1)
axarr[1][0].plot(A, pf.occup_area_fn(A, alpha_med / 10, beta_med), color='b', ls='--', lw=1)
axarr[0][2].plot(D, pf.covar_fn((1,D), alpha_med / 10, beta_med), color='b', ls='--', lw=1)
axarr[1][2].plot(D, pf.turnover_fn((1,D), alpha_med / 10, beta_med), color='b', ls='--', lw=1)

# alpha -2
axarr[0][1].plot(r, pf.lambda2_fn(r, alpha_med / 100, beta_med), color='b', ls=':', lw=1)
axarr[0][0].plot(A, pf.taylors_fn(A, alpha_med / 100, beta_med), color='b', ls=':', lw=1)
axarr[1][0].plot(A, pf.occup_area_fn(A, alpha_med / 100, beta_med), color='b', ls=':', lw=1)
axarr[0][2].plot(D, pf.covar_fn((1,D), alpha_med / 100, beta_med), color='b', ls=':', lw=1)
axarr[1][2].plot(D, pf.turnover_fn((1,D), alpha_med / 100, beta_med), color='b', ls=':', lw=1)

# Turn off bottom center frame
axarr[1][1].set_xticklabels([]) 
axarr[1][1].set_yticklabels([]) 
axarr[1][1].tick_params(axis='both', which='both', bottom=False, left=False)
axarr[1][1].set_frame_on(False)

# Figure letter
axarr[0][0].annotate("(a)", (0.01,0.95), xycoords="figure fraction")

# Save figure
plt.tight_layout()
fig.savefig("alpha_var.pdf", bbox_inches='tight')

# %% [code]
# Make plot with varying alpha
fig, axarr = plt.subplots(2, 3, figsize=(6.5,4.33))

# Formatting
for ax in axarr.flatten():
    ax.spines["top"].set_visible(False)
    ax.spines["right"].set_visible(False)

# lambda2
ax = axarr[0][1]
ax.set_title("Neighborhood density", fontsize=10)
ax.set_xlabel("r")
ax.set_ylabel(r"$\Omega$(r)")
ax.set_xscale('log')
ax.set_xlim(0.1,10**4)
ax.set_ylim(0,10)

# Taylors
ax = axarr[0][0]
ax.set_title("Taylor's Law", fontsize=10)
ax.set_xlabel("A")
ax.set_ylabel(r"$\sigma^2$(A)")
ax.set_xscale('log')
ax.set_yscale('log')
ax.set_xlim(10**-3,10**3)
ax.set_ylim(10**-5,10**5)

# Occupancy
ax = axarr[1][0]
ax.set_title("Occupancy-area", fontsize=10)
ax.set_xlabel("A")
ax.set_ylabel(r"$\Psi$(A)")
ax.set_xscale('log')
#ax.set_yscale('log', subsy=[])
ax.set_xlim(10**-3,10**3)
ax.set_ylim(0,1)

# Covar
ax = axarr[0][2]
ax.set_title("Two-plot Taylor's Law", fontsize=10)
ax.set_xlabel("D")
ax.set_ylabel("COV(A=1,D)")
ax.set_xscale('log')
ax.set_xlim(10**0,10**4)
ax.set_ylim(-0.01,3)

# Turnover
ax = axarr[1][2]
ax.set_title("Two-plot turnover", fontsize=10)
ax.set_xlabel("D", fontsize=10)
ax.set_ylabel("T", fontsize=10)
ax.set_xscale('log')
ax.set_xlim(10**0,10**4)
ax.set_ylim(0,1)
    
# alpha med
axarr[0][1].plot(r, pf.lambda2_fn(r, alpha_med, beta_med), color='k', lw=1)
axarr[0][0].plot(A, pf.taylors_fn(A, alpha_med, beta_med), color='k', lw=1)
axarr[1][0].plot(A, pf.occup_area_fn(A, alpha_med, beta_med), color='k', lw=1)
axarr[0][2].plot(D, pf.covar_fn((1,D), alpha_med, beta_med), color='k', lw=1)
axarr[1][2].plot(D, pf.turnover_fn((1,D), alpha_med, beta_med), color='k', lw=1)

# beta +1
axarr[0][1].plot(r, pf.lambda2_fn(r, alpha_med, beta_med * 10), color='r', ls='--', lw=1)
axarr[0][0].plot(A, pf.taylors_fn(A, alpha_med, beta_med * 10), color='r', ls='--', lw=1)
axarr[1][0].plot(A, pf.occup_area_fn(A, alpha_med, beta_med * 10), color='r', lw=1)
axarr[0][2].plot(D, pf.covar_fn((1,D), alpha_med, beta_med * 10), color='r', ls='--', lw=1)
axarr[1][2].plot(D, pf.turnover_fn((1,D), alpha_med, beta_med * 10), color='r', ls='--', lw=1)

# beta +2
axarr[0][1].plot(r, pf.lambda2_fn(r, alpha_med, beta_med * 100), color='r', ls=':', lw=1)
axarr[0][0].plot(A, pf.taylors_fn(A, alpha_med, beta_med * 100), color='r', ls=':', lw=1)
axarr[1][0].plot(A, pf.occup_area_fn(A, alpha_med, beta_med * 100), color='r', ls=':', lw=1)
axarr[0][2].plot(D, pf.covar_fn((1,D), alpha_med, beta_med * 100), color='r', ls=':', lw=1)
axarr[1][2].plot(D, pf.turnover_fn((1,D), alpha_med, beta_med * 100), color='r', ls=':', lw=1)

# beta -1
axarr[0][1].plot(r, pf.lambda2_fn(r, alpha_med, beta_med / 10), color='b', ls='--', lw=1)
axarr[0][0].plot(A, pf.taylors_fn(A, alpha_med, beta_med / 10), color='b', ls='--', lw=1)
axarr[1][0].plot(A, pf.occup_area_fn(A, alpha_med, beta_med / 10), color='b', ls='--', lw=1)
axarr[0][2].plot(D, pf.covar_fn((1,D), alpha_med, beta_med / 10), color='b', ls='--', lw=1)
axarr[1][2].plot(D, pf.turnover_fn((1,D), alpha_med, beta_med / 10), color='b', ls='--', lw=1)

# beta -2
axarr[0][1].plot(r, pf.lambda2_fn(r, alpha_med, beta_med / 100), color='b', ls=':', lw=1)
axarr[0][0].plot(A, pf.taylors_fn(A, alpha_med, beta_med / 100), color='b', ls=':', lw=1)
axarr[1][0].plot(A, pf.occup_area_fn(A, alpha_med, beta_med / 100), color='b', ls=':', lw=1)
axarr[0][2].plot(D, pf.covar_fn((1,D), alpha_med, beta_med / 100), color='b', ls=':', lw=1)
axarr[1][2].plot(D, pf.turnover_fn((1,D), alpha_med, beta_med / 100), color='b', ls=':', lw=1)

# Turn off bottom center frame
axarr[1][1].set_xticklabels([]) 
axarr[1][1].set_yticklabels([]) 
axarr[1][1].tick_params(axis='both', which='both', bottom=False, left=False)
axarr[1][1].set_frame_on(False)

# Figure letter
axarr[0][0].annotate("(b)", (0.01,0.95), xycoords="figure fraction")

# Save figure
plt.tight_layout()
fig.savefig("beta_var.pdf", bbox_inches='tight')

# %% [code]
