# Supplementary material for: A unified framework for species spatial patterns: Linking the occupancy area curve, Taylor's Law, the neighborhood density function and two‐plot species turnover
Source: Ecol Lett. 2021 Aug 4;24(10):2043–53. doi: 10.1111/ele.13788 (PMC8518128; doi:10.1111/ele.13788)
Supplement: Supplementary file 4 — Supplementary Material [file ELE-24-2043-s004.zip › calcs/6-figures/fig-bci-spearman.ipynb]

# %% [markdown]
This notebook makes a figure that shows the Spearman rank correlation for alpha and beta across different metrics for the BCI species. The plot area used for the turnover metrics is inherited from the alpha and beta fitting for covariance and turnover.

# %% [code]
import sys
sys.path.append('../')
from predictfns import *

import numpy as np
import pandas as pd
import matplotlib.pyplot as plt
from scipy.stats import spearmanr

# %% [code]
alphas = ["occup_area_alpha", "taylors_alpha", "lambda2_alpha", "covar_alpha", "turnover_alpha"]
betas = ["occup_area_beta", "taylors_beta", "lambda2_beta", "covar_beta", "turnover_beta"]

labels = ["Occup.", "Taylor's", "Neigh. Dens.", "Covar.", "Turnover"]

# %% [code]
df = pd.read_csv("../5-fit-alpha-beta/alpha_beta_fits.csv", index_col=None)
df = df.set_index('spp_names')

# Subset to only BCI spp
bci_rows = ["_" not in x for x in np.array(df.index)]
df = df[bci_rows]
df.shape

# %% [code]
# Make plot
fig, axarr = plt.subplots(5, 5, figsize=(6.5,6.5))

# Loop through subplots
for i, ax_row in enumerate(axarr):
    for j, ax in enumerate(ax_row):
        
        # Set data
        if i < j:  # Top corner, alphas
            xdata = df[alphas[j]]
            ydata = df[alphas[i]]
            spr = spearmanr(xdata, ydata)
            print(alphas[j] + "-" + alphas[i] + ": " + str(spr))
        if i > j:  # Bottom corner, betas
            xdata = df[betas[j]]
            ydata = df[betas[i]]            
            spr = spearmanr(xdata, ydata)
            print(betas[j] + "-" + betas[i] + ": " + str(spr))
            
        # Print (for P-value review) and then add Spearman's r
        if i != j:
            ax.annotate(np.round(spr[0], 2),
                xy=(.6, .15), xycoords='axes fraction',
                horizontalalignment='left', verticalalignment='top',
                fontsize=9, c='darkblue')

        # Make plot
        if i != j:
            ax.scatter(xdata, ydata, color=(0.5,0.5,0.5), s=0.5)
            ax.set_ylim((0.01, 10000))
            ax.set_xlim((0.01, 10000))
            ax.set_yscale('log')
            ax.set_xscale('log')
            ax.plot((10**-6, 10**6), (10**-6, 10**6), color='k', lw=1)
        
        # Format tick marks and labels depending on plot location
        ax.set_xticks([0.01, 10, 10000])
        ax.set_xticklabels([r" $\;\;\;\;10^{-2}$", r"$10^{1}$", r"$10^{4}\;\;\;\;$"])
        
        if i > j:  # Bottom corner
            if j > 0:
                ax.set_yticklabels([]) 
            if i < 4:
                ax.set_xticklabels([])
            if j == 0:
                ax.set_ylabel(labels[i])
            if i == 4:
                ax.set_xlabel(labels[j])
        elif i < j:  # Top corner
            ax.yaxis.tick_right()
            ax.xaxis.tick_top()
            ax.yaxis.set_label_position("right")
            ax.xaxis.set_label_position("top")
            if j < 4:
                ax.set_yticklabels([]) 
            if i > 0:
                ax.set_xticklabels([])
            if j == 4:
                ax.set_ylabel(labels[i])
            if i == 0:
                ax.set_xlabel(labels[j])            
        else:  # Middle line
            ax.set_xticklabels([]) 
            ax.set_yticklabels([]) 
            ax.tick_params(axis='both', which='both', bottom=False, left=False)
            ax.set_frame_on(False)
        
        # Control label font sizes
        ax.tick_params(axis='both', which='major', labelsize=9)
        ax.xaxis.label.set_size(11)
        ax.yaxis.label.set_size(11)
        
        # Alpha beta annotation
        ax.annotate('',
            xy=(0.1,0.9), xycoords='figure fraction',
            xytext=(0.9,0.1), arrowprops=dict(edgecolor='lightgray', arrowstyle="-"))
        ax.annotate(r'$\alpha$',
            xy=(0.15,0.92), xycoords='figure fraction', c='darkred', fontsize=20)
        ax.annotate(r'$\beta$',
            xy=(0.05,0.82), xycoords='figure fraction', c='darkred', fontsize=20)
        
# Save figure
fig.savefig("bci-spearman.pdf", bbox_inches='tight')

# %% [code]
