# Supplementary material for: A unified framework for species spatial patterns: Linking the occupancy area curve, Taylor's Law, the neighborhood density function and two‐plot species turnover
Source: Ecol Lett. 2021 Aug 4;24(10):2043–53. doi: 10.1111/ele.13788 (PMC8518128; doi:10.1111/ele.13788)
Supplement: Supplementary file 4 — Supplementary Material [file ELE-24-2043-s004.zip › calcs/6-figures/fig-AD.ipynb]

# %% [markdown]
This notebook makes a figure that shows the effects of area and distance on the turnover metric.

# %% [code]
import sys
sys.path.append('../')
import predictfns as pf
import imp
imp.reload(pf)

import numpy as np
import pandas as pd
import matplotlib.pyplot as plt
%matplotlib inline

# %% [code]
# Set parameters for calculations
a = 0.88
b = 1.51

alpha = 2.30
beta = 0.71

# %% [code]
# Set up arrays
AD_pow = np.ndarray((100,100))
AD_gauss = np.ndarray((100, 100))

# Choose areas and distances
As = np.logspace(-2, 2, num=100)
D = np.logspace(0, 5, num=100)

# Fill matrices with 2D power law and Gaussian lambda2 predictions
for i, A in enumerate(As):
    AD_pow[i,:] = np.ndarray.flatten(pf.turnover_pow_fn((A,D), a, b))
    AD_gauss[i,:] = np.ndarray.flatten(pf.turnover_fn((A,D), alpha, beta))

# %% [code]
# Make plot
fig, (ax1, ax2) = plt.subplots(1, 2, figsize=(6.5,4.33))

ax1.set_title("Taylor's Law", fontsize=10)
ax1.set_xlabel("D")
ax1.set_ylabel("A")
ax1.set_xscale('log')
ax1.set_yscale('log')
CS = ax1.contour(np.ndarray.flatten(D), np.ndarray.flatten(As), AD_pow, np.linspace(0.05, 0.95, 10), cmap="coolwarm")
ax1.clabel(CS, CS.levels, inline=True, fmt='%1.2f', fontsize=10)

#t1 = plt.Polygon([(1,1), (1,100), (100,100)], color='r')
#ax1.add_patch(t1)

ax2.set_title(r"Gaussian $\lambda_2$", fontsize=10)
ax2.set_xlabel("D")
ax2.set_ylabel("A")
ax2.set_xscale('log')
ax2.set_yscale('log')
CS = ax2.contour(np.ndarray.flatten(D), np.ndarray.flatten(As), AD_gauss, np.linspace(0.05, 0.95, 10), cmap="coolwarm")
ax2.clabel(CS, CS.levels, inline=True, fmt='%1.2f', fontsize=10)

# Save plot
fig.tight_layout()
fig.savefig("AD.pdf", bbox_inches='tight')

# %% [code]
