# Supplementary material for: A unified framework for species spatial patterns: Linking the occupancy area curve, Taylor's Law, the neighborhood density function and two‐plot species turnover
Source: Ecol Lett. 2021 Aug 4;24(10):2043–53. doi: 10.1111/ele.13788 (PMC8518128; doi:10.1111/ele.13788)
Supplement: Supplementary file 4 — Supplementary Material [file ELE-24-2043-s004.zip › calcs/6-figures/fig-range-of-preds.ipynb]

# %% [markdown]
This notebook makes figures that show how the values of $\alpha$ and $\beta$ fitted from each metric predict the shapes of all five metrics, for each BCI species.

# %% [code]
import sys
sys.path.append('../')
import predictfns as pf
import imp
imp.reload(pf)

import numpy as np
import pandas as pd
import matplotlib.pyplot as plt
%matplotlib inline

# %% [code]
# Load fitted alpha and beta
df_fits = pd.read_csv('../5-fit-alpha-beta/alpha_beta_fits.csv')[:171]  # Only BCI spp
print(df_fits.shape)
df_fits.head()

# %% [code]
for focal_i, focal_row in df_fits.iterrows():
    
#     if focal_i > 10:
#         break
    
    # MAKE BACKGROUND LINES

    # Make plot
    fig, axarr = plt.subplots(2, 3, figsize=(6.5,4.33))

    # Formatting
    for ax in axarr.flatten():
        ax.spines["top"].set_visible(False)
        ax.spines["right"].set_visible(False)

    # Loop through species
    for i, row in df_fits.iterrows():

        # lambda2
        ax = axarr[0][1]
        ax.set_title("Neighborhood density", fontsize=10, color='k')
        ax.set_xlabel("r")
        ax.set_ylabel(r"$\Omega$(r)")
        ax.set_xscale('log')
        ax.set_xlim(0.1,10**4)
        ax.set_ylim(0,10)
        r = np.logspace(-1,4)
        ax.plot(r, pf.lambda2_fn(r, row["lambda2_alpha"], row["lambda2_beta"]), color='lightgray', lw=0.1)

        # Taylors
        ax = axarr[0][0]
        ax.set_title("Taylor's Law", fontsize=10, color='b')
        ax.set_xlabel("A")
        ax.set_ylabel(r"$\sigma^2$(A)")
        ax.set_xscale('log')
        ax.set_yscale('log')
        ax.set_xlim(10**-3,10**3)
        ax.set_ylim(10**-5,10**5)
        A = np.logspace(-3,3)
        ax.plot(A, pf.taylors_fn(A, row["taylors_alpha"], row["taylors_beta"]), color='lightgray', lw=0.1)

        # Occupancy
        ax = axarr[1][0]
        ax.set_title("Occupancy-area", fontsize=10, color='g')
        ax.set_xlabel("A")
        ax.set_ylabel(r"$\Psi$(A)")
        ax.set_xscale('log')
        #ax.set_yscale('log', subsy=[])
        ax.set_xlim(10**-3,10**3)
        ax.set_ylim(0,1)
        A = np.logspace(-3,3)
        ax.plot(A, pf.occup_area_fn(A, row["occup_area_alpha"], row["occup_area_beta"]), color='lightgray', lw=0.1)

        # Covar
        ax = axarr[0][2]
        ax.set_title("Two-plot Taylor's Law", fontsize=10, color='r')
        ax.set_xlabel("D")
        ax.set_ylabel("COV(A=1,D)")
        ax.set_xscale('log')
        ax.set_xlim(10**0,10**4)
        ax.set_ylim(-0.01,3)
        D = np.logspace(0,4)
        ax.plot(D, pf.covar_fn((1,D), row["covar_alpha"], row["covar_beta"]), color='lightgray', lw=0.1)

        # Turnover
        ax = axarr[1][2]
        ax.set_title("Two-plot turnover", fontsize=10, color='orange')
        ax.set_xlabel("D", fontsize=10)
        ax.set_ylabel("T", fontsize=10)
        ax.set_xscale('log')
        ax.set_xlim(10**0,10**4)
        ax.set_ylim(0,1)
        D = np.logspace(0,4)
        ax.plot(D, pf.turnover_fn((1,D), row["turnover_alpha"], row["turnover_beta"]), color='lightgray', lw=0.1)

    # MAKE FOCAL LINES
    
    # lambda2 fits - black
    axarr[0][1].plot(r, pf.lambda2_fn(r, focal_row["lambda2_alpha"], focal_row["lambda2_beta"]), color='k', lw=1)
    axarr[0][0].plot(A, pf.taylors_fn(A, focal_row["lambda2_alpha"], focal_row["lambda2_beta"]), color='k', lw=1)
    axarr[1][0].plot(A, pf.occup_area_fn(A, focal_row["lambda2_alpha"], focal_row["lambda2_beta"]), color='k', lw=1)
    axarr[0][2].plot(D, pf.covar_fn((1,D), focal_row["lambda2_alpha"], focal_row["lambda2_beta"]), color='k', lw=1)
    axarr[1][2].plot(D, pf.turnover_fn((1,D), focal_row["lambda2_alpha"], focal_row["lambda2_beta"]), color='k', lw=1)

    # Taylors fits - blue
    axarr[0][1].plot(r, pf.lambda2_fn(r, focal_row["taylors_alpha"], focal_row["taylors_beta"]), color='b', lw=1)
    axarr[0][0].plot(A, pf.taylors_fn(A, focal_row["taylors_alpha"], focal_row["taylors_beta"]), color='b', lw=1)
    axarr[1][0].plot(A, pf.occup_area_fn(A, focal_row["taylors_alpha"], focal_row["taylors_beta"]), color='b', lw=1)
    axarr[0][2].plot(D, pf.covar_fn((1,D), focal_row["taylors_alpha"], focal_row["taylors_beta"]), color='b', lw=1)
    axarr[1][2].plot(D, pf.turnover_fn((1,D), focal_row["taylors_alpha"], focal_row["taylors_beta"]), color='b', lw=1)

    # Occup fits - green
    axarr[0][1].plot(r, pf.lambda2_fn(r, focal_row["occup_area_alpha"], focal_row["occup_area_beta"]), color='g', lw=1)
    axarr[0][0].plot(A, pf.taylors_fn(A, focal_row["occup_area_alpha"], focal_row["occup_area_beta"]), color='g', lw=1)
    axarr[1][0].plot(A, pf.occup_area_fn(A, focal_row["occup_area_alpha"], focal_row["occup_area_beta"]), color='g', lw=1)
    axarr[0][2].plot(D, pf.covar_fn((1,D), focal_row["occup_area_alpha"], focal_row["occup_area_beta"]), color='g', lw=1)
    axarr[1][2].plot(D, pf.turnover_fn((1,D), focal_row["occup_area_alpha"], focal_row["occup_area_beta"]), color='g', lw=1)

    # Covar fits - red
    axarr[0][1].plot(r, pf.lambda2_fn(r, focal_row["covar_alpha"], focal_row["covar_beta"]), color='r', lw=1)
    axarr[0][0].plot(A, pf.taylors_fn(A, focal_row["covar_alpha"], focal_row["covar_beta"]), color='r', lw=1)
    axarr[1][0].plot(A, pf.occup_area_fn(A, focal_row["covar_alpha"], focal_row["covar_beta"]), color='r', lw=1)
    axarr[0][2].plot(D, pf.covar_fn((1,D), focal_row["covar_alpha"], focal_row["covar_beta"]), color='r', lw=1)
    axarr[1][2].plot(D, pf.turnover_fn((1,D), focal_row["covar_alpha"], focal_row["covar_beta"]), color='r', lw=1)

    # Turnover fits - orange
    axarr[0][1].plot(r, pf.lambda2_fn(r, focal_row["turnover_alpha"], focal_row["turnover_beta"]), color='orange', lw=1)
    axarr[0][0].plot(A, pf.taylors_fn(A, focal_row["turnover_alpha"], focal_row["turnover_beta"]), color='orange', lw=1)
    axarr[1][0].plot(A, pf.occup_area_fn(A, focal_row["turnover_alpha"], focal_row["turnover_beta"]), color='orange', lw=1)
    axarr[0][2].plot(D, pf.covar_fn((1,D), focal_row["turnover_alpha"], focal_row["turnover_beta"]), color='orange', lw=1)
    axarr[1][2].plot(D, pf.turnover_fn((1,D), focal_row["turnover_alpha"], focal_row["turnover_beta"]), color='orange', lw=1)
    
    # Turn off bottom center frame
    axarr[1][1].set_xticklabels([]) 
    axarr[1][1].set_yticklabels([]) 
    axarr[1][1].tick_params(axis='both', which='both', bottom=False, left=False)
    axarr[1][1].set_frame_on(False)
    axarr[1][1].set_title(focal_row["spp_names"], backgroundcolor='silver', fontweight='bold')


    # Save figure
    plt.tight_layout()
    fig.savefig("./spp-preds/" + focal_row["spp_names"] + "_preds.pdf", bbox_inches='tight')

# %% [code]
