# Supplementary material for: A unified framework for species spatial patterns: Linking the occupancy area curve, Taylor's Law, the neighborhood density function and two‐plot species turnover
Source: Ecol Lett. 2021 Aug 4;24(10):2043–53. doi: 10.1111/ele.13788 (PMC8518128; doi:10.1111/ele.13788)
Supplement: Supplementary file 4 — Supplementary Material [file ELE-24-2043-s004.zip › calcs/5-fit-alpha-beta/alpha_beta_fits.csv]

spp_names	ns	lambda2_alpha	lambda2_beta	lambda2_sse	taylors_alpha	taylors_beta	taylors_sse	occup_area_alpha	occup_area_beta	occup_area_sse	covar_alpha	covar_beta	covar_sse	turnover_alpha	turnover_beta	turnover_sse
acaldi	1562	25.1398607212819	13.1190814348001		0.5461845114062353	0.022756626406264423	17883.52112552823	6.615063664238439	2.0366522192412573	0.000756204240542616	0.739253382169973	0.06530915085440764	5.364938532633895	4.033786504480746	1.089241565701178	0.008423212798039108
ade1tr	121	11.579835075141801	9.819237029962869		2.1326428707782723	0.8534820777216082	3.2390681476118397	6.6438839141921635	3.4075004446653216	0.0007692600755063727	4.772605147876889	3.5579546901374894	0.004980873625074171	8.23166342475161	8.907830210036014	0.017111177330131122
alchco	271	7.90490086056094	16.0447125674379		6799.181354053898	9999.999999999998	43.50459870920248	2.2152464807394368	4.3340130006114155	0.0010474188303927375	0.2764202836389208	0.062365974483103465	0.0068686391830408665	4.215025848330763	8.13530643432607	0.0038070963786642482
alibed	473	4.23152065414674	15.9896998480395		9999.998796600681	9700.565131824917	277.5874255502062	0.9587189626843358	1.6486635515884216	7.743958129248333e-05	0.38836058169207716	0.054143445074108364	0.028063812652698736	0.7132810936939458	0.7416733976032942	0.011611244596265625
allops	101	5.35909251341009	34.7829496592487		0.6271711348807927	0.8734062571301752	0.321736330771232	2.106260601710037	5.0579867868447	0.0005548592730700287	0.3899912703577518	0.8222590840571853	0.0005949788054162189	9.346585919982504	48.67296911864407	0.011874207335124393
alsebl	9113	0.992818670721235	0.183866310238505		0.1888908238233451	0.003479620884233523	674632.959838701	0.8045416563112222	0.2111334378918483	1.3800821203470083e-11	0.2608585366550052	0.016557866665321396	691.9791951868392	0.5421545206695543	0.05915280150866583	4.437892289978335e-05
anaxpa	938	163.389597846267	0.451986266638118		1114.8282974671993	3.521353451862937	13459148.084376778	588.5378715404013	0.17277665179708004	0.00040834503969992863	128.8747958262578	0.4174133503426284	1.1222047952463647	8432.944092963759	0.1838334194547888	0.021150911277186244
andiin	275	0.24203694071255102	0.07799360899046401		0.18766936493408945	0.02768037853005203	1.1698145302801115	0.3454362478439119	7.30567591787213e-14	0.0028954964294811447	0.14009103305559173	0.04011067086629	0.0031994890707834267	0.14636763903762562	0.10643650706046155	0.00966031955917619
annoac	545	7.159833283336151	0.833528083393315		9999.999899160919	2456.9942055981464	19830.047121601252	4.455360199303069	2.8318216858921748	0.0002406103185589865	5.5288798560912715	0.8128348370373557	0.3427045578379192	4.165108766931245	3.0323182586905832	0.012195038540482107
annosp	84	37.271546096620796	99.3865461884077		0.8794687128222696	0.4586565136885447	0.2479099372007561	1.45602130419322	0.8331258428625764	0.00514110935851207	0.29569650984770796	0.022519528533959294	0.0015143726093074883	1844.1241103496227	6302.232266515826	0.01989870634547541
apeime	268	1.03472892741846	4.35008244351175		0.2367893458905219	0.06579448798833193	0.15027158104322189	0.4326640930459916	0.5510411201131613	0.0003450602389099087	0.4269142830171848	1.0264162336796867	0.003595186459843042	0.48431724269760373	0.6243470788483672	0.009647095472407285
ardife	140	25.176573035149	59.2300975063598		1.7356614224917466	0.4725298442767638	1.1896198431739509	3.084289339962962	0.5804656193712564	0.004379843859133073	1.3576692780539759	0.4827303540583927	0.0034238487295234084	1.7548607949524146	0.7086309775289985	0.02652245794664586
aspicr	542	2.1474689957970403	0.16281768155425		2.0485052872413547	0.11803947705660718	466.9078639876858	1.7376885212703805	0.2066502009532613	0.0003902556131806119	1.9126530230323746	0.16051960099394813	0.10575600386402242	1.700754349020744	0.16718933812764225	0.02465427784812841
ast1st	133	1.7395621713012202	10.921700902730501		0.2858625901629646	0.6427451790948439	0.8119311494388968	4.144929901289825	50.565077360309616	0.00025349519971978716	0.634349982421618	1.5376031227819276	0.0008081670529023783	0.40817690592453904	1.353012857739368	0.022199786300617187
ast2gr	135	5.3600339587245	0.81750270092012		2.402850016528024	0.18462760838804154	39.2204340134611	6.086678253782002	1.2399217689994482	0.0010394309555140412	3.598238384785451	0.6669873724862809	0.003241053598388368	6.382937680610514	2.2974580772200284	0.0499950696354434
bactma	102	43.341669058207295	2.9051041106126405		46.11353297553286	4.2178774099200345	621.7007202708309	43.624584886567455	6.783333369617966	6.733621750361974e-05	28.068051101278694	1.6335483313830883	0.007242631297898482	9.572603465409511	2.392535852974714	0.05378101192237613
beilpe	2119	1.5811859315104	0.0603315310657296		1.2820378490700812	0.041101794556028186	50556.90238359113	1.716442611192434	0.034287496698918445	0.0005226480903194969	0.9940688568618608	0.031071058698131385	39.30004031936964	1.768509030278278	0.03507697584375239	0.009026056982619456
brosal	861	0.7729033284203058	1.31127675234184		0.10215494439249312	0.025836570881898988	391.0547590565838	0.6234806348805588	0.8497063207431302	5.1858241672447405e-05	0.10681190062685808	0.008528816229513965	0.14478390418577838	0.9697060171911238	4.007373846793976	0.0036707920180147277
calolo	2237	3.3289167385155696	0.0432929584594752		2.450024641609062	0.031402711294373956	22883.4365624749	3.2433908505507345	0.26760231448656907	0.0018433329323226718	2.3682307551190207	0.02289134606313558	23.71165007406368	2.7968006411714827	0.32852519806282954	0.01427646917839407
cappfr	2840	0.436519565888854	0.0290554041198767		0.22181556375893566	0.0028445823679374045	1380.7328949352623	0.9041665804030719	0.7160731406663368	8.12346725659366e-05	0.21303321650720608	0.007241054126828456	1.4886334707807551	0.6127053585138605	0.3244429482516596	0.0011470182697702978
caseac	556	4.13691142565012	45.8721023814081		0.18244955865568657	0.08357154131161892	3.2896764089118498	0.6738610133210488	0.5423730245458239	0.00040422903432062526	0.14096351256030792	0.042135988655507654	0.024900728102699516	0.7205765188527877	0.8597936981679201	0.014068072102581345
casear	108	2.29811242890198	2.51189594147624		0.8321771208179034	0.2696496982067251	0.14108008752076004	6.229319753503971	22.577617949885198	0.000641629764435757	2.5411572257895667	2.8700275159123714	0.00072569229188169	1.8526146822452376	2.920339820766732	0.02178341557854208
casesy	136	2.20401813502887	36.875461334570296		0.6513874435805584	2.9032467220586473	0.11105504284080842	1.9286833776981125	28.423439199800132	0.0011349381617122567	0.030819079021045435	4.823641369572621e-11	0.0008217843424792522	533.0660769738379	9880.824408129156	0.014856355381183923
cassel	1158	2.33044926704827	0.425230119328996		0.7021831888735662	0.038316438837382276	6026.364970825904	0.7202359777394468	0.9369937525264479	9.131983655268732e-05	0.7562044992782999	0.04910328331804826	0.5589948095296822	0.5048933773838937	0.04767496306916415	0.006343659926405302
cecrin	1381	29.9414198104305	7.15373520386079		1.6689924193545962	0.13551563786633702	4576.925443288398	12.908745400722141	4.998902762721775	0.0002134037316021566	38.01433145561071	6.102397756279206	7.646771794165947	10.320572154907069	3.8803938754652054	0.0030713260257700372
cecrob	298	10.5805730162469	9.01979278250712		9999.999556595072	8470.999479620323	302.66672188596056	5.720251183684072	5.3381050744388805	0.004145677831544598	1.4041549009829137	0.314400209925149	0.020303079808826178	6.531101131662733	6.442100112256594	0.018484155835379306
celtsc	107	7.186522081401019	837.545868720865		0.27966666821273584	0.745329550706803	1.027665957778912	0.040561382006774296	7.418000316311716e-08	0.0008707672618825789	0.45196685634171757	0.7245132564177923	0.0004869280538924947	0.44654824478441213	0.704789383853358	0.015806589890007414
cestme	83	3.12436404601026	7.605407864471481		0.6189361761159649	0.21132438118803099	0.09974691940584698	1.443695777374671	1.3470526856321716	0.004104833096861512	0.5325618510292663	0.4017086134967174	0.0004335210761854881	11.727997549556118	30.110962118780293	0.021082097369358278
cha2sc	600	17.2616602067753	0.144969896117151		9.88060193214146	0.039964312336754036	434220.88991198014	6.799351727008844	0.030084028841536367	0.012051883786596565	15.952641458679444	0.14577160938180822	2.9205909802540826	14.107734425552218	0.06144393282327515	0.3491400779806825
chr1ec	432	1.7799932753906	0.28994555521492604		0.9178182994238337	0.09686183684078109	59.95126063844346	1.8354136668042156	0.2979735383297001	0.0013533860577519066	1.017113654553465	0.12746247293482063	0.012166936187329263	1.6370722449538182	0.34785799332433504	0.028380478927698877
chr2ar	819	0.34401972057973695	0.14327327000561302		0.20057301479631418	0.029802019896985596	9.148485400889497	0.5098251858857228	0.9642361974847578	1.9270871650826414e-05	0.18038289513627065	0.031240549535208967	0.08157370108545722	0.5322964377696208	0.13077927195313194	0.007961356695240479
chr2ca	188	3.91880349389367	12.365380647506301		0.4049508918076796	0.020000388072711216	4.416440452946374	0.8194093518387243	0.8358010020677485	0.00036181325717970147	0.5777246794917839	0.10659427220132331	0.002853778679310822	4.341134833517574	14.130351131496335	0.022961129589496
coccco	189	0.511240296027183	0.25705384579217394		1.267692805334872	1.6242904699864036	0.8853704827115776	0.4992886635854039	1.275318499198663	0.00019532443762396048	0.5311556933711854	0.3214468249209739	0.0012131893166774836	0.8105075847828591	0.28129160692362193	0.013023467968926028
coccma	464	7.6206999207743005	95.54275124344521		0.6574025970433965	0.48636128371593756	11.503771134482935	1.4690004239675725	4.005837381169732	2.243791468293003e-05	0.544689476253185	0.4528734143802572	0.018500707890822	1.3622839527440498	2.4621024755341203	0.009371744189539575
conoci	94	16.914274301501	47.9242553505853		1.9559577430481483	1.297777612567279	0.7898144396929924	7.417006531417624	15.94859581045326	0.002206304248089046	0.180944969355199	0.08336229334334028	0.000709798996292772	66.41889311135925	95.22256658578941	0.01708380021536041
cordal	223	9.06320300063528	7.265055845776829		1.8697566473349634	0.8005034825170392	14.914730343537599	4.033283878757726	1.6400595192754484	0.00027222208382990815	4.401635184052024	3.420943863042509	0.009341913650100111	6.019636258689547	6.263498259785539	0.019596861269791738
cordbi	736	0.9412414733214849	0.123037279476512		0.5299733657114774	0.021981130985710275	45.10665900007283	1.295989342383472	1.1271764058068956	0.0007534947734296591	0.387680224202455	0.009520588814491847	0.11257060431552268	1.0516536764679734	0.7982329807148295	0.019775582163959055
cordla	1118	0.9776722587156701	1.4289840591944798		0.30181961229729154	0.13013480611595737	244.2349868040048	0.4813252986130911	0.2901271688652655	3.388246981954268e-05	0.26465832410134266	0.16161021369486053	0.10596353760107712	0.495385300885637	0.2608090406604694	0.004920398157482649
cou2cu	2063	1.85797200001616	0.0444165387620145		1.918677847332699	0.04908592713659286	4600.33050241935	2.020243281584943	0.6722483911639011	0.0001318948317768178	1.2987588438204334	0.023249064061726527	32.776827360931875	1.447305097817806	0.23786765415985361	0.022690396259666307
crotbi	634	44.868301437119996	7.05105215094025		16.042138105371343	2.1930926755714593	13167.048116065409	12.427879092749315	2.5428550521302595	0.0008123145658777472	6.58935195989746	0.771042997805078	0.46742373331431897	10.55862626312719	2.379405564555234	0.010647313719032474
cupala	76	1.42033917342814	0.49606076129596205		0.843358634646925	0.006824585814529545	0.4501180493933183	5.170413007269119	10.789864216249692	0.0010943045701273266	1.7372386039054095	0.3893391599189791	0.00030287744485341626	2.297713469531039	0.40192754505776507	0.026239709489909342
cuparu	167	4.22694802387168	0.33335163621106		4.197853397081084	0.34588718742675806	34.452834346265895	4.09960745254747	0.55634293581999	0.0010716344520470588	3.195887279806132	0.17613734841777412	0.010985027028193445	3.9166773397648202	0.23414011383492983	0.09528300955918138
cupasy	1649	1.1399605329056202	0.19902116301179398		9999.99978233368	3073.459227070669	35433.02423699148	1.0372939687763463	0.2104378892283821	0.0002637859786419102	0.8105428375130931	0.13389876853105448	1.1768408176272334	1.1008927695731938	0.0833996032320251	0.014186467543219262
dendar	72	3.43317329458548	3.8281957156425697		1.1683048868118702	0.42236639505635215	0.2634377225010604	1.189381476408626	0.01036611909458484	0.0010953970797973954	0.628272485548341	5.5309718815998725e-08	0.00048770773835828465	0.45704390577816983	0.014654890389480093	0.02864073144792433
des2pa	11505	0.142304038265652	0.0102861375727455		0.1179249740722889	0.009909053433224135	141345.0323558908	4.775289064648033	24.895834056891772	1.2743446622190596e-10	0.08238108749805594	0.006890969577589087	156.6169273541096	0.9954578996813542	37.9552798474745	1.8857309187245622e-11
dio2ar	131	1.08101765648421	0.586902695100914		0.4593414029174752	0.020229693296225353	0.3691967888931141	1.0303064233915316	1.3228186756147882	0.0009190802461582786	0.48381111431381163	0.10829463435516518	0.0005561097900743101	0.3784298603781861	0.2387770750737242	0.02458312882512843
drypst	2233	1.59849141424775	0.0177924469828782		1.1389252846080327	0.004195502237112379	55571.44051026584	1.949469746833546	0.00914191612218558	0.0009678433472334783	0.9075740705081773	0.001447861562036448	24.051553044901365	1.9605821863449404	0.005484122240985439	0.04918815829253063
ery2ma	350	2.720509951619	52.046118876893		0.23883700474553177	0.503629295436167	0.19168271799641884	0.20489584402995653	0.5086679578901845	4.3867157336900295e-05	7.442650954881263	24.576140896958265	0.0033691649612888146	0.14469629674509749	0.09504359972639195	0.007459007703091985
ery2pa	121	2.18323897440371	9.89999030209973		0.5683676790550207	1.169113114219652	0.7441126053659316	0.8803605931738436	4.048712821572365	0.0008337953631524816	25.081921765999244	75.49527776241052	0.0011604306240319026	1.4827505709451367	11.344162552890062	0.014813096736453039
eugeco	629	1.08590209174191	0.7769366077384929		0.20469137602432552	0.01646349051548269	49.1514401058304	0.9132826576689035	1.439493843074411	0.00013931150110201956	0.598965571459012	0.3976998461821348	0.06614821505660548	0.7477198280099016	1.3764608177693303	0.007307613459273561
eugega	2400	2.34584575561919	1.05796296939317		17.464572884026072	4.827007206264686	61235.71202659155	1.6327282468493463	2.0253406777839813	7.508950930813965e-05	0.6426461269882787	0.14921198974167263	5.721744507287421	0.5436881619084822	0.0618976766518724	0.0026962083290033175
eugene	650	2.60735162559047	5.56424417796794		7299.103931516443	9999.99816118285	598.861739211787	0.7728020700996335	1.3161874907943276	6.280834690877857e-05	0.5901229669260606	0.3176017919951404	0.05764853373705483	0.707652064877269	0.3699715819462437	0.008274672804294834
eugeoe	2138	2.20117714574258	0.34321948992132106		0.6148965427497706	0.01455394424166171	39159.08170964462	2.5601317969356896	2.50080176527477	2.6097650182588346e-05	0.627546955015475	0.023672635090406083	8.41072620589328	0.9843985229960486	0.48061545407077383	0.0027994377062734053
faraoc	24447	0.279776367654573	0.0106984160382458		0.6517817803258538	0.025469974431363358	42884961.96252288	0.9898041540946491	0.8855054874178481	2.122390511961257e-13	0.1343976158790981	0.002424439485263776	3176.045714350768	0.9998637349580863	1.3531036514642862	3.330405708249535e-14
gar2in	5340	0.757599354477523	0.451812628091226		0.1200597403775788	0.0033329325444331295	100498.24999548426	0.7486733906466624	1.1578799498784633	1.8713948141103855e-14	0.14869920033539447	0.010686470818080877	21.958360590668267	0.20736363851572814	0.0006344211660713671	4.0913842486242966e-05
gar2ma	425	1.50974222951347	0.23679021266764		0.9853515321888375	0.05759621252774323	18.40618791305064	1.4758187846676967	0.6211644006416875	0.0015710331115910653	1.453463785622132	0.27200541081201135	0.04897019368414282	1.4194114408929106	0.3810829389154994	0.014930168918219605
guapst	157	0.740649275647228	1.2507319237842198		2142.6694503110493	9999.99999997552	1.2480440637277812	0.2516144484843021	0.11562618324299223	0.0010120060544025593	0.43657308186507293	0.8331305097851331	0.0018024303166830915	4.50605496977781	24.108513866227835	0.018546822025739453
guargr	86	0.35080476486942	0.47287622973794496		2138.267691266182	9999.999999996633	2.053930591872572	361.57658591279744	9999.999915207756	0.0003001465697486486	0.3561497228649432	0.314446231476256	0.0003157215280632702	0.20287814593572295	0.2170039860307331	0.015760284168335716
guargu	2080	0.7492690915210171	0.0624732332009678		0.3989643195957432	0.009505047450275568	7963.643622511583	1.0458108460164903	0.5902571289073054	8.140342833973463e-05	0.3913581735244842	0.01200693603020639	3.316195919138997	0.901904113138462	0.3741123741166583	0.002368876379450965
guarsp	673	0.26995980437150696	0.27818762032268496		0.11925447111666426	0.07867650969293079	43.18578426209095	0.3896453639051883	1.3261684377790786	8.06799400663256e-07	0.1451448642192459	0.050894434136283515	0.011404847531407792	0.4672298909040061	3.1482187637454926	0.004528610281959568
guatdu	955	1.01165235183906	0.14748864204680598		9999.999742786396	3656.6274969951646	15796.507781740978	1.116296375365206	0.3870237313893312	3.2646087292328346e-05	0.6795488189064768	0.07956692248595797	0.6085706136634248	1.0152192909662792	0.2695250813199017	0.009167754149176215
guazul	80	9.48124310840144	44.9055640402598		1.2218423255859883	1.2704244447484314	0.5330555103538946	1.1400544600853348	2.0459820377827502	0.0019119384041178535	49.5276451562468	115.80209320802308	0.00029018092247165344	34.296682226311205	67.79951990873809	0.008887784411080383
guetfo	236	0.729141694566631	2.05970294778281		394.8301071281731	9999.999996569133	150.15586893566226	0.4931913159693471	1.248048535806334	0.0025612048429072684	1.015664283799414	3.854576643596279	0.0028309130329063604	0.10264097098643868	0.5676288478131101	0.015730282274649406
gustsu	713	8.50367473049296	0.151285995168948		9.353302968546219	0.12816252664319153	10108.811267662477	7.327808106149073	5.663003127274002	0.0009294794053407854	8.18806727610069	0.17530895889843784	1.1344109563636071	8.070426475472418	7.252311134539042	0.010573874080657474
hameax	109	42.17712005687	51.414759064861		8651.393431969167	9999.99999999997	57.974558399477495	2.858109965966029	2.2233207851806753	0.0029301418366122238	5.202918437720122	4.715168258574735	0.000873699494100567	42.7795320975702	64.87567864223574	0.01325503248062668
hampap	118	2.91832122674636	0.717367671153829		2.038301033734054	0.3896357081910723	0.8410674847155117	3.180004363740286	2.3407083528359407	0.0007188151972634139	1.5618938700073726	0.3564063656818569	0.0013989002631116004	7.019999458952859	10.769358956249288	0.032471125238690446
hassfl	390	4.69041295904868	16.3928296063365		0.46281458377827456	0.062476932130454174	3.1170009344617933	1.5591289615563209	2.4205735515059366	0.0010363217572776056	0.4047502942569242	0.10130979440173465	0.01725483329708894	1.2013520711114478	1.288293972686276	0.01519318912697024
heisac	97	1.9821470650416597	1.8209871436876002		0.6374422468215024	0.32982991816723833	0.7477210366765035	2503.3050315811347	9999.999999946356	0.002644838326779771	0.9993222207215045	0.5346267916195517	0.0013552919481157936	0.5682845705866253	0.8968385415037653	0.03668400452803878
heisco	877	0.583506483467217	0.0849918038210953		0.39078793011261126	0.019772871070731213	217.80512621468944	0.6242601524488273	0.3002984413976259	1.4550862735349057e-05	0.4529557338247059	0.057427276815432034	0.272520869810773	0.7221431546960624	0.07979385339978189	0.010513191690775863
herrpu	587	4.00140905912041	152.727788861542		0.08757240815459462	0.015698230851603052	25.678217587602823	0.5031220781938696	0.7608741446550269	3.4890256775971437e-05	0.13523198508303216	0.07215086505442636	0.006659008793587626	0.5365274602456755	1.7700999504708708	0.00526443449004583
hirttr	4289	0.5605265513337601	0.0237900376741312		1.0217648929723129	0.06460285058750886	348499.11696409225	0.6557707589123255	0.1968250289408468	1.8856427395953796e-05	0.3424929130192468	0.005485870846831585	18.077852002052452	0.6098010425976457	0.12643223823970356	0.0003308239111035934
huracr	94	0.835897189785254	0.41692662556924603		0.6803857104194002	0.04282028510494988	0.030902408369016057	1.7254726584921851	5.2340880402451174e-15	0.012023822128108853	0.5895582551584718	0.06565805774790923	0.00022069302365181732	0.9406807803064093	0.2577508687609099	0.017563180824896846
hybapr	28960	0.401249211860028	0.00639846389588495		0.23092527304246604	0.0017717352553814733	14386613.852143819	0.6216536245052477	0.005360125783350791	2.9082395480629535e-08	0.23631939639403685	0.0019519474473818285	21327.417754925034	0.6516293777087963	0.0070141317951869534	1.557199423660566e-05
hyeral	110	11.290504555933001	33.8028764459933		1.7622034153026365	1.0762245605020673	8.277510995119679	1.871561038318055	2.9695596800603496	0.001549411983702179	1.2622308148434354	0.5870868532076449	0.0008287144937769416	0.24270381087782864	0.6907699205633495	0.01970104105855048
ingago	323	1.9793409346881798	18.751789078784498		3076.6105175367707	9999.999999999998	12.92011985338897	0.2378802921362424	4.1044619266133044e-11	0.0008870500589841651	0.23754830219489628	0.1826879956460978	0.0024636643882485127	1.0653926583287259	10.454818348110395	0.015418081211690122
ingama	1162	6.57416259760051	3.95045638202806		0.31985351785856897	0.02055296840849211	1387.8690463859862	2.189017582273998	1.2553735250372051	0.00036172715615389353	1.7162561512213956	0.7449066364106994	1.2090554474295003	2.4534260900900873	1.9366880635473636	0.004128654313568404
ingape	172	6.408012466113111	0.226798403556533		4.585878707396367	0.025532470525368837	27.745614122280507	6.859535899163634	0.060036686713313615	0.0001352556651957419	4.0372430225978055	0.08458566299738407	0.008156610368655717	3.262584428712713	0.07605378972576281	0.08156108878350361
ingaqu	569	0.7287519990594399	1.45402973104056		0.347658033665731	0.27261805250124327	14.981372074699818	0.5441660046071467	2.199501339494974	1.7866875364792467e-05	0.39032654608996564	0.33834837948024293	0.015972393753315054	0.4799640683602224	0.4740887079815827	0.0037260700677560644
ingas1	912	0.7672230981335659	0.0587741659154655		0.50015772285099	0.024395611918628806	27.759681000726193	1.090051948989247	0.26558794107856387	0.00034402737297170507	0.4446689173902804	0.016073636075269238	0.08334326010467645	0.7889779228902815	0.18951737520404424	0.018079670018182968
ingasa	235	3.30391812008274	98.7136971506587		0.08752994461023589	0.05863788742875989	0.794967938002639	0.44105073707521864	0.7079712616454368	0.0021939391075147152	7.342862569067482	34.57684490546541	0.002321888921152552	0.5394228841685578	3.9097503080648033	0.012351233444452478
ingath	344	2.8049482293287005	0.0921681239633478		1.9202786472128022	0.006060624603099592	21.99778702843617	4.1725540188495955	0.048097439970094406	0.00454209670473341	1.88157607888866	0.01916425255711769	0.021554062937380065	2.9309655540539494	0.032324342197924336	0.1339126724107709
ingaum	821	1.39200549335736	11.3809529785924		0.09467389890105928	0.037905338699578274	28.708079956158432	0.30407815330062393	0.14717687057559642	0.00027275515952625816	0.15377511110791497	0.06706878951923177	0.05453291167517464	0.2912975290992999	0.5265863994224462	0.0013796736072598703
jac1co	309	7.87975522967353	18.0652193064442		0.7866273161228672	0.3857659147180522	29.174392127451686	0.8285272659729656	0.32050520720140824	0.0016148535659889806	0.5352400755819908	0.20144060915543466	0.00581351515826543	3.742547370745181	5.498835188892979	0.02292353896448526
laciag	1460	0.612844885827417	0.241470114233418		0.21584157632132545	0.023118481936325264	136.87970649278935	0.7101558562327921	1.0757628403554909	7.792290757065169e-05	0.18641081908772708	0.01215655457886409	0.3482074276277759	0.5046482271660239	0.6287826111312927	0.0031290321359332043
lacmpa	106	1.8664052461999399	27.1835608141966		0.15438230920083373	0.19291130115209865	0.021683560238465172	0.2144182726402655	5.732261210557867e-07	0.0009542751203858712	0.4233167086916801	5.636251149957798	0.0008703571846557423	13.293328170610435	77.53043628852687	0.02403992895956221
laetth	450	2.5868802192233598	0.276470158295754		1.568856967892116	0.12482687000312302	61.42551895548526	2.1963743812984733	0.3282684876824175	0.0006208531818181447	1.572999629091659	0.1131873109907743	0.10365090043968052	2.3168823941550287	0.12416549803167859	0.12820866070943554
licahy	169	5.25570318827412	0.5179263303565079		2.7772543109757954	0.267434060096726	30.625342468854654	4.931152636949113	2.532498212914339	0.00017591270308346232	4.236782234623895	0.4769989497441572	0.008658658696446627	2.8757499359087713	0.807276549203858	0.0350349064189588
licapl	244	2.1355770132988603	0.139676076721214		1.8458848954301077	0.06875003745858932	2.376182137996907	3.0882718353226988	0.1659331348219612	0.004003674941966931	1.3420851155503308	0.029307706557048844	0.009829522211261068	1.5963710296349733	0.06397524547443934	0.017558439817551067
loncla	676	1.41321515053417	0.9700933639760999		0.332432802952408	0.015541338855023552	39.56586278714495	1.08582485891118	0.7643643314240384	0.00021270798302935615	0.2078770965508892	0.0015682462377183425	0.08713498108692579	0.9081147452432733	1.1433936086847478	0.00445052699258711
luehse	199	8.773361043023291	13.213884452560198		5198.252665846589	9999.999999999984	47.46086787419173	38.21750139890414	200.1646050961248	0.0011505199934038028	71.29537452661766	49.61059587318268	0.0032463386416189594	7.1345986792548395	25.715076711430335	0.011167010847556072
macrgl	94	17.1778103225245	4.17041147110122		6.30004418098826	1.2088747704985137	13.103102780426491	4.221609653986345	0.6302394886880449	0.005821089837961522	9.908746799970261	2.1799069474576585	0.0030671895732399443	2.540854826917702	0.6738315800973079	0.03418475540891573
malmsp	574	0.661914762156269	0.11324944739781098		0.5820993453858897	0.08930742822191332	0.6138684363793356	0.7126309935797734	0.1873153274203543	0.00040527609470069535	0.5639992882950762	0.08153245741877009	0.03652977733822414	0.843682780286994	0.07615570978715208	0.00546189149703357
maquco	1264	0.6893334454863979	0.35119587495728194		0.14699128436879488	0.024084038394403845	1863.2806248438787	0.49071500304455745	0.2093839388517359	9.656173818180378e-05	0.4407362321395294	0.15220857843711735	0.07206204317900741	0.5295234937470624	0.17932481244766552	0.0014179646754775707
maytsc	82	0.7746545789755279	0.6510356314665239		0.9232548232762968	0.5509755968602339	0.3412388323129461	1.749507181576949	4.235191063124919	0.0031109894764800574	0.23481982022104397	2.2292898098154346e-12	0.0002447676511694876	0.29101545592899825	0.3088743498504158	0.023382943279305398
micoaf	481	2.36373228111392	0.10862654429660801		1.3717499765242802	0.03004457645973382	248.12784795124225	1.9126276585211222	0.0689208522537536	0.0028246128682044595	1.2589541112009441	0.016285050692278844	0.08445298686851023	1.982074592741864	0.09071741366260731	0.1362134907442799
micoar	652	9.53322239003718	17.529958428947598		1.65280268594433	1.1072923833210775	9.904796941737358	2.6202469222449967	1.757039008754988	0.0005207324112495466	0.25481706973681756	0.052202867436638	0.10883566005757449	2.306756125159147	2.1220664862649183	0.013326132755527652
micoho	76	4.54332742704034	0.48127856398038393		4.010374316481425	0.4180292278093865	0.34396685469169397	4.004491808394811	0.034120290017359	0.000775846680788071	4.203618332436573	0.3939138936962594	0.0005967696156599534	3.1938319503908876	0.26032282686937813	0.046051770978319535
micone	442	2.95702326891477	0.152649534174992		1.749285328664674	0.020019748022378707	596.8624582841823	3.812922073820565	0.18371442974539917	0.00048412626125517264	1.3268707619976199	0.009816086753214978	0.1339222122783752	1.760380913671097	0.09799137851034606	0.08555178418957919
mourmy	7459	0.330489722056792	0.008671001317474909		0.18891080525169715	0.0020074833925866	41461.28224101601	0.8294145403297594	0.6360485132887124	3.005016720376909e-15	0.14529602768667882	0.0006522459258588039	81.50975911231356	214.3836039641067	289.5031082164576	1.1292131405822641e-05
nectci	249	3.8568783972657203	0.122738530733203		2.8596442255964782	0.02808616360832698	65.4261938731592	4.862595248319354	0.34219137982309256	0.0012069612176539564	2.894159691550423	0.047520289946279305	0.009611315987847152	3.192559162856791	0.07340401791621434	0.07459672584950773
nectgl	277	2.66966819023714	0.332128959706725		1.2346675533743778	0.02552515280202777	9.84127153868117	1.8229683796881324	0.4603453479045798	0.0018662152087684546	1.2682844579549053	0.07789170832252452	0.017771922818478416	1.510301012286105	0.807888173359243	0.031142984385589084
nectpu	103	2.07446171989208	0.640591633427037		1.2852792290112836	0.17788159010540977	1.8353726714741359	2.038459716693378	2.3179789387894556	0.002183988347426315	0.8951484900254368	0.10822086511636446	0.0006085917278790911	1.2757148848395021	0.49341976585409897	0.02047981560822998
ocotce	513	0.607242565716632	0.220458550434012		3.2833329088792884	2.043975819828014	305.5482023146019	0.7630654895038268	1.3149537606701698	6.368418823925318e-06	0.32715634016803075	0.08807015282120054	0.04537143593389863	0.7223215433051958	1.2027545820983885	0.009730040011090952
ocotob	321	1.21521671423379	0.7385159707347501		0.40969385268316394	0.1321856432043649	29.867511084730445	0.9724159250279153	0.7979825504077467	0.001324045215701477	0.6141785434254414	0.2106613495752543	0.002920808098698889	1.0772332815323076	0.5204272908943097	0.019303256979052483
ocotpu	203	5.48076855668895	63.2571442197254		0.14686836023444474	8.158425562444989e-16	2.7298942166023616	0.9830113561018297	1.953434541371194	0.00030932851409658517	0.16358239825714416	0.08724883679511539	0.0018961128391344333	1.7257656049984464	10.278011928085084	0.018099209659039862
ocotwh	412	33.633369612346804	7.1915752514183895		2.743735248104755	0.06721601564669383	1979.1430743061876	5.77953123989271	0.2455678292354001	0.00150862325474304	2.8866373805811527	0.0814182668680277	0.6305781459957844	6.369215011613729	0.2292909848453538	0.12339443094595942
oenoma	2065	0.42037872715784297	0.0345874182380147		0.23753381792904338	0.008024714542220793	1217.2001707800875	0.7687415689684609	0.3979437766214475	6.991962193785756e-05	0.2437540127443158	0.012528626512105448	2.025642197930012	0.5855494770504727	0.05948671661259038	0.0018615656864043968
olmeas	131	5.7621820019570995	0.450336295619533		5.093018848923413	0.27113387805203354	18.603714614127245	6.104099166078813	0.5912895686268778	0.003076303394686449	4.546218067741811	0.251694124502561	0.002302109747402592	3.918654888525802	0.31838154217078035	0.025349074630255798
ormocr	124	2.25913424296956	0.403850930961776		1.591044356944562	0.03933911970401626	0.7210844950375992	2.327793988632331	0.5314171821470839	0.002021243713009004	1.1395231243039192	0.04349628524808976	0.0014711127731376699	0.7629691664838749	0.17340072305591436	0.028961589180203737
ormoma	154	7.40158289166346	992.102680410995		0.14514554990724887	5.9342836840238335e-09	0.4570735022686608	2.255706654974163	16.567982641360626	0.0018212591418955057	0.20007211186865945	0.13976936530429798	0.001027030532422011	0.17315890250481006	0.11206888525317692	0.008200571908534016
ouralu	1392	1.81634900324473	0.289546920046859		9999.999834482387	2162.372962315519	35894.311391306466	2.030807573622466	2.165070890596966	7.702215522980551e-05	0.8973525363688292	0.09779827683681465	1.4619449098914443	1.1590036685104566	0.6969969391674962	0.005000418803554593
paligu	1326	21.440309076279	4.28664665832926		0.9690857958296784	0.025284520580127867	16271.5884519314	9.257170827505917	2.2681845405482033	0.0012959331559059845	0.8697098598950073	0.038898736754675936	7.623264117655398	7.68078723380388	2.114306261967907	0.02136523524213802
pentma	340	11.3562782206757	100.849613569611		0.28142247578352875	0.08476172945851786	32.65962083677203	0.9970212163014458	0.9682152648351469	0.0016628676885147235	0.2504482948026713	0.22344790301020265	0.00797636379884498	1.60041621649816	6.755861012609498	0.013281077968127702
perexa	223	5.76441913622933	0.129552581762789		4.187779979899683	3.216773355535445e-11	208.33836138001968	5.5945485894581415	0.23202579763292644	0.003619618534516055	4.43431242242536	0.07741614228086627	0.005608860198296687	5.027291805731161	0.09630534687094312	0.08830994852541052
phoeci	92	3.31593919505692	18.8275959356485		0.39381608109510224	0.660461603330564	0.6660311083547765	621.2512628374653	9999.999997615707	0.0025569478729303204	31.122411793782685	84.75631463901462	0.0003639115662368628	37.44778396417776	280.5164023897281	0.013725570764831947
picrla	1184	2.06699948998077	0.525225013208896		0.6281696540898282	0.03731779388694005	212.26099784185706	1.212511177651015	2.0113734086115764	3.832500171699918e-05	0.6874317688808592	0.06697821109794533	1.1763667645603524	0.7418544418264106	0.8680617619496644	0.0016478567813031986
pipeco	98	7.66553968296621	41.974168097540996		1.601727441829152	1.445268895614504	0.17449026434542336	1.5726522268262517	0.9591411434059374	0.0018655917841602979	0.48307591943829514	5.789299256083385e-10	0.0011463878522841382	0.4162650322289844	1.8559206263645363	0.039070449740166345
pipere	138	5.29764588751065	44.978212418316005		0.3981192081314731	0.4942354391608327	1.0955716524938077	1.1278140149681453	2.164869126862917	0.000252094549494768	0.37294717016117757	0.6329987866916985	0.0009099408283413511	13.3168947312364	51.56037433886049	0.0066888977222152755
pla1pi	196	2.73898555072802	2.05250976419841		5.841780053371064	5.300435771726182	9.849102156132043	2.5967251318818696	3.6045346893904964	0.0014518871127698132	1.9767550841267005	1.36916180895891	0.003161653804253775	1.257503314737121	1.6438636583749562	0.021708075484010304
pla2el	101	1.5146045820233403	1.52112544029183		4836.484293642563	9999.999980203498	24.773150391641092	6.396426321784734	28.518042541507125	0.0008276844628964128	0.4090693691333629	0.08219684778462044	0.0002606010917095652	3.5104166905673457	19.206902234767853	0.012075550571370332
posola	76	2.6617928608017	10.507261023407699		0.7207268003186418	0.7287532521973393	0.016078620073416226	0.9542302648281001	0.6138162295750326	0.000921383691295966	1.1928686258811618	0.7936686392184036	0.00010119810844267814	1.6597050863798373	0.8212580617654842	0.008841236839567897
poular	859	1.91759363253282	0.0927893264443863		0.9306212575380507	0.018274151846308033	5724.94309521063	1.8226650113659573	0.2604204398553911	0.0005269335704157382	1.5458985601545328	0.056121630097774336	0.5077209991587143	1.897199263904731	0.22112565172905346	0.024372053927019372
pourbi	164	5.63521181642253	0.17884810018962902		4.817720111617827	0.05229845874763202	53.26341292097451	4.2377054514529	0.06316789325571642	0.001418247334866216	4.254553587501379	0.08856697283047824	0.0036577772892767268	3.064799264982129	0.09584262605123714	0.07075883055367142
poutre	1211	0.334243050027845	1.7885848068644699		0.11647837028367236	0.10426935216074065	113.9755330691442	0.2976704024051523	1.9764051786545154	3.54791205486989e-05	0.1628131317031885	0.41453520160608887	0.05852531464477062	0.2603796015548329	1.4285939715733236	0.0021700866482720284
pri2co	1307	3.2294702382575298	0.0284391346199167		2.74554124556053	0.016797790022099017	15651.831777677846	3.243216366214022	0.10172647102783243	0.0007185709889618424	2.4764181566643026	0.013338203662010769	10.680120758427885	2.827872268507653	0.01656077919308225	0.04489050734439915
protco	772	1.01391120110749	0.15378415799546302		0.9119439229401526	0.1164410592379391	321.0445922381186	1.1328204644443476	0.11951640776333133	0.0006705336637641658	0.5377245481325514	0.0450524573130234	0.2328096322390177	1.3348030775385946	0.14732117663536748	0.01945145705226676
protpa	3219	0.837758157938039	0.0252013698379761		0.491120156107094	0.005645108767413565	9884.675066917696	1.4335284718879733	0.5444637992045879	3.777209125696113e-05	0.4333374181825659	0.003718560627262688	18.432459632787168	1.007366570240025	0.221656900720977	0.001629144476500232
protte	3222	1.3643235955613	0.0105404860912238		1.1267448518469785	0.003637108425027255	2196.0254241583766	2.066073102913844	1.1766253308884858	0.00012817642393014834	0.9585627777996603	0.0035006761090528235	33.32454810885549	0.9960467124320428	0.2373619611622874	0.0011375554737476582
psycde	70	4.6784522990754	1.3574905462651898		61.67267362247215	36.8489334443117	7.1652293171531225	6.26422163594646	3.097062491451529	0.0029398308122613945	4.991546876219123	2.433461736172617	0.00032588845890847327	23.203676703701067	27.805342641657774	0.02465045364412064
psycg1	74	71.8128424713958	4.5229257617386605		61.559196025227116	3.9464423983878176	84.60492938845626	52.85270626821226	2.456342333570558	0.0013888722504136108	39.93935245314525	1.749428060454857	0.010024251607280831	12.76948634202896	2.8979751402935343	0.04496952381162457
psycho	1856	3.34374129898194	0.8248808833700891		0.620844851038113	0.0129451806633415	3535.2262010680233	3.2759074481475126	2.247618864215518	2.258383027781138e-05	0.6744472901955546	0.025711310064160182	11.835337633025706	3.1647629980560095	2.4404787323171653	0.005942599147294167
psycli	87	503.10154993759005	110.309641031593		31.15364261940734	2.682391774113306	27.922984031376096	14.61735739101579	0.7200826731373863	0.002487689693408716	3.583346332707134	0.028865225432495523	0.21942979788787945	76.79046503773414	55.9565406526286	0.04579794230575615
psycma	1003	1.8456068340144802	0.0868015970423693		1.2041728408033439	0.024598408964560916	4287.538305444849	2.7738383373944613	0.8777862674777207	0.00034732593018934764	1.0114143228482844	0.02776518740341425	0.4188499601268993	2.274917327307724	1.0185306527229145	0.016947981970727638
pterro	1184	0.25754170428266	0.0842672034265986		0.1379983282411933	0.015433013371722377	31.731742468226354	0.28629076172096746	0.26246005930653366	2.5242631781641156e-05	0.09656509719618862	0.004513875975830646	0.10109750840037562	0.28806140067058256	0.5237298936250279	0.002305876833365095
quaras	2310	2.78401513978831	1.3302326067041201		0.3856068863507977	0.007031112672811033	11687.5985538204	1.1152808319715515	0.2446301883045594	0.00012420539086876336	0.3964505119909605	0.009954906073289253	5.956284452036485	0.9696242691245447	0.15798278747131783	0.005707389541585784
quasam	113	4.77343522769868	0.602827339164512		3.550007617890556	0.16235662816509353	2.0960207075132993	4.809772781051314	1.7502375468114704	0.0011601031842660646	2.486723037735422	0.16743969450896595	0.0009818897190589397	3.350317596374793	1.2849848148935885	0.02468254787823543
randar	935	0.3413795716385751	0.510609687397061		0.11813759651015673	0.04581787913478613	13.671075993612307	0.21745981838571551	0.33384183228724007	4.65646553629107e-05	0.05460157867010472	1.3716879377580468e-10	0.03271918940368519	0.23256982296054132	0.011205517539732653	0.003169810958894827
rinosy	2551	8.51500624297901	0.31631996676025104		9999.99999999623	631.6202524151786	4225544.140748726	11.751996897793429	0.1369847871232251	0.002138118259908099	6.6022947648491686	0.2861803587525479	39.29716912107238	12.725201036197662	0.2070458069762799	0.022186941503064064
sennda	248	30.1956487211339	32.2553276275589		9999.999999999989	7464.681197126791	25.50628952289814	5.632969007409474	5.06609385942421	0.004247960640051634	1.9591522312916125	1.133066948650582	0.011865249801810382	7.434126445034445	6.337868420082703	0.020403858927310222
simaam	1855	1.6719775191337498	1.5352007952328401		0.14659253657247875	0.018286857868292785	3138.0648917826097	0.6741625828253717	0.30759131124628747	0.00017675697084569987	0.4944432352265302	0.2993030767829373	1.4579426164184683	0.7758255301161869	0.6383330766339883	0.0011220596299698874
sipapa	651	1.73590131602054	0.7724551465134871		0.3440826461813987	0.04758054708533649	410.7693101226211	0.8510138085353329	0.02386803851077635	0.002594264036875249	0.5197267467503672	0.05449844585857477	0.10833286912349839	1.338487694264553	0.6756494070415359	0.01385786670612184
sloate	447	0.8581366368862858	0.0908407683750627		0.5955155922427036	0.004363456501300177	8.782606562523323	1.1151244767610535	0.8185091757393186	0.0003019353133689998	0.5782828931606876	0.032902824365813356	0.013392964999913265	1.2895141748854726	0.4966140398586285	0.035821258461167224
socrex	453	3.9642731169031	0.234403617927487		2.168002502306286	0.03672929951138697	1728.750010882758	3.5004642085236695	0.10028250019666539	0.002441902793988651	2.5513359014301344	0.13476329977459497	0.24260593985878373	3.172857243082627	0.312131281369773	0.029687917565388928
solaha	163	46.274177969166004	63.2702361808329		1.0697681011295361	0.21768802360633707	6.407735175617449	3.1919427384406935	1.2805466258662517	0.0019123028136495061	1.990463226683112	4.174581676597383	0.005803865900095637	25.64403071386229	45.07896801038759	0.019310526330859792
soroaf	2214	0.564529550835427	0.6489343021996421		0.12915254903422363	0.026718362684069616	1224.0291370659618	0.4470692520337724	0.47254466839601655	7.647975238886608e-05	0.17138144781200768	0.06912319096904364	0.7260278355820101	0.4299341078490256	0.3742033419762998	0.0007920401682486473
sponmo	164	27.102041930461002	24.649631824977998		1.3917417923098534	0.2065527716819228	59.25308092604976	3.788273025957924	1.2790284848464113	0.0007200410572662033	1.2828915221174884	0.043687365916691166	0.010637964503104764	5.912381187464666	5.904348384944515	0.041752709063578364
sponra	257	7.835871406150099	22.7982953511106		1.1517051418774278	0.28890180311941854	2.5339144998751038	4.010150591648244	7.298973335642881	0.0024179410281562675	0.8029871450956885	0.22530422584324644	0.011587658218210648	3.0964366010159106	5.010628948764906	0.03006522700864918
stylst	863	1.27997544747186	8.22551467452569		0.15165332314078178	0.030485652107358572	60.222637110771345	0.45694640516121887	0.8297780259528227	4.394821463259595e-06	0.12082928417438514	0.021903195334561153	0.044649645708125255	0.43006790037081893	0.49378379180458243	0.004566845235206451
swars1	3267	0.480373919047784	0.00934778153354154		0.37687096926147434	0.006263814015566804	19999.806867674837	0.745670830201778	0.005822749578851528	0.00010025558463502948	0.38086786796473404	0.0055646142425047436	22.31023060558951	0.7929010302201869	0.0018547105534340589	0.00330306538371934
swars2	3212	0.44554141915725104	0.0175390601652125		0.3355091191657216	0.0074071884137447315	11921.165836378541	0.6254979130479662	0.01859721054918792	2.7571701551745263e-05	0.2894106948575371	0.004454320319486704	8.918223292120318	0.7123048432234939	0.13331152181384068	0.0031256892056710883
sympgl	155	3.2493929945012794	0.35331137633244497		2.0263573428459143	0.0950469565384131	7.36297221263227	2.7631610163515514	0.7298135612436869	0.0007568216684994808	2.5443130687570923	0.3444371876025392	0.0028219419633298604	2.440811166249732	0.538871635145264	0.014114371130682436
tab1ro	257	1.98309843649858	0.9469704220476151		38.085130810310616	32.59675418528052	74.2830554487738	2.801984941017902	8.019903159980757	0.00038418144239544687	1.5459838199240856	0.4915737265825478	0.00484878237214135	0.6984051600935889	1.3683519099857615	0.013299342643424866
tab2ar	1877	0.438858784193402	0.0649295056930211		0.18224722889467818	0.0047027083364196195	5161.441664220979	0.670881909438423	1.2230224808632602	6.404309330344082e-05	0.21977845595174536	0.009962371585205946	0.6395483025784019	0.33890791975954904	0.07375899054011659	0.0009632418678166524
tachve	1950	0.9674229883135571	0.070878769681508		0.5448319458966788	0.024992956959185613	33978.80338094297	1.0813730733215887	0.11723284274243224	0.0006710472052667577	0.6284309896034483	0.036198323705727814	9.006893120026922	1.0184993479331217	0.06203369377708313	0.006640084894547036
taline	732	5.405036373187589	0.709297417504203		1.3424073412547035	0.018745485581449083	3289.059443472314	3.7704682848598603	0.47737878823673596	0.0007252887713008602	0.8247597660050244	0.0071720850903029465	1.3193320712595584	2.940248398354755	0.8533494542821731	0.10547603746096582
talipr	898	0.61361939607879	0.0329720060312455		0.465319402416201	0.014368825509217318	21.218040729606937	0.7938610863745235	0.5737044815727645	6.846840264758819e-06	0.4590990491903091	0.008490437272698619	0.05890359844260777	0.7021778396891654	0.014612304259797213	0.02165947330121452
termob	87	8.54867515708664	1.2644260301656		6.691915867082079	0.7736296579532396	11.21805987555805	14.214606799382405	1.2983485508597794	0.0021784836757107705	5.809254843962155	0.6898675440972263	0.001370579190450545	7.795131068877375	0.8485768924871541	0.033283347827862415
tet2pa	5524	0.510591973857297	0.0156415040668381		0.2983749899446679	0.0032946020005952437	23715.941448408594	1.0157826400741548	0.40398992273339146	6.304235793611848e-09	0.31590600309635747	0.006670100424632356	94.94003879987206	0.5733166098138625	0.045506634489572505	0.0001445402692670986
thevah	89	396.37102723861705	95.7393738459906		9999.999999996517	2577.512583090933	73.15138467589314	13.836619279116649	1.3959502088516282	0.00924155356928219	47.733078136288725	11.063763917133342	0.002812117947184698	115.61515406918413	20.52861999395951	0.021131607169178016
tratas	71	14.598671523711698	33.032993236332004		4832.237649564125	9999.99999999993	3.3190202001113667	1.0456484026334674	3.737270737485491e-13	0.004126808199208081	1.5161806827507023	2.4999494578490995	0.0004284549568551876	15.53270907543908	47.37832877664764	0.01817148688595148
tri2pa	486	1.01536368527669	0.22290338355638797		0.5977415967532894	0.03381101223978883	58.085961310953934	0.8993580431161136	0.24351267935432722	0.00045700735280898266	0.82392226793929	0.16746810739377693	0.07697382371783396	0.616573313081291	0.11740380988669928	0.009814274833300642
tri2tu	10781	0.6093398834821679	0.00609973339021628		0.33714182207536547	0.00036576758086050365	3395985.884349916	1.1354068374988324	0.20406577639028853	1.0296455673273855e-10	0.3292097977296379	0.0011541967004837226	992.8658907846836	4241.22053822536	1780.0562592509891	1.8838427154164665e-05
tripcu	250	2.29350416572232	0.857976486060866		1.2949441042568586	0.27122262915319917	1.6038026948001733	1.5559601592917216	0.2795502176576599	0.0007817676743937715	1.4996659179010277	0.40938443945131225	0.007746381350488762	1.3952170636547363	0.4736895851231278	0.02441400567142169
tropra	236	0.7633137559650579	0.318932078166256		0.40471385666643067	0.06818176786068664	12.278019787176309	1.042589583339034	3.4498351368145497	0.0002067492065927373	0.3678373245310192	0.04266039650306378	0.002520501567905659	0.6841985514336638	0.6966502009531864	0.015046064055114118
unonpi	711	1.3469104605860702	0.142443110841284		1.7128896938723388	0.260954255189795	246.2552265994897	1.629934107893195	0.23594397629495106	0.000313553169351191	0.8922355610566846	0.0493940298470234	0.31731365694658453	1.6314360775850631	0.11545059003736204	0.014957658117251225
virose	1116	0.53877438170154	0.15604813830133898		0.21427398628883926	0.01864932146585983	1091.8196511435078	0.5258423102195527	0.05387654050807915	1.801554592407314e-05	0.14180087757831134	0.004077369642263755	0.30431564661665417	0.5408285340093564	0.26116872141935044	0.0043446792536396646
virosu	159	1.27771479720498	0.8182330691004058		0.8533223262684322	0.40625315306325	0.16168444557305764	1.0021259240707603	1.3419189448211348	0.0005087944562112276	0.8273069836823654	0.42994176725686234	0.0010236582105019418	1.0640316840108368	0.7337242933343336	0.012053289730308496
xyl1ma	2131	2.57297140936715	0.0188134396239069		2.3678080722075845	0.011844971481593402	7532.860407572703	2.6889689143334783	0.07101458467736625	0.003943524047642945	1.7444856248281784	0.0035169144850213416	25.506386014549634	2.22735497158143	0.028635485109250413	0.04860768317586109
zantbe	235	44.1384291882242	37.058503150562295		3.212574427063349	0.6088912518043209	23.083371041080003	3.313342793512275	0.9855612048874641	0.002137292922156141	2.1892460631752333	0.9246940912296636	0.014741881889713423	11.396241367127091	7.962555828896123	0.03301507803945738
zantp1	195	1.97299370336593	0.681664898333235		1.0214464434639838	0.12747634370615935	1.5183387647751816	5.414366072686278	9.055935246948712	0.00034753311329724053	0.8361745076956304	0.28156302893406626	0.0035017014225490937	5.488543064808883	7.473415972073489	0.02997019043594236
zantpr	72	2.44959103299399	5.931183683942571		1747.0696406648296	9999.999921419529	0.622793722322258	4.920475667230211	9.28842008096765	0.005267955015265696	1.9771339060485429	3.6487028559698342	0.00023494245825447902	2.0475632514173365	2.708795583521406	0.02059137947459196
_108_0	107	4.61622348000336	3.98256409362882		1.0403057455068372	0.12586289755646474	6.123930914023065	7.732160424667028	4.20253525943652	0.0014091666585528291	8.07130517458048	8.165629493137581	0.0006899751153399323	9.504208129704114	5.749904607206291	0.008202028228446226
_108_1	107	6.804272570443031	4.221573328138669		9999.99994045717	9401.850555225155	3.0733882133389616	7.282735801417945	2.2061108125283395	0.0020200938839309603	5.345297535691189	4.297081421063698	0.001185258393617973	8.477453007560822	4.022934525530015	0.023283230347511
_108_2	107	5.388734450773799	4.473974918968019		5403.9624245170535	9999.999999999998	12.493442490268068	7.605193977567196	4.51541678689632	0.004236292987193894	4.539024840761233	3.894936578644677	0.0011090596207977558	7.054771495170045	3.9159693651741354	0.026043974342862354
_108_3	106	4.01011192677002	4.03255837787548		4237.439173662449	9999.99994829399	6.6627664583725865	6.190916173590853	4.440245487860403	0.0017719981735019859	5.8437700890750675	7.693948392866549	0.001184232080790501	4.844098681251661	3.9182415802043535	0.033771631478553825
_108_4	106	3.42192384932534	4.3624689766294305		5.061640842722597	5.909215593891883	0.6075156645485197	4.625047871836688	3.238463449847041	0.0026395866247686775	6.27154336488284	7.3830604737937415	0.0009142596332320186	5.4554898067823	3.562688127440667	0.028217890956476265
_108_5	106	6.75867678890009	5.09605840875217		3444.16431007276	9999.999979213262	57.58580791633402	7.675770793813447	2.5322440127880355	0.0009791271789253756	6.202195337461488	4.132896699798862	0.0007537172485174754	5.977689771660711	2.2440192672297252	0.023551905839763212
_108_6	109	6.27818416228348	5.2748687476939		1.2658986894678366	0.168317196303794	1.5416142170557192	4.118692730390255	1.495355585120301	0.0007993377577534453	6.549752023541982	6.329035840754358	0.001207146401888077	5.505021600981489	3.4587351172138323	0.037380203174593604
_108_7	109	4.822192084802509	5.584760715610971		324.6671349696165	521.6031667035368	3.8524599051803516	6.286626870646265	2.423915735056187	0.002260798054230014	1.585154511483702	1.4714336366441267	0.0015948988918136277	2.944758952582132	3.243247723383704	0.022799543389319495
_108_8	108	4.09241663048196	3.02557399669392		2055.9925614011636	9999.999978340738	74.7960174550144	4.260194816030179	1.9620357462649731	0.0008379282558941063	3.086611880560284	1.9342750439394107	0.0006667054480549538	2.3222920941333185	2.0267453274168887	0.01984939815679137
_108_9	110	6.07880555687256	3.8582507751032997		44.32421267304326	35.856704732930915	5.157754582529886	4.053688116997162	2.378455277184652	0.0019816498560395533	4.39796222169699	2.493677622021582	0.0019851036889379226	3.0587507936370857	1.4482903140666532	0.022003138683184435
_108_10	107	3.0108986559473903	3.2586316443058503		0.6101589131621576	0.1156996954804656	3.9443101879407423	1.719828160684893	0.06551929584302153	0.0078556824022667	3.7554380943460868	5.682395797415176	0.0004881479252154728	3.800259530297678	3.7229524881790073	0.007636770554690079
_108_11	109	5.8867159673731795	5.45599052598894		4527.311811015032	9999.99999999966	20.046124552399096	6.231343981124781	4.0900217960227545	0.004060208875323628	5.983016676882642	5.115895252790024	0.0010363460182512818	8.460853779873393	3.537931226098791	0.017348878155758307
_108_12	107	5.96182845826126	5.609513365299731		1.3099812069920733	0.7307316422589308	0.6434736235109587	1.6994080893192596	0.07087829853550744	0.013631467658078085	0.5110083674319454	0.018604994925140127	0.0017601122616095677	0.5558820588097589	0.06530207857094389	0.03983457872528124
_108_13	106	6.148954742419701	5.15943546895672		1.2644141334691044	0.2598795407237692	1.2547011900693394	7.037407214262633	4.317965464623632	0.0005764759895430032	4.659105042332232	3.3689390118066203	0.0010496023136703858	7.60579552140834	3.4564142859653786	0.027734100446118466
_108_14	108	5.51622651520096	3.8534332571728998		7351.1962472030555	9999.999999999998	84.0443701574453	4.419444136050884	1.4720638323293762	0.003963950796807377	5.648734668526513	3.4661700317157633	0.0007313152347322933	6.820906117034385	2.992205448263409	0.020447054111471463
_108_15	107	4.10143563056266	5.616824982903499		4590.898065433837	9999.999999999998	2.343875478258218	5.209370393898195	3.4423677018767895	0.0022577387988140644	4.862220131683244	5.20875544335471	0.00046615924852384745	4.210590579148161	2.943191783238567	0.011910352286104833
_108_16	106	4.99743408042296	3.13613701876689		26.390372877467964	30.130635687661574	0.12299864071381836	6.322886110496234	2.585714187720393	0.0022369812846826428	3.4241932101435575	1.7056546740463252	0.001147918412687854	6.463143155739312	3.3362969028576073	0.020579911940988665
_108_17	110	4.552016838614519	4.99642354336121		2758.455113846893	9999.999999999989	16.919105704476834	4.149479361055655	3.249447763200423	0.0019421552586498113	2.8278425123672135	3.1072541102616538	0.0007075526739350196	7.523672090369759	6.033185790148066	0.024399577041276186
_108_18	108	5.02641231875049	8.8675456139752		2.153438964479723	3.9699159524193255	0.5696998557937937	3.5817672825166036	3.6106521850221944	0.000659646428221602	49.6781471693933	73.67738111337334	0.00073264217411138	8.058877877155366	12.151905747850677	0.01657878442086276
_108_19	108	5.43294922178397	5.387439919987219		1.1432915049128776	0.424215956397235	1.2241514457531473	4.11744023499174	1.993157953955045	0.0005025666388883217	5.418678520279869	5.611908405804813	0.0014699687054107783	3.77612890855547	3.7146551230258353	0.0176303234566912
_108_20	110	4.86463648823398	5.1364265253082		103.15911378257674	9999.999977979443	60.67309645686811	4.981290700260099	2.1818256829531957	0.00047015136899945125	10.44019471766351	10.929235298680961	0.0011433183959960326	10.570401782227888	5.673890938452095	0.016050289034825072
_108_21	106	4.36040590486442	3.81549625051167		7412.202655744229	9999.999999998905	4.476204764328753	4.956450339850315	2.3723012833460166	0.0003910578585978794	4.611117022624426	4.355965468385928	0.0011348189719316195	3.105455425318191	3.15403631392704	0.0175327602194995
_108_22	108	5.3557209718753	2.9668904256167297		15.47989514552507	14.085194115821682	5.819104292021922	9.017152313759714	4.657195517715799	0.003558586807758831	6.812917329126261	3.2978395299024887	0.000934901221469494	6.28359297800243	3.6887930396029596	0.013429915796167596
_108_23	110	5.921981418563321	7.777714476313701		4229.32010542105	9999.999992549705	2.066964051212545	3.2803472030665333	1.3898465819166639	0.005434484730494885	2.7433468575534783	4.799865233453124	0.0012520247116017712	8.67468876563231	10.811919676692858	0.028936136584776145
_108_24	108	5.09900664904018	4.94513019918148		4445.225149967506	9999.999999999998	1.0415534767499384	6.733517605267944	6.672280671049856	0.0001622950391520165	8.905737859760299	9.954897138114752	0.0010981712887086436	6.024877369131509	4.693216730812887	0.032419429944774626
_108_25	110	5.18162342346712	3.95806718377612		2956.8303083302485	9999.999999999998	24.07023656169607	4.822937485882729	3.9037833710210768	0.00010818737051759112	2.9724854156918368	1.9895639987351148	0.0008317564589951057	15.17211076086003	10.219167041890485	0.0272580228140788
_108_26	109	3.85377608523911	5.3268268244806904		1.5516385226839853	1.395860832410783	0.04146545817215715	3.865171044266427	3.259961427808676	7.721413557830829e-05	0.6058487235876593	0.14135667575557018	0.0018163288248157676	5.365553534426789	5.831656195228357	0.026763338224740547
_108_27	110	2.55121660050464	1.65746246940999		3625.9741548296247	9999.999999999996	26.429475105029972	5.1701390703938666	2.9486440519209274	0.001976136615600448	2.7712443271555083	1.5456441794005082	0.000782036989097978	4.343697020245478	1.8022408347574774	0.017790095511845502
_108_28	107	6.56047895230265	6.80849614596078		5220.570084949507	9999.999987489586	10.329192554627312	6.651031770119388	3.8284772504108084	0.012602186980447062	6.826173824897404	7.771509872942764	0.0008414407793096454	6.694186068414224	4.3319874891600865	0.012651794546037983
_108_29	106	4.3057717756608795	4.9497087417597		0.9634159501748042	0.21362387150694018	1.1871024927171956	3.889750481193423	1.1571571100451874	0.001822725462980753	5.973681957862875	6.933793939722258	0.0007570580649909388	10.743485590046697	8.027722476655512	0.024973400562677148
_108_30	108	5.37120856130924	3.83271480970197		8519.449723578078	9999.999999756821	5.410942888239594	4.160394373301797	1.2436506065921713	0.001868483788532154	4.514363936185851	2.783904260224992	0.0011811810451022229	4.035412699091195	2.132178103872159	0.0227415980862694
_108_31	106	4.3004624297533	4.06890885472607		2.1237413167846495	1.1613321992868142	0.2412426588704888	3.1023432342621535	1.1552527599453346	0.0002879589137601045	2.3973550410362328	1.6115951817717125	0.0016684398897286094	1.7932686737258887	1.3095981579993432	0.025174694554006657
_108_32	109	3.55295155111177	2.17775949433371		2.0217066417817846	0.9316791842998611	0.469613263983028	4.246572482443622	1.9329401781581663	0.0010667131721206712	3.386197454007468	1.9861321284818756	0.0021272036266568786	4.0468085627448165	1.9555710225471767	0.04548770295765692
_108_33	110	5.3136052669642195	3.9991539146052197		6718.145851307252	9999.999999999998	6.93036055959835	5.767754085802632	2.8740604499780513	0.0005574241467810074	3.5873549421648203	2.248629574032226	0.0018530526547965922	12.417161761741122	6.32952723603708	0.038587159453417286
_108_34	109	4.84461207928764	6.62322330376131		0.5949420072654197	0.5805639697114574	2.958066265555823	4.573991171015418	3.7634430613649963	0.00011069028160792287	5.986109646513224	10.495535269564993	0.0013941301304313532	6.289004514645458	7.92543320066214	0.021733916402167243
_108_35	110	6.38051426851884	6.28595793951527		22.742765182556287	23.503607306902246	3.6274002177155658	4.284424912354452	1.1814021582529266	0.0013450972317902775	4.608110076059522	3.5916074126572304	0.0013838632904158684	4.228205927737381	2.8347116959680596	0.021019058395164193
_108_36	107	4.37082550889438	2.54701629287942		6.32195393888454	4.11817447961357	9.197703443068114	7.977072939984071	3.7962231094874466	0.0009996010940030572	4.020477213769308	2.8157488727705453	0.0015104715534336344	6.620633416521635	3.7305166259254956	0.040966967172837924
_108_37	106	5.249655282189099	5.73263091688708		2588.541741964031	9999.999999999845	7.3054271394207	6.0240217704587895	5.155194693062556	0.0006189709955499885	141.35798750651813	80.69621813837986	0.0008045235514689746	7.895776628951251	5.311765529086126	0.02413570184559814
_108_38	106	5.25141006235094	2.52078830341993		75.19977834979174	42.72355030585996	42.62975792857386	2.387689260172999	0.16277294675475368	0.017322645247349368	4.2977667942862885	2.2191826628891267	0.0012357584866898167	7.68569220171143	3.332559186640434	0.023663113447068028
_108_39	106	5.02660591115311	3.78016519622666		3.7742552777916982	3.4178953390888633	2.8383259100399902	5.146718003156725	2.681390657362488	0.0005759365888790428	5.135307816780529	3.7599641081690494	0.001139664198679647	5.470201946877182	2.206597614478248	0.015755878594129687
_108_40	109	5.738513874968151	7.43525280595855		2.7026194162165917	3.7460755076886723	6.731929887919498	9.812027328900045	9.82195964055814	0.0019461922837177128	2.911977083437701	2.7460566697934934	0.0007248113223109534	6.230878174211699	4.506281242192668	0.01619949505071471
_108_41	109	4.35127679945852	4.42631983390992		0.9391838296930245	0.2028362122214817	3.347674525395391	7.659702667203364	8.577985989542414	0.00038700179106696594	4.392010120449453	3.26623939004187	0.0011846196362447358	4.566489530696108	2.4697898925298705	0.025126488406607347
_108_42	109	4.86381918768103	4.1113258437609		1.332456296158631	0.4528860292076358	3.0076604084040985	4.877034801527611	2.1700469391978747	0.004440473628797153	4.17084225525398	3.8971242877850125	0.0007745728201607825	8.056691956175847	4.623568081530871	0.028515031328799803
_108_43	106	5.4319784960913395	7.846751866000201		1630.6089057589907	9999.999999999769	10.167417257366571	6.53236049597959	7.989956906730391	0.011036625783512798	114.5402404715592	95.18515867455335	0.0003579155688836312	4.258719007606123	4.673149157331138	0.0203669270804825
_108_44	110	4.91365060253122	3.4178971998235204		6582.422774847251	9999.999999999998	14.843515682014816	8.112163141516262	8.474610644455312	0.004977275920555338	3.7007497685575097	2.5247425035266735	0.0009445018314324225	5.47080049987184	5.431154422844017	0.020143046156101362
_108_45	110	4.4584418574263	4.887887687398651		3726.065174141774	9999.999999999953	31.009413159668686	3.235102454721496	1.4161659827311603	0.00042944514478549585	4.000063908976122	4.690698286786755	0.0006019682535781532	4.628199897786648	3.3309530712507502	0.02081364951346089
_108_46	110	5.0519788198705	5.681692904312491		2744.1316906840484	9999.999982263087	80.95215484102486	3.69156928176462	1.326258276688808	0.001010783656607483	3.1751996424782334	5.250003954943985	0.0010760827463206198	9.890747930744594	9.664713636649081	0.01495200041684709
_108_47	110	5.91664299032029	5.15535200224089		9333.214727673518	9999.999999999998	8.469547131939786	6.058953308087079	2.5585639268815976	0.0005381269522191569	19.44179741611448	17.726337261573818	0.001460573207053717	15.74678253877149	6.952340858325208	0.01308145040210526
_108_48	107	6.86439018791343	3.77501163903769		5354.173011828799	9999.999988945412	57.18250476987656	7.059425720403463	3.524979509494961	0.002649876012151475	7.020850980387151	3.8449778292599968	0.0008055337008874849	6.143647291259736	2.9866881143914346	0.021412409729633562
_108_49	110	4.03224036145418	3.9087084902997		1.837879586040825	1.3306865316475684	2.324986389743875	3.40297395777131	1.6684001452238897	0.00034601200475056494	2.676645892290714	1.881968363788087	0.0008090085391712444	2.808486315519161	2.092249387458629	0.014315812832451685
_108_50	106	6.2980440165687	5.13315725328424		4.301427041955386	2.26461213156193	2.2091453288881233	7.0568099011033665	2.2583955244755436	0.00203528740922934	6.588571755885608	5.9215378816596855	0.0007865772805974062	5.506701631996504	3.4317168815675387	0.004586053506529574
_108_51	106	4.2441283697924606	5.0081873932258		3217.096271225906	9999.999999999998	4.8826739552261955	11.116455427848896	13.313899901860827	0.004355767356878565	33.519996359680476	31.454048084460283	0.0010536123337235635	9.926460370161635	6.804437719835369	0.01747472544513103
_108_52	109	4.34565883636275	5.404792414020769		3173.801989703816	9999.999999999463	10.215253107869414	3.2250505006925354	2.7595767473954473	0.0012218212180078723	2.762825773700517	2.6383325553715853	0.0007472058278863482	1.8171898630695449	1.6255024004019047	0.01824699056193129
_108_53	106	6.4799238094624805	6.828102923756941		3.391807907108462	2.430995853980969	8.558114478212332	4.967976374604434	1.7376270857911407	0.0005983805055679448	4.8609309974230674	5.098450469165169	0.0009226319475779056	3.0580802474359117	1.5005636950672154	0.01282273686980758
_108_54	109	4.507880906707889	5.0056114982473705		4899.256189156475	9999.999983596985	3.949793393492622	4.862575717234108	3.7384762589766316	0.001303577122439527	8.000600900911511	9.1600274529795	0.0003653939341988951	4.3055599410211505	3.8451650628561955	0.015925596776874506
_108_55	106	6.3596797985658	5.9665749040634095		1.1087523548403486	0.22113509797012837	0.8148918451723319	3.0565645682146423	1.0301977901186745	0.002377369297501728	4.69927519727973	4.048572428609951	0.0012699442655798704	7.578857109678155	5.201892284259549	0.022126554233570784
_108_56	109	5.81928982791911	6.57974618418793		770.1590501801849	867.1875476439806	2.20725591096273	4.470163633866708	2.207155675676845	0.0001552656346548965	3.4844067308570037	4.702582315014154	0.0007547292236393102	2.5946348210388024	3.5957328028165176	0.025984679544104446
_108_57	109	4.65896077812243	4.51682059181488		2384.9419304442517	9999.999990604496	39.80401287221787	3.977161185761508	2.029099385470782	0.000528113095241995	4.433063398750419	5.754135049718427	0.0014535555921654706	5.234240152209711	5.012025329681449	0.028613316287692585
_108_58	109	6.871539305619169	7.90543331735371		2.7610071772201947	2.2708386156126465	0.5405636611120529	5.713920464039353	1.894264280732634	0.0013160281400113006	6.048723271132552	6.314101678810342	0.0021322225174813273	6.741899442442997	4.0832932405990325	0.030286477540454042
_108_59	110	5.829828964734251	5.645569712686571		1915.1598912783404	9999.99999327694	26.843680741037225	6.7955337610299	3.954141321960391	0.000585632655976856	5.162039274445113	4.371730083861098	0.0006643345973029782	5.119280146433823	2.795463123899249	0.0176624468498673
_108_60	106	4.36985323426821	4.454662413693599		3344.232627397425	9999.999999999998	5.687311005340057	4.532254381835414	3.1740417182448244	0.0027745184337525704	4.257504306587568	3.888668978573731	0.0006974515510282741	2.9803499238487694	1.7458489059101596	0.017015511136734125
_108_61	110	4.83072021249908	6.25725904999776		4969.452788254218	9999.999999999998	0.13983760454911076	4.241531340578038	2.3172786286265192	0.0012025091182220813	5.398795538778198	6.354630558429072	0.000833874070827693	13.1449900710919	9.230777817480094	0.010440098177562987
_108_62	107	5.72154304816329	3.88321891926839		1.2657467697295428	0.2654397601702846	3.195145583928615	2.8922156571950497	0.25928261382036344	0.004953672286847399	6.439809927256479	5.670175080516652	0.000746123359321081	6.0093044753818825	3.7484112073415194	0.01696880552344314
_108_63	107	4.929333040476361	6.781766480992871		2.2296041120063164	2.6567173442985323	0.2724932476945821	2.8664800825022727	0.9434013097417046	0.0036757649120831163	103.93221978201873	87.01052353241987	0.0010221473655138403	3.4436470255511753	3.9381128921263957	0.03615690838123937
_108_64	107	5.627287181664441	4.85586485770034		1227.6699008377755	9999.999999999998	60.15263136453699	4.999298374601328	2.7069044047239403	0.00018663461931699336	6.52122523384466	4.852298664604715	0.0017175843473334668	8.15999231313092	4.309451561912758	0.017021506078627045
_108_65	109	3.8429042884500295	4.13889681245732		12.97912964551066	17.599744736798588	2.0617224090439716	4.79572867066306	3.1982294595149257	3.466047046808047e-05	3.2148687664865943	3.7003128284547864	0.0006095107978479278	10.533257599060239	8.300557518044727	0.018202894032664972
_108_66	110	6.233464736987309	6.65358163622519		6056.954851018006	9999.999999999998	5.365994497919975	4.870891990226725	2.1013241108200473	0.0009186102472099394	5.528795418732498	5.128254831465893	0.0005263995583776517	5.952366005410792	3.07174467827682	0.015936981179480295
_108_67	110	5.722123275022991	8.19221585936205		239.098785961724	9999.999999000314	47.31103863747848	5.280343024569003	4.743925692960247	0.002959634312586583	10.152784604770025	12.88526702043029	0.001303056750408533	3.5440405437185785	3.30583877939019	0.026630930957819515
_108_68	107	4.76155875907307	4.912716886715621		4214.681532119694	9999.999995670974	3.743053086318405	4.120958330318938	2.518799153313978	0.0022282071228534634	2.940824806549817	4.433175667113536	0.001167178294402332	5.236150711948542	4.778103365845948	0.024639412372715795
_108_69	108	6.4622808808816306	4.38012786581415		162.84990864447911	138.6079658499195	8.931099384274136	4.56084546441417	1.664728816441122	0.0008614505372833546	4.32952517124489	2.4074986133770633	0.0014155233421385637	5.909717165139916	3.2795349585783953	0.018009695633687615
_108_70	106	4.8566703723357305	4.55508139841955		1341.1908957918356	9999.999984746166	36.24873707307465	6.747874411601466	6.088221115026467	0.006769487761936323	4.023929041112031	3.6662763332427772	0.0010687429005332098	3.8867897181465314	3.1120801866398917	0.0348934633866666
_108_71	108	5.81465451636049	4.3357729058256105		2.6166638964671334	1.0915401385718777	5.4266927432129695	7.6642683105249985	4.010258087488231	0.0007270277821147777	5.571855236291715	4.520607545663424	0.001014881108001124	10.547748440163053	7.072285357066488	0.014011173347692625
_108_72	110	6.624815580047669	4.32552060718763		8269.518682445147	9999.999999999998	9.885051452124241	11.746902835247646	7.480479975258373	0.0019157717779050868	4.379233328785968	2.5959943278343127	0.0009834243146952116	4.06376629616963	2.520282406131677	0.017761609427984524
_108_73	107	6.24255874468343	4.82593018332304		3.0173700143103415	2.083597466969048	1.7880572768687044	4.735310942983875	2.3605102339232324	0.0012063960898337951	8.028774567830428	6.757699390692616	0.0011957173140721173	13.092899290535888	6.493263025339588	0.015032265362482793
_108_74	107	4.73237315454344	5.84794246489901		1.3334474499222393	0.5982661407108042	0.36172827747497244	3.326995237976624	3.049473075667651	0.0012363566003200945	3.281909065364171	3.7301615989941204	0.0006272242321561783	6.243674627444348	5.719752863220134	0.01836455695298928
_108_75	107	3.30475050248147	3.4284262717592204		13.10223213793447	15.26039671663955	1.0448810180354702	3.3015820260321864	1.189837448072248	0.002198011368494567	0.8646602238978053	0.15072734884263425	0.0018425182162247911	2.6366145908976084	2.466421964407133	0.01835386131063452
_108_76	110	7.91468854306476	4.79540381951618		7947.992578919863	9999.999999304995	18.321572128872617	4.722268217636191	1.6228223372494164	0.011723613020442326	6.819167605040996	4.4163070014455235	0.00121348893379316	10.067718499248699	5.485173610681327	0.008554950541867322
_108_77	109	4.82024081926732	3.32881025213338		1.291025439189059	0.5355384461685708	6.913785764976677	4.65204115149959	2.0106090753342656	0.0010746470555430799	3.7929802185002894	2.903084181427263	0.0012473370612272009	5.88538794795615	3.58423861652321	0.010276135655959933
_108_78	108	3.5163814803098603	3.12740033028497		2.532050017632098	2.3959820043959645	6.002030120425821	1.9247150018241073	0.12187883336687307	0.018588481092115153	2.84107890797708	2.965308786752966	0.00047699024166299604	3.771835542514098	2.5141844919710477	0.01431973978823325
_108_79	110	7.15897408176206	7.592834956001529		0.7387837076787376	0.45397214244271805	5.488130177601361	34.774129866805964	34.64082675606268	0.0029996687611471085	6.431349229798308	6.183887263822227	0.0009923945695110973	7.538035496998412	5.024070188032305	0.025259658165730788
_108_80	106	6.26092535308967	7.3264165415488		1.4817687005858742	0.9980351694622318	1.4928381025483273	5.91929800013122	3.437097222203942	0.0024352744752346284	2.343458367384046	1.6147254868521537	0.0006263818204522976	5.322877650522862	5.186887643047005	0.015183777266502455
_108_81	107	8.0997334304872	4.2409973708571		814.3075432102976	9999.999999999978	281.8599042733276	6.748166500516246	3.1046860073462783	0.0017908538655392859	8.08971785087193	4.60704427221153	0.0010857678181205312	11.605170464118459	4.506904543962789	0.016098615634804626
_108_82	107	6.86513757847625	4.8153960047603706		9800.507004204883	9999.999999999998	12.145031004663913	12.644142407732874	10.598293393727683	0.0002199471142936259	6.620832220682184	5.385163784919904	0.0028669585389489013	3.7150015008820474	3.4609664558319713	0.01852553951640062
_108_83	109	4.31160425170423	4.6774993410180095		2655.9222034309687	9999.999999999998	2.0123948034863	4.590488008566038	5.573045665012297	0.00033390453790733894	3.2526594816386214	2.955683762668752	0.0006911940368245896	5.579376911059725	4.162951004460238	0.01820224860704242
_108_84	107	4.50244581227741	4.49269371617878		1998.7308042517477	9999.999993341515	26.07388794247408	21.08729892657747	29.093071581528083	0.00784418019948079	2.599736385326619	2.443046239162752	0.0007855134479859058	3.9691681486816246	3.1729551294947353	0.020782169693754602
_108_85	109	4.47138655274539	5.6781999819764994		4129.790921474298	9999.999999573785	2.7861612141901246	3.235342874512575	2.397891498855676	0.0005007482339366038	6.597409616270088	8.892841696407359	0.0010940997465687895	2.995639094797664	3.3629806417080603	0.01686763030488324
_108_86	110	3.92001213763396	2.11421437588379		9.061472392497786	7.594540963659202	1.9398464381166487	9.87560853608617	7.37914771592715	0.0007011738533648309	2.6476824912628354	0.6971259914532915	0.0007939038130556978	2.819701236231923	1.6961809861526063	0.0145268684078394
_108_87	108	5.97208198124603	5.78109181813906		1.0307340006876289	0.44543031257054927	3.3903887377903033	2.801246915766362	0.2320874264505608	0.0042087103303307056	7.264981175581379	7.510274876384036	0.00096297195733861	14.59192083083382	6.011548605094601	0.011308410179263215
_108_88	108	5.259926773255071	4.79054840606242		1.4231432410760227	0.5884278442739365	1.1425963068478213	8.397131897972537	6.814687997352836	0.0011647295735302307	3.7851720118175476	3.3454892731856942	0.0009430522822945145	9.677838104399957	6.7537603904152	0.031090792797968343
_108_89	106	5.76339859039117	3.98417288838469		2.3340950795221613	1.6204468008163315	7.412127253368179	10.525441348190483	7.6036081854372455	0.0013858860988214432	2.9859537331562747	2.659615443621254	0.0010105562895039377	6.9985969752921955	7.560453066740018	0.020417680993562923
_108_90	109	5.94619050414668	7.46537898840008		2827.2943454697106	9999.99999996715	15.400912329640681	8.849835969402394	8.10021006040589	0.00040773769636396554	2.7964679414041074	2.253981448499225	0.001069275523884771	2.182913258211835	2.544255672406025	0.019063331840638856
_108_91	106	6.19918645805654	5.7472858543118095		7442.561897508629	9999.999999999998	35.19270331024339	2.777337067766687	0.85581543879579	0.0018840055145930834	4.489073919368887	3.6080019000366215	0.0006162760390373949	4.396896983070615	3.0680741874014394	0.012819717554530362
_108_92	110	5.56999765100076	7.97952241553		0.622148681860124	0.25738299039694756	1.235211034747085	3.024857824715364	1.780860183260574	0.0019519696668416913	113.03179986158992	90.61641366945918	0.000325130422530972	5.441430897999002	6.194247133515756	0.013136791811595912
_108_93	109	4.26312768107348	4.02059223845534		2258.162205930842	9999.999989757569	42.15325998374159	2.7504559321440456	1.0147521234446226	0.0015216819135497124	3.2713286251176337	3.2093462987393284	0.0006245030135206083	4.0858337330201895	2.8464821781462253	0.017960812434653042
_108_94	107	4.2509447251641	2.96979136005894		5332.061828803873	9999.999999999998	12.555833155093236	3.9490588711587122	2.8171739030941905	0.00021116845605632988	3.7635406057169525	2.9870554704863914	0.0008946674027277607	3.9027609816139157	2.2533477181780364	0.017812774041985936
_108_95	109	4.748322671277821	5.23996009272722		2.5473856931300025	2.489300186324488	0.6815343582488538	6.464338346135352	9.307029617722044	0.000602959482265018	3.778487614025654	4.584388556662227	0.0006933377638506277	4.11065487814952	6.090324246262071	0.018771926325278545
_108_96	106	2.60670824168801	1.71528284007292		7900.424676742664	9999.999999999998	4.73547167394545	3.583451902634919	0.8184690448960564	0.002971754141214172	3.044278568628697	1.9318776557374189	0.0005977081468108891	3.7057107154747078	1.4004580444195307	0.014032495008411852
_108_97	106	4.09094457084522	2.29860758865786		9999.999905220258	8585.500213737814	8.471146455858708	4.892732343907407	2.326974078086516	0.00040341343112297666	3.99666261840837	2.5027167840709317	0.0008462259101131121	7.663646896506717	3.979301024800743	0.013601956772864991
_108_98	110	5.11909120573472	6.584877727000119		1.127830876753089	0.6040642426325845	0.36401326270579476	1.774456922241671	0.059975024158839665	0.0043595371976041615	7.820846624108213	13.414922968161603	0.001116177225928729	3.4848144475809955	5.458830891209057	0.019066218099834092
_108_99	109	3.46874154194479	3.04430121704593		0.8293468860882348	0.20613512664462538	0.4986921717189927	2.0900411127040415	1.3365005967481167	0.010284051886856077	1.1928114872874505	0.13118634233903137	0.001699780182721935	2.070165801949656	2.1180733331469015	0.05228553906163633
_108_100	106	4.36179308668477	3.1819812732039		6965.3835112856805	9999.999999999998	8.989952358062299	3.974741695624344	1.4813034000702667	0.001416639983974812	3.9655257582858354	3.3096153143003666	0.0014117008201665778	4.620922127836024	2.659197555961044	0.040770497755390406
_108_101	106	5.38063693165221	5.1817747521374695		1392.8482401330061	9999.99998246327	47.07202424118741	5.6092738433446705	3.6261512309291413	0.0008008841791718145	3.7716470859493723	3.6786615904007065	0.00112503830867966	4.388289906866835	4.639248322838663	0.01868466128848452
_108_102	110	3.62434804365402	3.11660855249935		2.0361220206972788	0.7182405456186881	1.166205499407006	5.105057239928762	2.596755811465734	0.003618546685350206	5.224164252599507	5.401996796940202	0.0005235356707132181	7.765350138747161	5.2237529520331325	0.014123479483552427
_108_103	108	5.6297300442497	6.689512569472481		0.8911152382991225	0.22138797685719094	2.3512284858917227	1.7060206424163575	0.06904414901369821	0.013067085154672633	108.71304064812537	81.31356349445139	0.0015323690165923824	7.044557889400389	5.660358093517934	0.020428686662535393
_108_104	110	5.55216456195174	4.9253631562929		2.5672523107774654	2.10640792728836	0.14162783318097674	3.0074240965592307	0.8716814815494355	0.002643028512283048	5.984415511860557	5.141248112089737	0.0005970218466784512	6.802570863913001	3.4416725025303343	0.01127132680138476
_108_105	106	4.84898522707295	3.07172953028732		10.710615502095498	8.776922901720297	0.683007701815945	2.224233981688133	0.1494397604556081	0.006428123332565968	3.789042194997955	1.9908468613781352	0.0007561469306621328	3.8586384157858613	2.1353470017477427	0.015739391279999057
_108_106	107	2.84090801515647	2.8516860949665		1.0426969075240227	0.5051162277387514	0.22378517414740376	2.176524784464979	1.254845573064294	0.0008045349612666346	4.68573807331896	5.0123719999360175	0.000713632249573194	2.653333652696109	2.678488302067498	0.030455570381874852
_108_107	106	5.63952550523889	8.43829235367415		3.086788552955917	3.780903027204692	4.669835422161833	4.204056647031343	3.155588794784584	0.00027837570385201804	102.58993084884882	84.22375201135173	0.0019306070662719866	6.270657046500034	7.185335581984548	0.04049819984408667
_108_108	108	3.89396232760244	4.952491295208639		5310.1347589298675	9999.999999999978	6.283833456778977	3.2624361097255234	1.9293612907775741	0.0022972932251980826	3.684866109743418	3.2813510385243188	0.0006640162029995307	4.431758412495232	2.864830471386833	0.014597952450821712
_108_109	108	5.67840228825559	5.43384986813134		0.9557009380481408	0.5387199375003225	1.395007591455474	15.263633397631903	16.893476134786734	0.0016383844944516896	9.20502326141275	10.309182757669905	0.0019476735548935526	7.1403238982133495	6.319364183113131	0.03068674418733425
_108_110	107	5.5519917586577305	5.605755612129		0.895776466887406	0.11194088678478661	1.2562681412944634	3.758054476027068	1.7886700379077092	0.00037574565347480045	2.243752919731726	2.1564128960544995	0.0007079316813164709	3.6463600397346054	2.4448259996612043	0.015588009037196935
_108_111	106	4.67331360161812	3.9666112576078905		5846.834257162824	9999.999999999998	8.557387467539007	5.427280221402726	2.378849539713293	0.004789058592888392	5.657534036626563	4.402316643708608	0.00041682394516041996	3.4010637270108504	1.873895203991246	0.03661065791200727
_108_112	109	5.0133855954357	7.16460381483552		7.540570586836535	10.867505564145306	1.6593650342789428	2.049858471361045	0.7337460298945432	0.006236072837817249	80.3274228416046	87.05446299348532	0.000850409471150732	7.2120950339867935	9.103135194842121	0.010489688883512628
_108_113	109	6.517092902691781	6.80362173874026		1233.5234879623083	9999.999981377474	50.330756345168155	5.448109775684085	3.8212658334270766	0.003818479444069097	7.741054375238487	9.385010330911713	0.0007289563542001109	7.6081705066656875	5.186561108648633	0.014497813921403552
_108_114	108	8.73791896148319	5.986395335468191		1.3100059787431901	0.2744932392935557	1.9005890484463335	6.016483572167777	2.9898598335371247	0.0004759069063692581	9.991362949721873	6.5949130751191305	0.0014896190533369204	16.76429672548943	7.1791732984393475	0.018858469709651517
_108_115	108	7.231870180773719	7.576193523852		4536.982149015454	9999.999999999998	2.158205887724777	5.832582791390571	3.4417691663499284	0.0001761652489379732	6.269471092487566	7.643438270178775	0.0007127401067535143	4.762630490682305	4.212019632903272	0.010355023586881989
_108_116	109	4.46394528408015	4.27226164782359		1.2043762159715046	0.42405466294674415	0.24866104852148427	3.9809056367483993	2.15973569355577	0.0004316531407456095	0.4079903298604012	0.014845702532472204	0.002180465727663782	2.5152946650695784	2.650543930696078	0.030680999966852744
_108_117	107	3.33935074367602	5.9956797269970705		0.7297143185095275	1.0269419372362893	0.11226210727333545	2.548339707154084	2.8641012696541286	5.590221290118653e-05	2.3479905401660273	4.2421034626775045	0.0004371143906696008	7.035480360398788	8.010565419957128	0.015027722668758065
_108_118	107	5.3151547386549804	6.40981898293309		2.607125897547552e-11	596.6123332123818	37.51988968557692	3.8103891209123297	1.5668331640504365	0.004029629548269968	6.440736731528548	9.307057250802385	0.00038401647243264025	5.373304393475194	5.538971866305597	0.010497147249506091
_108_119	110	4.87131219968	4.37813635438402		10.038242904861029	11.229879741476998	3.3840161261711086	5.115231610287745	3.594479286801421	0.0008787035377630499	3.737503579942667	3.1060582989950967	0.0007858302443286086	4.238327829860968	2.3926766661566647	0.01561894726336665
_108_120	110	5.678727375765799	7.743399942276831		1.9183338217767107	1.815224834717412	0.7128657430125579	3.4252396394357074	3.091886578632731	0.004698147866429361	82.35480657526644	76.37898746520145	0.002581996196960439	9.397909999109954	10.44509056403078	0.014055138656478876
_108_121	110	3.90952629739673	6.560699260426491		3.2663250747129227	5.276328019334665	0.10171585515638278	1.9660404620761907	0.9535808389092424	0.0010648385501243877	2.7811955771464874	3.754923517536017	0.001006427465425599	2.9561998927589235	2.993647472199095	0.04020574867649829
_108_122	107	5.68049965668087	4.0759569595106395		5.558404797320212	3.883962329177175	2.8844698784132894	8.95608170890585	5.949623736282135	0.0003164288653758022	4.919670708598193	2.8232213740957155	0.000907395645497604	6.4366677871306655	3.238121183963756	0.03306330022408642
_108_123	106	4.875238505643201	5.03219454567637		1.373435041984817	1.1194224876800773	1.2148642272513293	20.777558791798867	24.220327409047584	0.002495872220180259	5.887421639407374	6.479116694985823	0.0007321531865021921	11.061003559219007	5.983268643675058	0.009329973428441461
_108_124	108	4.19929535852786	3.7162014515342		1.6678520557534942	0.7889513865492251	0.7261948368635934	5.598202318859827	2.8441738279210105	0.0006828420251540694	4.591797312363807	4.067256688985733	0.001268658056251232	5.511427559709209	3.476064644673214	0.024200702409743844
_108_125	106	4.50364725804741	2.67398936858789		6.894047584639806	5.102035508690979	1.4238572066431205	1.8549058494601174	0.07372797718525141	0.002357999301826632	4.238062536883375	2.9307346063547355	0.0005959674377200942	3.506493052672144	1.9370569177014616	0.012967961105981727
_108_126	109	5.154438377543831	4.534661061568991		6336.342575772885	9999.999999999998	5.004796022215601	8.31828124247937	9.072007588552273	0.0022968932247072102	4.729546326161942	5.270485934388774	0.001506158069100233	6.466345409977779	6.1070215012176305	0.0514180909280437
_108_127	110	5.8194207376029095	4.76382633342675		1.195007452858898	0.3029506728205472	2.497145701232349	4.669324614294558	1.7275674574745101	0.0021102399592323982	4.297158806481599	3.619762376728182	0.0008365168906767014	12.156589779357184	6.794189588179203	0.02750783467339159
_108_128	109	5.533380259409309	4.492401984702231		5154.438770242313	9999.999999999332	34.06083147472546	5.237946531851001	1.5540657413824683	0.0007645843855919703	4.551002557976379	3.8100213986097273	0.0011700229709591863	5.663560864860969	3.0345561025662104	0.01919186291251713
_108_129	109	4.29913658282576	4.07396162747722		4386.458680663158	9999.99999999888	40.21042257917537	4.935135990073709	1.9378340960011677	0.0013951380740896626	4.794003246229589	5.937199893184117	0.0010056355822176232	13.735167644455371	6.746589004887193	0.02320911167975715
_108_130	110	5.857242682078001	6.15086534054422		4295.049074084758	9999.99999999993	18.984654614452598	14.405606969672014	13.581414406520972	0.0005434674455338644	4.928453717729458	5.299733408734719	0.0009974431761820193	5.257744404600648	4.0798911780598885	0.019019304554126717
_108_131	109	6.55610568764276	5.39368704029571		1.0524349706386391	0.5607798480530379	3.7336081243064756	5.269725485521358	3.116343919721497	0.0009904462346654454	5.206042495429374	5.161424646433622	0.0008137076963576837	10.520697553092955	5.924783701489773	0.009897693183777069
_108_132	107	4.19795189639852	4.81219044492986		1.2570920895402602	0.9920054174686425	0.7847597282336682	3.093909982472519	1.4300025786969572	0.003308913159947377	6.822829547058179	8.245964363479477	0.0010281069267034934	5.270999708057176	4.322539610772179	0.0201934213232229
_108_133	108	5.51554600950229	5.38276073198614		3219.087045780969	9999.999999999995	14.995869828544103	4.564558303043877	2.8752844504295765	0.00031977017174750086	1.8003244010178177	0.9650907401152067	0.0024876349678726087	6.09144830249856	5.455126334681538	0.029220796734683308
_108_134	110	5.23423063851343	4.23066986132647		5580.424167789154	9999.999999999021	21.70245935862409	4.110885441252689	1.236230076015214	0.0030276497395298075	6.725592491458451	6.137942145088989	0.0005872715427059433	8.724303414021193	4.2819163525526225	0.012751838545892999
_108_135	110	3.72887978164729	2.9133526093551296		1.2676481089984994	0.30439707308485764	0.7924662096726516	3.664786361249584	1.207534618407801	0.0011931308614855005	3.149235680982384	2.3400566049776543	0.0009000368260090374	5.466052888424608	3.3399238611046074	0.019261357378541125
_108_136	109	5.94365081095958	8.3352342272988		0.5572400362618218	0.18800669741076304	0.9486894516884199	1.4564591228829378	0.010015251323600304	0.00964610182076075	0.43217050725230977	0.059277521451623814	0.0017170769798181137	5.236730556218629	4.807133205347962	0.014218041872937839
_108_137	108	6.958436795298519	5.840439663521059		1.318212460774055	0.42367549154536593	1.8923538306124594	3.615611122031605	1.2920304405828296	0.0028988075295275505	7.850568120628552	7.2819249315781756	0.0010805165371921223	4.026392660546774	3.298639482978876	0.024710642637237882
_108_138	108	9.43162074409164	8.54446657388928		1.583577524897552	0.881157760827959	1.1008485740233618	4.094279903540575	1.4911638732964951	0.0013314535415996102	7.666433139804146	7.37646362881717	0.0011880511351905374	10.772175531371651	7.999780013151215	0.0053557429836759065
_108_139	106	6.162811459371491	3.68990718241459		7.222199219312806	4.455580711507537	1.8044625749435148	6.084419663097222	2.3511511096881157	0.0043770249153554965	5.216027201914109	3.2033304120913373	0.0008555827230137164	9.361903412198485	3.500288441678757	0.025972187014965373
_108_140	108	5.808146555241129	3.84572649702051		4986.783200089481	9999.999999997919	37.7058483940808	4.863412790906761	2.1963645979434676	0.0009353446037314808	4.855943808072494	3.744700849412746	0.001032604287601777	5.045649882538059	3.3160468737728404	0.02186130308573106
_108_141	107	4.42946288125337	6.26912268905641		5.60802868013058	8.18977636817017	0.005895921737404712	5.131421018773105	4.2569362265540756	0.0009479189482144829	3.4794116895309593	5.445633676096263	0.0014480853758050247	5.028574619290084	4.938339284015709	0.040789082631696325
_108_142	110	3.7649361718368595	2.05356849369382		2.099097234436601	1.0132802575991446	0.603048776810703	1.9160995332026824	0.08515489966462632	0.00518877401310732	3.7482399837288356	2.1651020634160063	0.000575667293040936	4.5264506937324684	1.5328824866944095	0.021543855202627783
_108_143	108	6.015220993478151	5.18163033196062		2.577455136801054	1.2965028345598852	0.8787945622854063	5.737526514543106	3.575289702758888	0.0010555805126451147	2.2753762626917564	0.909644200444953	0.0010924523064128016	5.814780316250367	2.6820520449976364	0.020188105714292737
_108_144	107	6.95243595682552	3.7064745262151497		5.332054009257127	1.8466420388040392	12.16864952354681	3.4320158089532624	0.4163560011739586	0.009167058736195974	4.9216568820455455	2.7211159004590124	0.0019640573468288638	10.511269937242611	4.419911933067635	0.026241430981029802
_108_145	109	7.56419551381194	5.87235848885101		2212.694647584536	9999.999972597956	136.61605429989834	5.83427625049666	2.6214312620261824	0.00012422777651981243	5.701646007837872	4.222448301710616	0.0016643877844191208	18.230402136763587	7.700834471866514	0.019033365991507366
_108_146	109	5.655783841598259	5.3414722819467695		6546.276572927388	9999.999999999998	2.7523775079210577	3.9234154974854993	1.5823078984821446	0.0002614876788382837	2.8365030566175014	2.3724206425152015	0.0015040506267414771	2.476402378320834	2.142603906138507	0.017236285032633664
_108_147	110	5.593577159547861	6.050358905427831		30.84229221146042	49.780439500789456	0.0880051931923842	5.616553662196355	2.9149935671677305	0.0004086120731152129	4.690209794146331	4.159889940407669	0.001048877404080865	5.829051386517383	3.427404746297456	0.025070920794373976
_108_148	108	4.767401712077009	6.617973144678		1.666800103130935	1.8239446233412873	0.7985077940126393	4.147562493763873	2.48039401777111	0.0006490329922801534	5.348334630923222	7.521063002402596	0.001005407414903066	6.003139118716582	5.295771901966027	0.027042353750935336
_108_149	107	5.90467635577446	5.5339414254219905		80.8995916490258	94.66463465736535	2.1881886131674766	3.0382494230506856	1.5196695374280313	0.0005329290537586798	7.151427604798172	6.819048914891085	0.0008210075864473672	5.5167636629134655	4.5089635993640576	0.016335872904803407
_108_150	106	5.97213716197389	5.30207479424434		2535.105630079617	9999.999988977874	40.39325749665002	5.656901434888367	3.2953219611436704	0.0008981566575033356	4.788867998725769	3.6843102548349016	0.0009623600066392031	5.996905762611947	2.8491482755791733	0.04081385210809667
_108_151	106	5.382732176445759	4.96728569737484		1.2791097888129024	0.6720157066986574	0.47914462335884755	1.7113386607804075	0.0611438885803121	0.007213503069332093	3.8316814440142433	3.4633306170756124	0.0009803486435379558	5.309064549134899	4.002439509322008	0.022706514886400832
_108_152	109	6.45196017642466	11.0015789104634		1.070590932429055	0.4599855134034143	0.5395136141814055	3.1936203078910963	1.2265524972182973	0.0009474033762393552	2.448204045432432	3.99059864717796	0.0008067282973945393	13.6297703520956	14.458447480854964	0.02068361957546945
_108_153	110	4.30005890165595	3.3404569970227005		1.3389541244535177	0.583625210878794	4.364671441445375	5.248989731277162	2.4761872989239797	0.0014766984659940609	3.9189219570580325	2.8585903031890045	0.0010954611693172324	4.049999040855422	2.868699369064152	0.033562757308940046
_108_154	107	5.496198322938911	4.81882857297326		1.1232185776355366	0.13684339871709186	1.3707414848698058	2.7439733721433868	0.22331941962268723	0.0035613221876536856	0.5248015378753935	0.02836563567779757	0.0024402630802631085	3.803520483429398	3.8459589672506205	0.016481401095708857
_108_155	108	4.23599472094333	3.93241317097687		1.1296115775611895	0.5028136223965077	0.8163226130626366	5.275225095280231	2.9471438756865838	0.0018654852914585472	3.2112787015060746	2.2541012889766177	0.00045083116036777164	5.673128329352128	2.5315214160708064	0.014862212880849436
_108_156	107	6.64859793233093	7.8071192175859405		2670.7496627949126	9999.999999999613	6.386765222222819	9.915316459019566	7.765600822086422	0.0027424493958797887	6.673406105088286	6.972989274826807	0.0006217827322915217	7.504474816764842	4.695847282409772	0.010869795246659006
_108_157	106	3.48479062348606	4.14835253566153		0.8150429224039559	0.5068471537612859	0.5633497480477266	1.7988957844036986	0.06586005546790036	0.003899239017054709	2.145007031130075	4.072510683160923	0.0005468684687591461	4.344531800652112	6.445910792085302	0.01680893571320467
_108_158	110	5.11721810103287	4.34150130408542		2120.312660313063	3011.2270274923476	0.559467341770823	4.247833643399149	1.8526595141064253	0.001026168750222895	4.924897050630607	4.991785032160039	0.001452290612900656	14.778960241689585	6.881212090716007	0.02275069161278987
_108_159	109	6.8389911392502905	7.02949891157194		5118.095964653482	9999.999999999998	5.901683219589078	4.18697666615501	1.5113123276522762	0.0013720854050786719	3.955968631575626	4.982253429584636	0.0014931414069717338	9.936580405129343	8.73111339703042	0.01911858001601249
_108_160	110	8.21661045495026	5.47921330131012		156.9872742734832	250.68738133246936	5.297695960324492	17.714537617156207	11.919960896336644	0.0017083992671332643	11.481895411537026	7.479190037305136	0.002211654666406465	6.585826023659929	3.599385773070407	0.06882523367409052
_108_161	106	5.682987008989019	4.47280486240224		1.52695281652735	0.7490858518387536	5.307648635179083	6.779785672060807	3.385109865825409	0.00018426067904937478	9.368022975833934	9.550449398372567	0.0019023755305832275	6.2118129009190195	5.157979176167353	0.032190319019358295
_108_162	108	5.91116688039784	3.88653827328856		15.147548531826114	9.277298230630468	5.613087971305488	4.996551328970912	1.4747673921733795	0.0007841117505490769	8.139700905573116	6.375872745585564	0.001658993137227704	9.21309851259908	3.9669437425631915	0.029274702865759387
_108_163	106	3.78357285920515	3.34228752131741		1.2063580681177297	0.39093274271544787	0.8695943479494412	5.537204890122452	4.427608436493938	0.0003531708162885855	3.0884933950050275	2.1637979395185836	0.0020999042862813065	4.866366489566742	2.610715751248403	0.053845517286830784
_108_164	106	4.537386049054951	4.25280183559097		210.8316330347142	304.8239323272037	2.4259229275091996	3.5815041531590035	2.2979094533495923	0.0003734135250771175	2.951484024719552	2.1602518825860972	0.0014523540409219346	2.435253689938609	1.6437872528193849	0.02288654295357618
_108_165	106	2.75592234646278	2.75672567546472		3502.1665348616516	9999.99999999985	13.520155257613725	3.011417554257274	2.9378945269613146	0.0007433679195332691	2.5339613986208844	3.98837221271576	0.0008344376466809351	4.908057317478667	4.807441857922512	0.02123458867271933
_108_166	109	3.7376545562838195	4.469474060471651		4891.512131282618	9999.999990849296	3.6267000010330523	4.524169786392171	2.0591270467088725	0.0017813329211942269	2.986528977533359	2.8878631500287546	0.00039838486607360866	3.9420388659562633	2.9950021786010974	0.013489045635061835
_108_167	107	4.76855183787901	4.845058169352151		4692.384548521591	9999.999999999998	17.688146911707427	5.018348204154694	3.1395357760726057	0.0015740679808178887	6.153854141607263	7.565662627140967	0.0011604616104465527	9.164806300768905	7.002497402975752	0.021584688148166064
_108_168	110	4.12676874692572	5.560505588200769		2487.700226826914	9999.999990859425	49.16656118380339	3.228196553828469	1.5323719361835904	0.00035818874215258186	3.5402647417812823	3.8191355364740414	0.0004948923658262872	2.950121387631334	2.0351966999258404	0.022866736398408794
_108_169	107	4.07746368760141	3.6699128394915896		4233.48657320883	9999.999999999998	23.779367094436264	5.8650155406111715	2.5577261474219872	0.0018950190081788358	4.857408706743356	3.216986812487992	0.0006547187442796757	5.7230537968440185	3.1273458902036233	0.019933696539037638
_108_170	109	6.55945356527945	5.6481359616221205		1.2935412968538438	0.3370716628871316	1.957438488861051	5.180775788846329	1.6061337143016938	0.0014872654593030422	0.8443794884192992	0.08734889516100358	0.0021006249482296083	7.812369242407606	5.356095583371381	0.04767963079757763
_108_171	106	3.7883614211491503	4.38047128294		7.591735940613848	9.789785911023355	7.427852422963821	2.115373803137687	0.523009431395696	0.003027603473792535	2.6259454044678225	2.7563525603471613	0.000640568924767743	5.740674472104672	4.3985246000321485	0.020952121073416013
_108_172	108	4.49223004485901	5.60102724527192		17.213065129127326	25.039253553956932	0.13713340035879956	3.824655877812808	1.9130403897777504	0.0005877920451040363	4.0154553032964495	4.234041031801942	0.0010201063726673091	9.132720884401264	4.826615537431365	0.016345621040458235
_108_173	107	6.66261884461112	7.38628967932267		4539.766978385205	9999.999975456964	6.6507660099088834	1.9959855853812454	0.4797577301133085	0.004283382657144875	6.281449066427451	9.808226817791443	0.0011163263120774363	4.548179227925122	4.915277377900148	0.016702067561691573
_108_174	109	5.70648356063215	6.933092413374291		607.3693686406534	9999.999999999998	22.44864279486644	8.330706400154272	5.6795791451041095	0.0009383090188543089	118.86864834558914	89.80536509358352	0.000775003638183448	15.650443470513558	8.608608509944418	0.008598597841651397
_108_175	107	6.98639609840463	5.7615996656960595		4.490687215528091	2.949065120233626	7.102146363720822	6.734582390183601	3.1066920547458037	0.001797253772729804	6.2495915543038265	4.496124907936348	0.00038186788594000905	7.767271672924435	3.6362365747892316	0.015066687890954635
_108_176	110	6.39249848312284	4.49085182168633		8.262126373068618	6.66523856835643	1.6039905139410735	4.323493969575515	1.2632103357890634	0.01116303174878529	9.516432526432949	6.5937942993143945	0.0023141900652993374	14.251040458727102	5.2307576853765445	0.021248589920043037
_108_177	107	4.2696477646095	4.47126695642807		768.1798103138852	9999.999999999998	26.025053117811627	6.526348779305614	4.569648493899851	0.0024081646103568657	3.255499939611612	2.978453379560102	0.001154976151317872	4.295467149886055	2.6687402771905684	0.039242306498176324
_108_178	110	4.64667223673319	7.1991448738475095		0.62329091130053	0.09843421214956073	3.4925385951569474	2.6306282050153507	1.0503505340765151	0.005630466476224374	49.23497842727307	53.27001486656383	0.0008857466998755581	7.897443890108177	7.394800590380953	0.018482302112582196
_108_179	108	4.26428437240889	4.05534534380533		3.4959599006161617	4.386767056328777	0.497522639070463	3.7383980265547025	2.7680603972297946	0.00639669016498185	2.8361093396798682	2.283633425738378	0.0004138195748427974	3.964965188976567	2.267426617536509	0.009506452957830073
_108_180	107	6.28819278044503	4.01932190671452		11.644276488422749	13.338051883349017	1.7647439118613724	4.192457382715947	1.9316095774521527	0.006881637480937565	6.1900832820581595	5.132518441509148	0.0006644510692456327	6.684522572643704	4.3967619803646585	0.013608188406200166
_108_181	108	3.9954419252054603	3.0109859180111003		1.9030628526034972	0.9107438571303982	8.733137666664765	4.463630458538967	1.8192226381791843	0.0005290912972001839	0.6185151058089006	0.015269661697354407	0.0022576791285470947	1.961329051789996	0.9694843520360937	0.04160758460482959
_108_182	106	3.6971449867574306	2.74007059301149		5973.078411369666	9999.999999999996	33.39132410215614	4.475016278134999	2.729584998709269	0.0005194292333141539	3.3896776146682	2.4833939266656	0.0008007073135926397	5.8169992163248265	3.116413950691463	0.013678226771547043
_108_183	110	6.12992736894986	6.58282065685395		1993.6681471169136	9999.999991759558	30.320090666475373	3.838094644037271	1.7386208769703975	0.0003172101769136054	4.369716387599382	4.737086664835249	0.0014587292555207129	7.991201572561758	4.979488484544955	0.04197766835926964
_108_184	108	4.3367078560953	4.73811508678377		1160.080171952145	2063.419239312244	0.6536947432541192	2.632413949685437	1.3752336909181744	0.0019920264428414927	4.058387465259431	4.155142107226686	0.0004392884017055901	2.7981413870153187	2.3667599629422718	0.012217012090881742
_108_185	109	4.639804319522209	3.4442383948252098		18.38168391851548	15.402207423417403	8.209590700407981	4.493710129917208	1.3893377609168356	0.002500919605234069	4.230617368085989	3.6137608552667935	0.0019517324025694525	4.975344073237338	4.695828087938843	0.03877653704840217
_108_186	108	4.634073249920321	4.719037552161019		4287.281064335959	9999.999999999998	17.965882764621135	2.7320179485603004	0.9889590850118466	0.007754318287433473	3.842339274211658	4.461578227933405	0.0012668410667960232	20.276650851761772	10.311756016185878	0.02374047032821897
_108_187	106	6.0484496556466105	4.500388013750441		12.546292742937581	12.773023357795878	6.778448772545359	6.4470174361228825	3.126428465676506	0.0010853272115750147	5.759792470024401	4.48995860389453	0.0007511229099374858	5.508217532349106	4.264136663289458	0.008120648307201902
_108_188	110	3.67978994896234	3.17050738104855		5168.884987484466	9999.999999988087	13.756070119861798	4.418323422438465	1.6298601502060848	0.0007556491152329876	4.076172810100824	4.509032940604216	0.0012493460559704142	4.276656691083554	2.604158578479389	0.017060333197363112
_108_189	106	6.30857630259978	5.508495482355309		10.10687224977333	11.234461181312044	0.2265838747442704	8.728535257744412	3.9085801883358995	0.0005011930641254735	4.01280040446337	3.3113715251746085	0.0012508758516464942	6.609527398559368	3.412050699695744	0.024669341739130494
_108_190	107	3.4629320792242098	4.27586642812201		4622.747468641098	9999.999999999998	4.368432719210142	5.1808736172554175	6.329065936846905	4.771355583861645e-05	2.5674555440996514	2.185809248986565	0.0011744223867222242	3.2500606336922586	2.8271889839424356	0.02626519752539538
_108_191	110	6.0608889963079	3.0867438700369103		2.431896159724653	0.5391774951455337	0.4763145990422144	3.271900415465755	0.06925583454394486	0.011070956279462587	5.321186454067143	2.8866693396599343	0.0012371078407191261	6.064774234096441	2.6085081953651987	0.028603292883779392
_108_192	107	6.629353687499269	6.84608456848045		6677.942760191681	9999.999999999998	1.853962100334151	9.224817642511178	4.852473176180325	0.009433099041928465	5.142744303691666	5.45084249947343	0.0014123293403668672	11.797264046759672	9.424494328259247	0.030101730174819468
_108_193	109	5.70834953179577	6.5728624285983495		102.88113559694854	190.8053360194084	6.695896739675877	4.94959150355592	4.087252165235957	0.003695073034568663	6.871262559604676	7.601699591116255	0.0005328507248397015	4.294559679677075	3.1761018769905225	0.011666964294538661
_108_194	107	5.0815877473398	4.6605433011482		1.1802809762231037	0.5426405557652207	7.003090329977231	5.580779765074861	4.013841177362641	0.002455153571314106	4.582662452303644	3.159609311115907	0.0010588051198259204	4.126927477451378	2.473347611233406	0.023710589485205522
_108_195	109	3.5487829377656697	1.50508898533656		2.916333795904603	1.2463266696337771	0.9581220120919176	2.562686966401197	0.13847033628952193	0.0018449051448283695	3.195189641799647	1.4008422932754687	0.0008137182803558414	3.182620936120518	1.4384976136122978	0.023797001143114244
_108_196	107	4.78429509207579	3.72261563442937		1.8553028078711775	0.6635977292142952	1.1996189038198377	3.731408986210278	0.9131961731991276	0.0038120228384837074	2.0783379352610463	0.9365829612169082	0.0019218752179921822	5.6990158934926525	2.8337609544224303	0.03567524912382075
_108_197	106	4.8162362194902695	5.835024073484111		3771.976530250809	9999.999999999998	5.883131006984409	3.911546143360622	2.0807153880225044	0.0004368184587720194	2.574995733060334	2.669792409293778	0.000766528694022144	2.7201150693835667	2.345051726745317	0.021521281846120684
_108_198	110	3.56769859389769	6.17707895474055		0.5275276232934378	0.22191852174932994	0.9967267055259789	6.989214115336341	10.865493797227076	0.001537614496337395	69.82665694146603	78.59710577275894	0.0007869363444262928	4.039660014846784	4.5894576087673125	0.011929497269483882
_108_199	109	5.7009384010402595	5.17504035792448		4.776491573968123	4.933150248262916	5.503127239088994	10.7953617108679	8.907863120087217	0.001196911831292227	9.608957209338381	9.887344352489096	0.0008295591082621089	5.476285769285868	4.138147096434658	0.024998564895809164
_432_0	435	2.66140993208858	0.711013786442422		9999.998878029519	4212.184204858615	1192.9174395662149	3.558856184794298	0.5759038334344413	0.0013637356086547154	2.711115844889162	0.7059348321900469	0.04079037129864409	4.435758293693676	0.5965046361776899	0.01697783076765945
_432_1	433	2.5401457750847403	0.956921546823152		0.9833851164696693	0.22897758530091328	61.46093574159912	2.6945470155316666	0.5714595056726258	0.0019176749623918113	2.141455693148761	0.7898419484218066	0.04143627700081157	2.0361442194820967	0.5300414568805147	0.015564716610678911
_432_2	428	2.92704926894441	0.8168120233863921		1.3076925011386444	0.2079400385969115	92.05320518799485	2.8806498153769184	0.11141693692683642	0.005064455691740359	2.7225761691521324	0.9081195274767471	0.02561629853074511	4.316021147364201	0.5565860680185238	0.013686733377994033
_432_3	429	2.94599176397176	1.17394810022208		4.973072967621509	2.267815106254719	8.299238190342784	3.0270825549390326	0.6348569397448643	0.0009611632394414552	3.5218791379641132	1.5666576006133355	0.028037777820856695	3.2491795852166523	0.9626457369844912	0.014414928479986829
_432_4	439	2.94247784618568	0.8944156535803249		22.503322129916576	8.584834088555592	151.01211401618016	3.3906650977669446	0.4486278376488051	0.0008037455461016864	2.4133920256841797	0.7663387166573209	0.08962686718861354	3.4395682644104486	0.7219088266740249	0.05004617213234564
_432_5	431	2.12248197445948	0.5302073083582439		1.9394332519934725	0.5125729632323544	125.52124981106556	2.701105242119917	0.3574406856357565	0.0031246649440555725	1.9988171401143635	0.5104640280339395	0.045686494440584105	3.1161254129015097	0.5040073299447575	0.009967232624175858
_432_6	432	2.3015263590914703	0.7878071075451211		0.623432192536785	0.05110106513437755	104.64593873245298	2.5659167264145917	0.31897209971904195	0.0013899336548587376	2.484197892401779	0.7995264352620665	0.01879041119782978	3.2345120572964596	0.7698126342729597	0.01632200243586556
_432_7	429	2.51972494568518	1.01049009336697		9999.999999999998	9648.53918929687	2587.806360304103	3.1434672018672	0.8690234247392956	0.0015520073236238642	2.2308275976986027	0.8203833226836337	0.031511776882107954	2.3769500005425366	0.7130724537648195	0.011860380093720285
_432_8	427	2.73459347181266	0.8072389592637809		10.594290023803152	3.4685420671920557	666.8107791724658	3.3062820505797976	0.2337598532046933	0.001542664394300962	3.0973651160555216	0.8426166067168536	0.027587027351368927	2.744465289272051	0.6370840382385295	0.019773905421337588
_432_9	439	2.60015811842738	0.9266245797964491		1.7018227787654479	0.5181183139404566	160.7146337750877	3.3276105614910834	0.6152100677581561	0.0004879061024126696	2.577345269485074	0.8377579074776124	0.024806617608815355	3.6947372219692522	0.6995628171508826	0.01078298251185287
_432_10	426	2.8873044287371803	0.6206852292686801		2.147096850063487	0.31942016118759575	78.20106033186488	3.452893502336643	0.27858773387053565	0.002944278767251232	1.9909606575665753	0.28324184227332255	0.08325185205008845	3.5786589475060944	0.4649375865298439	0.01683601883447301
_432_11	425	2.97143259892966	0.8632941593843999		1.4525895871868506	0.2892592904047588	62.772817392577046	3.477147032385991	0.35041941692399564	0.0009841410561864372	2.9365459312252455	0.8809669424796388	0.0588902659180779	4.05872707057577	0.519534551465723	0.015577097973574774
_432_12	424	2.48378545207859	0.639444356935967		1.000721582990508	0.09602054006493195	303.4803604844475	2.8410587705216668	0.1753571073358555	0.0009254227537284477	2.2430985507566303	0.5551206884071502	0.020951672836506795	1.980940543449301	0.42075613386330046	0.019244467343545766
_432_13	438	2.96213514235439	0.868578112006924		8262.377174587395	9999.999999922771	4466.302826825583	4.732753862669583	0.8885395391894187	0.0007535742760922323	2.8762294571309117	0.8208772434907655	0.07247435625122589	4.612969610043438	0.7040571084707601	0.03862676287638208
_432_14	439	2.7750562224204804	0.705400390801215		1.5360386264428423	0.33599620006835157	176.89289106593145	3.2853685860168573	0.482256101665068	2.3890604329549527e-05	2.526077659129017	0.5835394078548064	0.06530575809767009	3.1560406108826773	0.5395273714015998	0.009078907570919536
_432_15	433	2.03888693694148	0.797736073214407		2.015368650021056	0.9538194543354238	0.5967875261723898	1.983495968372612	0.08983460946796547	0.0018834467908769414	1.7721510891215702	0.6877594053616717	0.046407876839654964	2.8580469674295452	0.5518961315943112	0.027912241743946995
_432_16	425	2.4199975451860296	0.924581173850272		7302.114828440287	9999.999989069072	895.4496482164288	3.787821813767666	0.8439268328476844	0.003488083957155377	2.964364314038753	1.162806976563438	0.06351539184081641	3.3310480808114846	0.6390715378234879	0.02927923490945236
_432_17	437	2.88474055731252	1.16719388424777		1.4399292685563003	0.34720276574657716	195.42966739375652	2.8464371380086986	0.45983348246650935	0.00033807378730414927	3.1137260085344094	1.3902097000509412	0.04572916137715826	3.5724074356288686	0.6940024495973663	0.029130721121313406
_432_18	436	2.61188408056773	0.7049328434012121		9999.99978826306	3968.0451274040943	1152.5375735695711	2.668493906435934	0.1236164958043406	0.00036301168639240835	2.9613008526050373	0.9763534310596511	0.06560471357238748	4.057471686058243	0.5770768042261889	0.0302847982605589
_432_19	426	2.9124660168145002	0.860862164207024		1.8529634201121745	0.3818802374147334	122.88673916125367	3.1206843122614467	0.258581813401921	0.0009691595673282753	3.215685345638628	0.9584366268515802	0.01183308287137153	2.562689848676298	0.4683215524362678	0.010819913259926178
_432_20	429	3.23932239010463	1.08440464647158		9999.999818698818	5145.9715495419	1573.2444531175497	3.479823740210128	0.7462458641133295	0.0004920518084829881	3.3012386424986233	1.0889730886381022	0.08146061490066372	3.594485322639525	0.9371195425096823	0.0257810851191044
_432_21	428	2.5665651614871003	0.983246427747208		8073.324057945287	9999.99999999964	3265.463734778787	3.611953503050805	0.9395215446485433	0.0010854270142280787	2.865463246615415	1.1705109946274261	0.11415428148982781	3.5546796563698035	0.9627271468549312	0.04026551851284277
_432_22	429	3.0270277480489503	1.19606707042331		2.22916049775188	0.7519601146716857	22.894547048236632	3.159081429137548	0.5590711528068011	0.003930483139647278	4.745095379522218	2.1231426264379265	0.03261076920468829	3.605394975748549	0.9031421033755245	0.013410189465984188
_432_23	432	2.43806475740308	0.9864671774510358		8.928249808354412	4.473000047887058	102.04375711910133	2.277765220122253	0.39991189653426795	0.003048200227328889	2.161067282197169	0.9105785174985499	0.04414142709275263	2.8766638863960114	0.6751084164489755	0.008389086760151848
_432_24	428	2.5808961406312796	1.00968526285295		14.97172635967408	8.057792975069765	22.0526108262069	2.7445317081189855	0.368780384207147	0.002914899868656675	2.7980495338282525	1.1743793811346	0.04811794507394614	3.2674895697677067	1.0665094106034465	0.010690877091641432
_432_25	427	2.65271899842471	0.824062916265603		2.253371000287374	0.660026991999362	20.914550062149257	2.7883008649363954	0.31624694008029736	0.0007836751964516909	2.2839388774155336	0.6287013744025172	0.028383859849032224	3.2798383703271834	0.5316506093068015	0.0074599683121256664
_432_26	427	3.0647546107576797	0.9716197287333029		239.3986503206992	115.98305118702707	246.02969560818255	3.594223637036652	0.4339348759398022	0.0008993961827967148	3.220769102896267	1.07891457852776	0.0735407191270688	4.616315486998544	0.8158913020900991	0.010864891535921364
_432_27	432	2.40438060613122	0.8121035812726709		18.80466765252407	7.291755855853957	183.40686105861593	3.4729445291881422	0.7334330520000729	0.000652017730593718	2.5075483686164137	0.8646635647201995	0.040477500385373455	2.6912231442242844	0.6155788568401392	0.013231770899159372
_432_28	438	3.0885883701241	0.735853141017695		9999.999965602608	4380.064143511763	317.157202119479	3.387780908925895	0.4636870655634496	0.0023853010226730013	2.9058205812341047	0.8490967949018172	0.12999845725434672	5.234757806383747	0.6018311616385534	0.025954282049216397
_432_29	437	2.8457749100874103	0.9656708582798791		2.4972028043903016	0.6848623224627143	14.252631837642049	2.858910840553478	0.3614409082933877	0.0011762556750382512	2.753286833256205	0.9240136808908271	0.01879579274112528	3.0384098194348304	0.6062535784694353	0.016698730007055428
_432_30	437	3.2687154149810898	1.23486159685866		1.8500595580577623	0.4689729558376778	94.14266363160198	4.022806176974126	0.5947728938060736	0.0031146103427884065	3.4212295373256842	1.2807430596796128	0.10299623765657644	3.058861668504432	0.9208747215011391	0.027330671597413293
_432_31	433	2.5850124273838504	0.733784838610478		1.007368202955555	0.1121112339135259	59.489436539278174	4.123480769952725	0.485785207556879	0.00038724106130476923	2.618012184742274	0.8276490796167087	0.12044547242250268	3.0043514577413926	0.5938008074526009	0.04096918695176192
_432_32	428	3.27300973495282	0.734260994442521		4.341591626064541	1.176692288764749	65.7796466990684	4.468321530346761	0.6603283594838767	0.0016215893348945191	3.079014502689311	0.770532739960638	0.08404421317672661	4.7173809176249275	0.7612751288690199	0.017227406579198672
_432_33	431	2.9554056461797	0.9477149225836641		9999.999968484133	5604.5958632047195	148.71929628028147	2.4474459488290314	0.18769663810914358	0.0012589374298267095	2.3517325720983533	0.7384659830500121	0.08072439923917975	2.8227171987883213	0.5443710673882828	0.02140717038039866
_432_34	437	3.0561003565499196	0.8010046504512499		261.58994107676887	101.17942661830679	1611.4881222183622	3.235375496528211	0.3644643999708416	0.002085467529191866	2.8761686167626106	0.8128077196505752	0.03359622705339805	3.804409477838813	0.7843802152837768	0.02292450242885909
_432_35	426	2.86954334574899	0.930911065837736		9999.999999999998	4711.340942137068	2569.5459112049502	2.456723127654202	0.24668793902719818	0.0036886438365338263	2.154300752553091	0.5921492722427948	0.05409908858579229	4.087339056750854	0.6890299506701724	0.03352185757268467
_432_36	430	3.28620839671477	1.1783530204722		9999.999842723755	5426.310468377714	74.5195266183048	3.241819030898197	0.4862253485880886	0.00014755564050941662	2.883165804700341	1.0370063276294743	0.029980723679469818	3.182399582418784	0.6974397220947135	0.015581490713831395
_432_37	428	3.1470934683735496	0.773875282495294		1.0384352047276875	0.04200599530738076	280.4704784157257	2.498916466935319	0.24740017347501456	0.0003708573457846072	3.468824319762345	0.92252407483946	0.05409684113698654	2.5491059614207594	0.5446516598374699	0.021702591125120005
_432_38	425	2.40639654972416	0.700850016349687		9999.999999984526	6589.762055114257	1911.1927860324083	3.1034104745655	0.20880870615967134	0.0012734784368642789	2.1480476078526443	0.5720150533294992	0.06839117423289462	2.597518053148291	0.3641445831309394	0.052489475080950435
_432_39	436	2.8570971858742498	0.929118902297457		123.31643865268136	63.92362524332812	137.2327497361106	3.3807817044350945	0.4415568381770121	0.0011175686867723668	3.0550356986420133	1.0227698824231226	0.031450521991417686	4.474049446199858	0.9555891896842988	0.01937033520077114
_432_40	433	3.3019672437146097	0.8014618099533429		5.3361954904069835	1.3981627169823818	352.81567662300154	3.7693351959099526	0.3788200120002902	0.003705797773537183	2.790062715182894	0.7162019457994021	0.03336604811857763	4.042374035578233	0.5445571381307859	0.011886523979651122
_432_41	429	2.4205355764471	0.9795228624054291		1.5104747579635576	0.5280303962937501	135.0526678710293	2.2733547925101876	0.22999864227448857	0.005005386356953982	2.1061081982204435	0.759317408509377	0.034426055217779014	2.7816059407915725	0.5818293139508819	0.015410424573778716
_432_42	440	3.17760582905213	0.738049035724388		1.2254076654488841	0.15114399193099348	867.223188913002	3.433776466080941	0.4601408316295908	0.0009368542061151528	3.037233198179567	0.7115259311663954	0.12095142782746876	2.5300789295257737	0.6816896612945581	0.02273340993625289
_432_43	440	2.06556276378249	0.7889071421683571		2.5462690004195476	1.0294830377732724	17.77258676444816	2.3392142257541186	0.4239654990590399	0.001708945107117026	2.136630151253571	0.8304791430247784	0.032799683098243035	2.031296212281804	0.5675573773262256	0.00979054168525754
_432_44	440	2.6212463370185297	0.7398632661208341		0.591183532653357	0.052276695667921314	329.40151528223976	2.7014663254775453	0.1970577100507814	0.0005910624595860135	2.538563885727766	0.6253845785824781	0.07849091592907406	2.9338296823795065	0.5389137931371711	0.016608859738059287
_432_45	438	2.48719764634652	0.7017341975919961		0.818701886969502	0.07107315252713797	102.32936717123508	2.595316313073154	0.36634589781008436	0.0015513419121668958	2.109799174207764	0.5765682550406638	0.05315064378121137	3.2987585499370904	0.6788532240770938	0.018199388671206112
_432_46	437	3.2342589045371097	0.9928677284452758		1.0589934280144295	0.18362480870501413	249.37558950371613	2.733782250858138	0.24650100985510182	2.2533175801948973e-05	3.2846992742918366	0.9348472022684717	0.08218561438313715	3.045227484449537	0.5874675382855685	0.015352227560756982
_432_47	430	3.09336710617293	0.929057863011713		9999.9996847074	6062.839601599361	1316.1395857013404	3.228004974696374	0.652204737313712	0.0006090966330279651	2.876775780836403	0.8896243150378386	0.03600981767920512	3.746610438249754	0.7866421565731921	0.019440828237543714
_432_48	438	2.8126592903053798	0.998282052865834		5.525411005251476	2.010965376496449	84.72048250421818	3.2049871189384573	0.546340488452991	0.0047042319605965265	2.7569248651114338	0.9523391491961122	0.02865904897594336	2.9007985315814966	0.7077852160910886	0.007586701162641603
_432_49	424	2.97293240113762	1.09597624500199		1.2726531257575164	0.3195498542016099	39.91639786109832	2.6350065284012176	0.2981433542773708	0.0041661177269888055	3.45009763322897	1.4241982455650006	0.013394800959149166	3.772366258834997	0.7026657834434631	0.011826106625070847
_432_50	440	2.3720218995193503	0.7308997418051619		25.1416491904858	11.648588796939706	100.59126930607994	3.1745847634236593	0.4529851610172273	0.001717176858161638	2.0497159514600254	0.5310463606750693	0.05887862971811693	2.3644553558061454	0.4816851223006471	0.029156517110911443
_432_51	439	3.5753941789763903	1.1320946197603101		0.9825973872498873	0.14944673790047708	47.14135568306192	3.3744098182873787	0.6099526293909554	0.001078124261530299	3.5246442712838513	1.1326194950314932	0.06702162991479163	3.2344550093428017	0.7308881032938022	0.008221296149279685
_432_52	436	3.0184436883633596	1.4995629597876001		8424.419450838348	9999.999999999998	82.23118294078876	3.67664910358637	1.1105124584030137	0.0005771019583672406	3.5507257367895564	1.9295849076913256	0.06801982769625156	4.094632477771306	0.9411230596935184	0.024893816318829916
_432_53	425	2.57460280395915	1.0204292794096999		9147.129435064682	9999.999999999853	2379.4209705355033	3.1850934478959703	0.3627019387902166	0.0016595423712653554	2.620503755171423	0.99583707290603	0.05689099647613936	3.8002370296397174	0.6173387612235592	0.030379316257472377
_432_54	428	2.59475702362247	1.5243841959278202		7827.248158633977	9999.999999997894	914.3415627911681	2.5628127504151066	0.5207086563089711	0.0018441273023324443	2.1931713837900677	1.471713722415712	0.022677361122316206	3.337782984172937	0.9097106539915534	0.01931102364453373
_432_55	433	3.24578068990941	1.10174953732322		1.7569145238066024	0.4046570431335187	71.96810109636881	3.6133142876372077	0.521871696683102	0.0023541799568499587	3.05316156736513	1.0628521652681395	0.06585112480689222	3.8827402106118334	0.8932602694376599	0.016619269421216335
_432_56	435	3.11305946795254	1.15208005090298		9999.999981850939	5317.882868883769	118.40228639470232	3.1083499282723603	0.36155846465230707	0.006966848730838019	3.3620528038234716	1.1665590988532328	0.04319685901588066	2.923228846583106	0.6356777837340155	0.02037387443416008
_432_57	435	3.3402740494505	0.7812081901587828		9999.99993121309	3987.2150995429574	184.87312114109727	4.440910382847338	0.4205244309396549	0.002276822900853816	3.0523722105182305	0.6713099606764295	0.05192362074097503	4.819936542335665	0.47342591160232955	0.025082486467549365
_432_58	434	2.96476768437936	0.805763304387989		9999.999999754567	6060.099578484498	1793.4949768099063	3.840692722535229	0.377162187171247	0.0013723256441803113	2.821769687772046	0.6983080752254224	0.05733862612504482	3.9794253434590736	0.5288875164289943	0.012522171586321766
_432_59	437	3.5713476773443995	0.960084061109973		9999.999942994258	3681.387268799407	1353.594729478929	3.1153101157501975	0.3113453514173737	0.0036300539668796964	3.0189296899338394	0.7611897509392888	0.04237591031471475	3.8438287727430276	0.5089460241168989	0.018065153153992534
_432_60	424	2.57331337883106	1.09376339947749		0.9674001283555737	0.3814104342802528	117.14457526734398	2.5642763029963827	0.6322671141955022	7.373491090763873e-05	3.0524171610737953	1.333887910813578	0.06571342995185467	2.9066389133756285	0.8939118451139225	0.031015437390257063
_432_61	433	2.71878522339888	1.08953733512765		2.4649971410865863	1.1336603716025548	129.9367658793765	2.487973225840842	0.362410169257462	0.00015278771564858725	2.2985360214595585	0.880121658633817	0.014883709533281672	3.027612729304974	0.6048515742314514	0.006955040650205456
_432_62	425	3.3098971295557402	0.936398820295905		865.8969686431557	361.2318010610939	347.50729785741174	3.1842380562065653	0.22941061389709028	0.0016020322147726018	3.5816348258351596	1.0391030573251647	0.04823040521551413	3.618801438262066	0.7646329622879091	0.009841057523191131
_432_63	440	2.43359496434691	0.837632436334216		1.5313161367194679	0.32148051946456946	66.0956463402362	2.5840171110587957	0.28407313758728425	0.0014425498825934022	2.413557088794465	0.891861448732672	0.03796735362603965	2.651007094573023	0.5333956474396706	0.017211265101289785
_432_64	425	3.22245795207869	0.674943682094052		1.822373096721601	0.22833106764859193	916.0262193907218	4.462215681777767	0.6963765893427113	0.00101840544509465	3.1350852636858546	0.7165391972883476	0.04809463283054096	3.9514420472085687	0.6064799226518305	0.020137131598012108
_432_65	435	2.14468409107035	0.433577522522854		1.0065265942690351	0.08887375484851198	52.663516369016264	2.4806481307671757	0.16281753301929994	0.0013486038262939335	2.184279661237812	0.5106602433576756	0.04402332363371813	3.1786300713741324	0.383930054188501	0.031186591636440854
_432_66	425	2.3950812920919105	0.8007248340707069		1.4428573880740372	0.4495009394227469	9.859615529032554	2.463740925404605	0.41457176612652114	0.003695232747078956	2.252996180107871	0.666801715150654	0.03493702901220297	2.4613190008216312	0.4567967474240162	0.021690660811953803
_432_67	440	2.7908321524987696	1.07362173562963		0.7152998418091812	0.14483836667283914	64.99271156837186	2.887805565643256	0.5219948697788391	0.00025776715712745477	2.9648110954002687	1.1817668637204406	0.024955182032892837	2.446056583267689	0.7719163182260357	0.007855871070904494
_432_68	437	2.8896402686037796	1.05316896620522		0.9385356738167375	0.15695708247943357	105.58001560314717	2.9637030396861435	0.2595790303344948	0.0002474598026126125	2.6859210053165206	0.9582528420387567	0.01894349530682729	3.2503580245941825	0.5614660201209397	0.01756488329262152
_432_69	425	2.65922235175154	0.9674763170322621		9999.999953368608	5905.591856275233	1735.0060971637836	2.698837974547589	0.29128762888088466	0.00039049418128022094	2.0774881599860553	0.65304565771907	0.06882172574766433	3.714900244281584	0.7600712337815703	0.0212242414229188
_432_70	436	2.49669975102212	0.547502631638618		2.8037464667033696	0.4701175273431941	41.4918344379321	4.207464104465805	0.5987127724005314	0.0035697134675328453	2.083164913409405	0.446706354840035	0.09504107088484737	3.4812284714604207	0.4621294618775269	0.05339261980710994
_432_71	424	2.95436947785089	1.36112190078719		2.0913421434557806	1.0833815650779135	8.777369146597378	2.8642157692053716	0.5396042883586345	0.0003401484109336952	2.352087911460443	1.0927920645115181	0.03603853325962145	2.882975998743909	0.8247568329308577	0.015258994532458188
_432_72	440	2.7627144742545897	0.804676264154125		9999.999995863607	6868.646029169928	2307.5780628938505	3.3907040684619463	0.44903305058962084	0.00017764541241269661	2.5832986743123882	0.7808076551352001	0.09960555301073151	2.846823080399183	0.8141835010582811	0.045208155512146964
_432_73	439	2.5426842443169	1.02327785150461		9999.998611476969	7119.483631473313	622.6452461005689	2.068705096599961	0.18271247377345953	0.0024785343399002604	2.915942509612045	1.1710669335670016	0.03024083679742733	3.0993212280308784	0.5630373800370646	0.006278625790697351
_432_74	426	3.3809254445976604	1.34408778042355		1.9471659701902861	0.7224905173428232	25.06264899401706	3.113271861691148	0.4751233394652843	0.0016690942410576759	3.481313010949864	1.3871206749878278	0.032097974119973706	4.271289700209077	0.8257619557376508	0.009575894983646758
_432_75	434	2.3999004398340897	0.9899065771617759		49.01680265101277	28.42461108433854	107.17255927517994	2.3516885222723114	0.24933784843461085	0.0053326540015163045	2.519302192953907	1.000326354929796	0.0246939570677867	2.3726166389655354	0.6391041456809423	0.01166095878167835
_432_76	437	2.72038170215769	1.3035523812666499		6.978272562285047	4.455773658909989	9.753696840014983	2.8804396639671177	0.6212073150480126	0.001662950328325344	2.520312835359992	1.1403870015858983	0.029831713958110632	3.265490747885769	0.8425078673401342	0.008663283522556835
_432_77	438	2.96328494180537	1.0975022291269398		1.3071752840604725	0.47937259288490064	34.69208406625829	4.094699787363645	1.1746433330757688	0.0011840125632788254	2.337334000876759	0.8764522350513487	0.08811968964227193	3.8034614514178107	0.7746831186679379	0.018036801189628582
_432_78	429	3.1567928759527897	0.771166738572004		0.9774170111201399	0.11176476979486698	412.5432496019243	3.7965906902066853	0.5148919649943003	0.0018767072964021528	2.7407593426512524	0.6879873258996676	0.0674546484226011	3.2931240160595863	0.531177345379679	0.04892136648806157
_432_79	430	2.83102617253995	1.23844708352148		2.1238143052118263	0.8034262953223085	23.526705102828164	2.582167227372606	0.4705060973538527	0.00043825807779473096	2.5211312661140726	1.0797158567618192	0.0229665959009449	2.3656100908447297	0.6426859818835475	0.017831043197738837
_432_80	428	3.50035300177651	1.3773795076994197		9999.999897046426	8177.383228424663	882.2763110466235	3.318826634804656	0.582662858437915	0.0001980603179832484	3.8751812445991716	1.6105559573817965	0.05298220767454781	3.2680182396193294	0.7397227705837267	0.025849240554739354
_432_81	429	3.1222703591445695	1.1277674777082098		3075.2460511273516	9999.99994809716	6028.505001863035	2.7620931073651502	0.33125937454184967	0.0007338257961652438	3.901578676946314	1.4169189979378891	0.05410744354729057	2.9328919028493163	0.6905223594666728	0.024902413412524516
_432_82	440	3.38161169234331	0.932736362515897		9999.999999994734	7979.284887022352	2143.716259576182	3.448194853342548	0.6599583514005667	0.0007633877322820578	3.5173188531732573	0.9624955361730264	0.10687009034537567	3.1815464533063587	0.6354371811228978	0.02548243902385961
_432_83	437	2.8707636442974196	0.89652625473619		0.8508815130108771	0.05647219179608579	106.84830578552177	2.6897377121207033	0.12749996941873448	0.0002903717614722432	2.5285444722378014	0.7111185068668938	0.034212864373021054	2.8420563285358242	0.4321103968605145	0.021035102526162246
_432_84	431	2.44619000834872	0.631406832245473		1.4726607709937758	0.2377851664796008	25.587930136372716	2.361170101357858	0.04991008478958555	0.011309135867934252	2.3441931519454937	0.6031870166036915	0.03835636045997727	2.2247703416323144	0.3607790002573946	0.021201843405478538
_432_85	426	3.03646512420277	0.935578354310109		1.1602371372606186	0.2618970104008483	526.5281922800991	3.6288628714207625	0.461073685189064	0.00039831740026670365	3.17148131423066	1.0935082257962692	0.06635639470397267	2.948589705737401	0.7425724214201992	0.0345654250600252
_432_86	426	3.15717598357217	0.7714444924039109		9738.74485260003	9999.999971383662	13070.136737450941	4.091079444322856	0.4391198280027763	0.001116434681208133	2.8407619601683067	0.6871544020288916	0.06983606148966205	4.74646838293126	0.5775792437310342	0.04950706195117967
_432_87	438	2.57673330536608	1.05180708889804		9999.999704409247	8095.829653575928	585.506877687522	3.206252608955321	0.7726177425479122	0.0033466468537333154	2.0599496345260753	0.668475997861739	0.06300712826296641	2.7056022172524443	0.7282000602069806	0.007800873787130371
_432_88	427	2.6058240792819802	0.9108091577961149		1.1592101578208658	0.2238038839274498	34.31899916952859	1.99617431890715	0.05604439926500361	0.00063025373681713	2.402908489926333	0.7773195797476147	0.07071009826000997	3.861392014288762	0.49148617209553264	0.0455503141360828
_432_89	433	3.09107685248772	0.9665346356817379		9999.999999996468	7688.7495083891245	2646.478652690377	3.05060063940203	0.35261370671672504	0.004198616867300332	2.958655772578725	0.9473421556021918	0.03532008119924769	3.4256913961160187	0.6206906095576301	0.009633290046159416
_432_90	431	3.04477366904844	0.840610694259997		1.0941355431715236	0.21975523836930858	131.40071183888705	3.134601209301573	0.2936942275680676	0.002556193743037556	3.166640577555334	0.8491913012078189	0.14778350030949813	5.905552766800467	0.5164043512309933	0.019719603826667022
_432_91	436	3.4749752360617103	0.8862826359014201		1.5133445829393601	0.2991272770416619	258.53927493289086	3.8251148542738185	0.39002900204624896	0.0010235615872360793	3.5392248132570288	0.8861203006405698	0.11173439563709002	3.5032980311822746	0.531987296079803	0.04077568257083162
_432_92	438	3.39924162360488	0.804006107946033		9999.99999998652	5417.203864410383	5878.107276474194	3.931349098415483	0.32016021228031727	0.001546681499399008	2.8944420204932615	0.6069656078447471	0.20241288831398327	3.8098986076659513	0.7617840095129383	0.04962263840845805
_432_93	431	2.79411950738576	1.1376698099923201		8795.299976387245	9999.99997358897	836.209964637893	3.7259453810132817	1.0731792753505982	0.0008716223592259438	2.7229828805985425	1.1150979718444327	0.02371335885329965	3.236229589915396	0.8725812744327374	0.013327070737654184
_432_94	435	2.8896052552624	0.9738399777882829		9999.999685036977	5362.915362402146	982.0239484233476	3.1664434161523776	0.6742518555099334	0.00013220264571979634	2.116587424824247	0.5827430884512794	0.04897862689680244	2.9845358721720174	0.67568350488536	0.010778755369246752
_432_95	427	3.066366990541	1.45108649185529		22.090370690756718	13.404961318054614	311.48828655407385	3.3595416777077456	0.7582798521972686	0.0017535983777795898	2.842511842765878	1.3831022309408134	0.11401354261388565	3.010502069675044	0.9951897143454208	0.024925698051115767
_432_96	427	2.7328759897996897	1.05394847412081		9999.999741425843	7499.183143708919	323.13620561245807	2.0940577848386406	0.20904988709252023	0.0005000056961149094	2.115708186638578	0.7412127093252153	0.039007333250884554	2.2384590322016322	0.6589360418648054	0.018424081043818603
_432_97	437	3.32120667005629	0.95923125913783		0.8090901472593747	0.09482133919399638	299.3536454441911	2.7487018401961674	0.25420185490469516	0.0033089641451801368	3.9142283420410484	1.3257225912018178	0.04476086193239748	3.3401445357759108	0.9169358801625572	0.008689653997368858
_432_98	438	2.48404882667456	1.15017595123097		9999.999796609156	8829.37714918601	356.3700657008979	3.8337712890128457	0.689271189911624	0.0008126410371984972	2.2804018691969263	1.1349047571506943	0.03783546885256229	4.3316382677261585	0.7998683861250748	0.02166215301692349
_432_99	433	2.5486987704776003	1.4654892774891102		4840.747165461452	9999.999999995876	687.9988452277094	2.5512233857201165	0.4990022737411746	0.0022152823633899868	2.530876704100862	1.4952952339615853	0.038297763873602196	2.8680421468709487	0.8348840513365468	0.02701505265063143
_432_100	426	2.9205221267065493	1.5435762629646		0.7042540111042627	0.35235664536090694	132.4224175566928	2.765512119479951	0.6906767748099508	0.00012249953462966292	5.731661559228679	3.1467442657242186	0.027723575526081862	2.8713408545895334	1.0920029341652284	0.019842990333613426
_432_101	426	2.30891004176733	0.704925251129123		0.8273034155394815	0.11292848662191309	49.40890906072001	2.803602240286883	0.508685810829223	0.0007506772431724804	2.0155071004401255	0.573181552425678	0.0738923009742783	2.2905426650408627	0.5818545029952964	0.01881527592902397
_432_102	434	2.60475832014956	0.7965833137646371		1.0567893016150745	0.20546571235706773	92.95986391179696	2.989098780682962	0.3697187415654311	0.0008520265250431145	2.502031322418793	0.7997270178780371	0.030324390985653052	3.0911455720978345	0.6142045129469546	0.010543806857220395
_432_103	437	3.05847378417361	1.1141538810536002		1.3358312777146142	0.37257505365808313	132.1025032832606	3.0788496117747055	0.3327250880768905	0.00037610414040865474	3.380401415105102	1.2774481048284183	0.061162204939188114	3.8326977910549527	0.684331882174198	0.019324356238034825
_432_104	436	2.68182664075567	0.9491781611586321		2.1570739605795364	0.6666503883029123	0.8556994393425349	2.805158542838685	0.5076001910657723	0.0005137984364991569	2.5771114264183783	0.8592247187130727	0.04759444169535203	3.4364058906386106	0.6719791919474537	0.024166259295371577
_432_105	429	2.7782063676875297	1.0999686254524499		9999.999999983496	8399.49958853704	2240.648276138427	2.765468162376208	0.2916014352041673	0.0001160445149077586	2.602995726542294	1.099736306525561	0.023887484086258657	3.1532368050085866	0.6890976923791418	0.013844896123449075
_432_106	428	2.18685469227636	0.61052775616671		1.5031788914637507	0.2907088956648172	67.6067983845295	2.629616280740903	0.15755817076711226	0.00025357641686886434	1.7938320747077678	0.4288691052685062	0.04689174582871868	3.113603892128375	0.4662912004839288	0.014675929509709239
_432_107	432	2.45225220006713	1.11751689754567		9999.99876098528	8319.92310826217	1094.1714796570518	3.1028965574884335	0.5335102897992451	0.0018489090239660285	1.9389864491390874	0.7794965573262451	0.06045330418669969	3.015784225702385	0.5959883847759568	0.035008290137468215
_432_108	424	2.91818459430521	0.704814924666736		1.3844594621106596	0.15726114459034388	242.505207574909	3.646586168310745	0.2892509385828379	0.0015771164142272592	2.76177108419534	0.6777588334490539	0.04188237653297472	3.5517824001891367	0.5159995351392986	0.023688459371116445
_432_109	429	3.1855260080151404	1.43188447474827		3837.430883615796	9999.999937079505	3354.680528434759	4.360951541895212	1.7080639090783913	0.00022596910385811614	3.037722227134719	1.4821818098011126	0.04027010370480038	3.193493000579379	1.3103192113982172	0.010492233312355229
_432_110	424	2.11565199021498	0.506190872166789		10.822818750224725	3.4891069629273392	389.5670339374961	3.0066383200066147	0.4369425777511165	0.0015311577868375448	1.804647542704413	0.42263733950266913	0.03348138979034393	3.3080835056373314	0.5527063044452369	0.014759694029818022
_432_111	440	4.051234023965121	1.1897441393172499		1.195971537032117	0.23161121107203692	509.1748316654764	4.939946524554395	0.8658653733908233	0.0004408215272216052	3.584762840789776	0.9271292808578496	0.049999175366047706	4.980956611021394	0.8163089268408439	0.0138782682315253
_432_112	440	3.6302252835882403	0.679569770728749		1.993816656314038	0.27422255729798467	508.29258625416537	3.3902502852880865	0.28576917231261256	0.0030237443874345056	2.9674279033815663	0.5298937899471974	0.05052207355617029	3.340479242666037	0.6800863614936868	0.025462604239096378
_432_113	431	2.73866887039007	0.9367043084485309		9999.999999999998	9687.302474984026	1773.1530767393474	2.3980335727907502	0.1418268377615695	0.004610485624673039	2.479736807533234	0.8388728131854319	0.06680688216675124	2.0440350401929352	0.4839305485457268	0.027435340285379785
_432_114	434	3.18165104653904	1.4606898975013198		0.5205620115039267	0.1678718974315162	177.1247929089758	3.548185663711798	0.879700691198189	0.0011417533160164109	3.552149572972874	1.7449138598760128	0.07360939405364969	3.369216836437078	1.1100651014601437	0.03614222208439949
_432_115	428	2.9191545452610694	0.978385917884752		5.635786908689951	3.332397822689428	74.55194822026687	3.391390646902925	0.698689867606202	0.0003862874200509419	2.712442479992811	0.9210959331421062	0.10028597037796311	5.250566580961791	0.7680878497200352	0.019826060062159725
_432_116	430	3.9532889418715094	1.0697398168665		1.5122404907411517	0.29176672571688034	365.69152587377	4.131555078152622	0.5370413418295286	0.001170662715397067	3.844956908675003	1.1064878372311056	0.05558206783646132	5.763845726045872	1.0950123694574967	0.02916309664965683
_432_117	430	3.41381399787619	1.04422635772547		9999.999768037987	6924.054825793197	630.1976962742266	4.26720720862448	0.8774835430699204	0.0004802722642756578	3.6240844104766974	1.1049425684186371	0.03390446205308552	2.9608301279861853	0.8136584335074821	0.02990638877958979
_432_118	425	3.3766457276547794	0.8214436068911679		9999.99999998304	5225.316925535657	2485.652901880587	3.3411979843434882	0.3287241973501488	0.0015193026128066988	3.3482870706240444	0.7820292429678233	0.03801378786817802	3.384060054805229	0.7352986305926421	0.018295394831802196
_432_119	436	2.84742565841869	0.6584714719866861		2.3124133062904915	0.5583676302508824	11.490799772556452	3.855676953060213	0.20745670349447123	0.00028119637531536233	2.5269577633251146	0.5361695640050417	0.0329641588492072	4.878611647139987	0.48103400610160524	0.026699418038369886
_432_120	427	3.12411518297985	0.9182630115362209		9999.999995676006	9860.655821838987	1994.8722354000342	4.136960453275265	1.0180318635177852	9.010974761370968e-05	2.467158700422403	0.7953908883679711	0.054658732285674916	4.489743516891364	0.8377010937814988	0.019567103851833002
_432_121	432	2.81211362521214	0.7593077030528721		9507.09625187465	9999.998449955	6086.782652483289	3.165804442000998	0.40339459187970245	0.001916717291289266	2.375970967197743	0.6769989927295489	0.0928565190363769	4.413659968151516	0.7309472800688034	0.03238513637463381
_432_122	427	3.1878618772062097	1.1593441376601898		2.7952662015819083	1.5640734329156762	563.376446332325	3.6070816412840183	0.5422653714487142	0.00025798645443388666	2.349361485808846	0.7304640034938137	0.03920706163428961	4.2841818905946	1.0815336189684666	0.013077590713575714
_432_123	437	2.94503780400253	0.691257795797281		1.1476256913308231	0.15332473972669325	59.33580356707832	3.053413149486948	0.42048462078169296	0.0027179062092799237	3.041570041799657	0.7359701366210776	0.0507338480568984	3.6346618889632336	0.6829909316189171	0.02678405412660515
_432_124	435	2.9439814184645803	1.02376897718125		1.7381829483690032	0.4623916470911718	136.81984135940596	3.0754134662567996	0.2156568197713191	8.638400160821903e-05	2.468572841551764	0.8812260700861315	0.05417835557285681	3.5252280738118853	0.6374052701676588	0.026916096259187765
_432_125	429	2.48879330576405	0.7616890113649499		2.3740129378842125	0.6792283076299902	25.258606358793987	2.595900291387314	0.17051315088180719	0.0002127135539596812	1.871171970442373	0.5096912696287084	0.05919514870842596	2.390803538857405	0.4000587043023994	0.02199704658424561
_432_126	436	2.54406051496535	1.1103774851703998		2073.7751075210567	9999.999971536032	2990.3675265781562	3.412684209945533	0.8029329075731118	0.0015032670084533972	1.8935541383735222	0.7356266688694197	0.013963139401627779	2.727664117924584	0.6993653510614317	0.019799572613268285
_432_127	439	2.87299138985508	1.30089733692814		1.1647663016420742	0.43586315029364603	178.28865996263175	3.189846788058066	0.7459621626182664	0.0014986263477896166	2.518761415443833	1.1265252753253052	0.030332271360657335	3.057327823240511	1.0439709977051272	0.01880026676542465
_432_128	430	2.40682947484522	0.750315454223616		9999.999999940861	8736.421158296835	3063.276581835441	3.2527877237793605	0.583135736200943	0.001817533905118982	1.9078723452344173	0.4763163704830165	0.06405668019610133	4.0542837135822545	0.5502172824431667	0.016794531270904238
_432_129	426	2.62731974236861	0.8213985828444691		0.650894437828603	0.07887393257365269	628.8747096490815	2.927779675103437	0.31548098840176536	0.0015370694403037735	2.4827544698564297	0.7778878227287793	0.042076422788581466	4.113764985345928	0.5714657680864957	0.013600195412274833
_432_130	430	3.1659892691709195	0.714988729451558		26.529461520241632	9.891138383035829	105.1411892132085	2.8813289957075017	0.22485227674106184	0.0023993938584748794	2.941540350539232	0.6380544238085751	0.06374364940692956	5.016770938315453	0.5979478800945129	0.026956850937286177
_432_131	426	3.2684166174553595	0.8401800883720691		5.808221905281505	1.6474177439975002	58.00998753652654	2.7512896477656903	0.18150488875587156	0.0008659757015457525	3.2201042928208126	0.8201207073183682	0.11158057367561845	3.9390760089735077	0.6967897506693579	0.045886246645678176
_432_132	436	2.83214954499844	1.15418151220749		9374.370479235065	9999.999735095329	1267.6932283009392	2.6504235289534748	0.2699574340618115	0.004087635840418722	2.2652805105569147	0.8664618044435367	0.1288301777404381	3.646385673571729	0.7326910540282464	0.05986154352159295
_432_133	439	2.39796102375557	0.879798263752889		4020.60134959351	9999.999904063481	6887.698493279418	2.913775762171115	0.7294167946354743	0.001257292620730667	2.3392998707899797	0.8501213696257195	0.06534972353357062	3.049816458037953	0.6135821522848132	0.03701866379765924
_432_134	435	3.3414252011526098	0.903363083194106		7775.642997039251	9999.999769746037	9409.332909263427	3.0989079606853793	0.4854042097518872	0.001749219025519046	3.756043359882563	1.0944164028835175	0.09489980277524691	3.306414853044665	0.7651115695180051	0.03176859828796381
_432_135	425	3.1619654926432004	0.8275903940281129		9999.999676408774	4966.533212612003	1782.8687471052845	2.965194211753057	0.18703323454101028	0.007015426867475977	3.3510487535867584	0.8583298416210232	0.07087105712760197	2.832741496681896	0.5097363933235528	0.09113079387621963
_432_136	436	3.17304903993817	1.20210300431612		1.3128876290504525	0.4702112176214702	274.7691467811388	2.825089308751574	0.39211979574482503	9.159520335432206e-05	3.6178799466108327	1.417020254873382	0.07631314834640188	3.5687805370519414	0.68582801256915	0.036408217935352455
_432_137	436	2.7443617623094796	0.903484729226306		9999.999999988102	7609.728628179768	1622.541536741563	3.135596277411258	0.5406103309338572	0.000808310872772071	2.4670199637412265	0.8334532605507369	0.05809494879034481	3.1417239195560747	0.5896328202220228	0.02064952111565472
_432_138	427	3.08109814306298	1.2216144383146499		8309.869314328784	9999.999999975335	2433.5848031243704	3.1616013844815156	0.3731900741514581	0.00020275059423511223	2.513949410487084	1.0614608439136628	0.09258945489442351	3.9323793812537766	0.8648931917791677	0.02670603585195726
_432_139	433	2.96747937351493	0.7844766364035191		5.965686890714923	1.9469111173762284	24.06615812130902	4.25301742157925	0.7156061637702148	0.0011880306842403775	2.4526243265866023	0.585851948417989	0.08124846797422289	4.795662732762036	0.6256527332362433	0.01525070668539654
_432_140	432	3.0125794244297497	0.76767387736628		4.024595114534723	1.082915616878483	7.989945030514368	3.369545134631036	0.3143817859546503	0.0006366921239138928	3.3494758684816945	0.856776333253862	0.09392003882078442	4.222177979542959	0.6763806283676285	0.038243811644956174
_432_141	429	2.9027961329177896	0.94298117586044		6.167657386180424	2.38727755298169	135.79500736520237	3.6932672285565316	0.750800083795895	0.004207938957785579	2.8336644612421926	0.9497176146714484	0.07130122484766713	2.776679206274619	0.5943714501928486	0.03337215257462159
_432_142	425	3.31685422676094	1.21304903735553		9999.999999992837	7819.76364472897	3061.973616457347	3.2276467653184895	0.6365847219948384	0.00027469187908031584	3.0807690284663014	1.3271848627283547	0.054239015101877994	3.3508741602829337	0.6912663870449897	0.015845988823702643
_432_143	425	3.7807116965933596	0.859612624497077		2.712561302624929	0.4219278211999674	132.70932919890032	3.3029035868623025	0.26878566464337483	0.0024524754972046117	3.2488161877109185	0.7281059752950917	0.06353548716584753	4.463879482591073	0.64019657186511	0.0519556577961926
_432_144	428	2.79546078100752	0.533480714878919		1.105009817580739	0.10524942361129848	187.25319095695448	4.024993851378836	0.5379690853349706	0.0008842014848331435	2.7337431233025202	0.5553284516966911	0.07361411503197803	5.083093567036933	0.5047070458506523	0.04612291064659882
_432_145	428	2.37099501254676	0.878297896531261		8.023398238784736	4.3676894791135625	18.689057744453752	3.088678088760138	0.6640747467938599	0.0022973497868963486	2.3228587284033018	0.9311824383426606	0.04747176802813556	3.2451158290578537	0.6313612026003284	0.027570966447355533
_432_146	439	2.2442221213337596	0.89933340218878		1.1542935510579098	0.3524298500841827	13.670657350609842	2.058358864877685	0.27619262117924037	0.0016592128012067385	2.0113088430276815	0.7050279099097915	0.07329147353412523	3.3750927865561686	0.716214049738231	0.02563713923968066
_432_147	424	3.1942331430658	1.3424236905517501		1.903760698721814	0.7948307533733717	7.73933796867696	2.4711002822507457	0.34423558833395473	0.0024809482139810943	2.8600176763850533	1.1850429399263158	0.018411740285123792	3.1281689748026658	0.7110051262214282	0.007543646443297204
_432_148	439	3.2078471507670296	1.20610616514384		1.1124675839831455	0.2910402546614625	82.00932945664634	2.9321261029769032	0.6026894423510782	0.0011828916495969638	3.2826112836548966	1.2348439701390261	0.043248164584358706	2.342886149780564	0.7050462193380518	0.017841272391096584
_432_149	424	2.74012863036906	0.986257932245901		0.9258453042788639	0.15498299662108356	64.55676951627136	3.32709269957723	0.3568307087455593	0.0016459461883371774	3.1225948043563485	1.136960623324558	0.04638307979526029	4.961454704035773	0.7176569669425192	0.024000870846969915
_432_150	440	2.73633949525514	0.778686271168941		1.399009372851744	0.25159017910675285	16.129541422799935	3.705653475673495	0.5205688546203722	0.002282093400074774	2.27097214884809	0.6081857037959242	0.02676387940101639	3.027180045038334	0.6429484915707053	0.012770796552626801
_432_151	425	3.78179481913751	0.458566096198478		6.166465404342222	0.9678377213485186	1094.2582197113586	3.5827596671974984	0.4667087225211604	0.00032368412043643716	3.439567286473278	0.4502258065854286	0.09397372116010433	3.534097379726094	0.7974223879780533	0.035012396819239455
_432_152	440	2.68536477534092	0.7607995505268329		4011.1656413516625	9999.999860417232	11708.562888789094	3.135777814049277	0.4030611081993766	0.00013673086163554625	2.450829306992677	0.6806493702329127	0.0645853992212475	2.7119210085583587	0.6172653385233473	0.03194604294633388
_432_153	434	2.8394775247458397	1.0508288287513299		0.7569536693725045	0.082482025479539	38.063822718432704	2.815435976080446	0.262324720227603	2.918628903753154e-05	2.738089783874005	1.1156171117592413	0.044972708980167454	3.226555381360123	0.7125490281492337	0.03634680578867365
_432_154	430	2.8951233503318194	0.876253074031188		4510.651822354788	9999.999846154162	6452.788093569065	2.1634358601064676	0.17712135416662048	0.0002494757340598456	2.7217692475214066	0.8337197816887811	0.058463518562104314	3.870103217093198	0.6111939770715273	0.015219136552400297
_432_155	425	2.7736882305368002	0.9395392136061009		1.412191019732165	0.3589720230656751	68.4829609854435	2.650602071048097	0.2717455650497623	0.002179538758525037	2.0906535519027423	0.6372987672783519	0.061654938269595325	3.950802272702359	0.6605875886527903	0.01605824355139668
_432_156	439	3.6949772922556203	1.15074310242563		0.9491294580425297	0.14435849483961055	93.85957376234866	4.610179744319892	0.6335511081610964	0.0056197671147425275	2.9627631975425643	0.9389387737110511	0.06515415548985132	4.024601389237194	0.5772636639865549	0.0360898524007435
_432_157	438	3.4837022215043096	0.771258842899945		0.9706637971054245	0.07476239246738384	247.825789193058	3.637364361805255	0.2945522062945203	3.581509551323122e-05	3.5956068636035123	0.8140214457368405	0.16131811610216015	3.4330002973107305	0.6132822717237177	0.015559993848918829
_432_158	428	3.7711890385634397	0.9651253437077321		1.3463108686445655	0.19998170458776166	61.27500414720583	3.889842900754758	0.38453112490375196	0.000828250470946659	3.608022837420731	0.9143516898657587	0.08440705671596428	4.708320702651062	0.5295830829613504	0.026146712235463894
_432_159	427	2.67497529845464	1.0651202706943599		0.7002910736004541	0.1758532478674064	240.66283153117655	3.2383488646717726	0.5877611666051732	0.0018069388004397717	3.116839966975631	1.4852317685585976	0.013282395346325526	3.049552704158068	0.8704673171385506	0.005346735709010474
_432_160	440	2.6409581258165096	0.9137426325792758		9999.9996760572	4890.171467594978	1215.2757808433478	2.586446495701336	0.16232926078138796	0.0035472011523745143	2.9810560302803237	1.0925327864074066	0.08906795812891775	2.655450575290489	0.5876442246673228	0.020541237009941107
_432_161	424	3.08301285142209	0.9830209109386291		4.096853233096417	1.390456663363526	60.130721032902485	4.966493615325441	1.3152011217440371	0.0013339528149594359	3.200071283271712	1.0246678365881288	0.03910896196669089	3.677081479881221	0.7978759926384416	0.02114359720164167
_432_162	438	2.97265569401718	0.980609364632022		1.0287613955456716	0.2364489989850824	199.96419330161604	2.9710758757566054	0.1811850009012154	0.0008993636960093918	3.6302433112038828	1.2127896948850652	0.033196915712265476	4.795365766870908	0.621602143690433	0.0038820481883096274
_432_163	432	3.0638288474479998	1.4552890251483799		1.4377953798985654	0.5230629358383467	18.314975819886964	2.9351506702046386	0.6154815966526387	0.0013508453102218888	2.4413707906573734	1.1655729152448524	0.05144573543632823	4.007509633702691	1.0167284147796858	0.015163387807740744
_432_164	429	2.72765692340936	0.848957316102603		5.793496161269084	2.4670761372312753	364.2885688169984	2.7276043850579597	0.43458075875192886	0.002576746943284538	2.612564811311594	0.781808066349917	0.02680166907420335	2.4606303348360816	0.5932908477632916	0.013170607200793119
_432_165	429	2.56146314129646	1.0028861769456		6.029388217369238	2.834733424039121	176.35684199710226	3.053440874255695	0.8084133616243587	9.68701303239937e-05	2.689926350020843	1.2090865245973708	0.027624401229314054	3.174782342766009	0.7494039024961056	0.012036837948554167
_432_166	431	2.97614459996845	0.9107458265961321		0.9986379933197076	0.15534407520729257	43.689091450505465	2.5535936024108716	0.17470330833004966	0.0019259017071416432	2.7724430770376185	0.843252224875886	0.035101120643139125	3.1666608458330345	0.6500157695032208	0.007241858297129186
_432_167	426	2.92741876265011	0.9914016086673578		9999.999773277397	5695.252870701317	346.1104993409745	2.3465008336647153	0.14965021666290607	0.00023584713628750572	2.9344418965609638	0.9692018896121246	0.07441593719228216	3.2448155050429275	0.5333451272652954	0.03203533324397474
_432_168	438	2.9275597553305204	1.09656137843453		0.759495702107371	0.11985546011360386	74.39142531776181	2.9164825658587197	0.2819605885817529	0.0025708609503039288	2.383278990363577	0.7895146052316979	0.07154635778625548	3.8550177427702086	0.49059124284307076	0.01273653075735167
_432_169	439	3.08503611248312	0.9896085552164441		9999.999999990696	7199.401680364992	1326.7781646916926	4.425919173644938	0.9628803576048417	0.0007118632040398293	3.2650728725927687	1.091423016293175	0.19662962012670537	3.426501154961707	0.7875921605933881	0.05195150867938713
_432_170	427	2.7597524028027998	0.9289558999263829		0.8457467839647335	0.12119663683303385	53.7233967019421	3.0538816823978316	0.5667789571877434	0.000779585088313769	2.7039038056910254	1.0380878633036568	0.09309314046711419	3.336448461972055	0.7200875073294619	0.016720040338810423
_432_171	430	2.93390258626629	0.676941639643816		1.0880333835529288	0.11553686207287038	83.04851514752671	3.25971679117771	0.5324562445382499	0.0006316287436797113	2.4043992131194303	0.5613460357890757	0.048555269351621355	3.0687250702320368	0.5096271114996589	0.018373970265581418
_432_172	425	2.8164994875926803	0.920174847229864		8132.714234893026	9999.999999948019	3352.335880181039	3.5075775030628455	0.9133151400901806	0.0025943726526296194	2.8266011823446973	0.9588695210993884	0.03704906586228837	2.7070611419583113	0.6023028638137121	0.02761722861369568
_432_173	428	3.0807791798499604	1.14606896591951		9999.999769783512	7903.042128891293	279.9808628934602	2.723773109083759	0.26150080478491017	0.0024483922476632373	2.682410269263238	0.9120826106015755	0.07151762927440453	2.611586138835085	0.6218497989042518	0.04446582810315092
_432_174	432	2.87275832958433	0.760613326098687		9999.9999999931	4948.031691665847	1530.9975558267781	3.2101449261721595	0.4340359700286113	0.00018430007553309685	2.8859076288209784	0.7569940552652976	0.06712563818391044	2.479382807593879	0.5798985663376272	0.030364211360223634
_432_175	429	2.98616407828726	0.752237867552502		15.248608485328191	5.690424061675008	120.10764677439177	3.164036270968907	0.5580772827676953	0.0005942706833852713	2.7180698834832087	0.6899496795734305	0.19970650631010944	1.865512206090203	0.7182135930301333	0.03184582292495559
_432_176	434	2.90083190455196	1.01483493915716		2.452945771728133	0.6622667867727121	126.48046980258682	2.8281016879369707	0.5465946509864105	0.0008091487769842045	2.9413130743389506	1.073768612107478	0.10348810979913889	4.506185321899244	0.7363900438302804	0.041925891427153805
_432_177	424	3.3091963090099	0.6234183379980229		1.4163914633574348	0.0872477125731073	139.96560212214956	3.057002882721851	0.2848904761063147	0.004259828572395081	3.187201563957241	0.6075164606462441	0.0681224159743637	2.8579970139701456	0.528133457501677	0.00824330551362287
_432_178	424	3.7728721921948303	1.19887573467783		9999.99968780441	5742.374034898262	623.8786021489416	3.687396063092167	0.4858586468648043	0.0004312261191590331	3.124535208279031	0.9874824560780688	0.05628283977975079	3.1690669537933265	0.7279891683828571	0.01750644275620324
_432_179	425	2.56530020321072	0.9165449379831679		9702.712944846264	9999.999008887478	3861.920994432518	2.8521980481008034	0.36138412389858154	0.0008630478144175067	2.9979020344132308	1.1129851797286974	0.06903093308307261	3.6320517518847772	0.8331350546310307	0.05593461248367776
_432_180	439	3.61267334825833	1.3242414647904799		4.989934712970285	1.8555243752648332	7.563550434719696	2.5525641933456384	0.322326203393822	0.0016678556530531513	3.931642707578501	1.4570383182571542	0.045121959094395765	3.1499051158998577	0.8074395739453397	0.018847741962454652
_432_181	435	2.50512589256746	1.14156451120978		27.495639544693326	21.344551935587972	41.75187704362847	2.8864045451494	0.5421710784380849	0.0015451121598615873	2.5779199316520867	1.027794396313551	0.011626833307571735	2.092422516271546	0.6237048317529956	0.021892390617869975
_432_182	431	2.44473089572517	0.8879966704668659		1.2283538938408456	0.377613163009477	88.16648498001157	3.2107145038392932	0.568907661929212	0.004502645736373642	2.080008925946824	0.7674698344433012	0.028289886215242255	2.9465278562263424	0.5167422239110377	0.013477060652056777
_432_183	434	2.7293052269215297	0.521584377598006		0.7494915610226459	0.02624038698256623	850.6446417885177	3.8433637044349855	0.22308501278118892	0.005421143251268718	2.6298162584256324	0.5144773989521445	0.0385013837630018	3.431564231160249	0.4295622203761916	0.012900865832371315
_432_184	430	2.59487545483274	0.5626469923960611		9999.999976479623	6244.655674891046	3783.8882120825733	3.4066915428850013	0.4980349722243672	0.001915931113143996	2.3645774786806366	0.5365116401391288	0.11751802832304974	3.9922904060494298	0.5297692778954263	0.05944747215657492
_432_185	430	3.1105840372078504	0.82002250381891		6.554630483261014	1.9251078787949076	111.573145169546	4.106417749082657	0.5983566704004091	0.004960926120204183	2.5457381165654565	0.6486807136934256	0.06245525848102783	4.335402250768071	0.6674803641851366	0.00974001161811043
_432_186	433	3.20738230159173	0.9911848032608421		0.7022033479439632	0.11979805579082138	280.7005807401281	3.2604011195784905	0.8961886364012911	0.000873862405486326	3.3539418044789167	1.1615172527190136	0.0875792362222508	3.6242678974888474	0.7911555720425384	0.02381958498776377
_432_187	440	3.4757179310262205	1.01690306348041		0.9268686823786914	0.15183694394756875	109.01774690481747	3.0771346840900833	0.5029701394275327	0.0026743266417316117	3.06374593000763	0.8170614076831434	0.03674288716903233	4.030313747201371	0.755157587307479	0.01445898881715681
_432_188	438	3.1956140926294907	0.770011279268398		9999.999662604903	3923.193520438323	1204.2912920195613	3.592458854496627	0.22956672295308705	0.00028992107259492145	3.070031542487059	0.7084151087834298	0.07576927004669712	5.092504959946003	0.667011714554934	0.060102716804562265
_432_189	429	3.8055760926073097	1.0640024924955		9999.999814244358	4029.7500019563654	657.8139034478352	4.41234264363499	0.4176466985517808	0.004208119607580881	3.7279402578277114	1.076557254793154	0.023264581237748286	4.061320745735437	0.6048543427652855	0.02595660597335195
_432_190	436	3.0937544407339304	0.8040949243859029		6.104498317016526	1.6037177524203572	145.3288120444193	3.3106215996947803	0.4506325482156663	0.002503628831996974	2.790391670652184	0.6944662589554013	0.030347326298152143	2.491658172287612	0.5073631325870392	0.020255050273140535
_432_191	433	3.03189046787599	0.7257143962388891		2.120419317830957	0.36622657542415693	163.32083722286882	2.801822981666458	0.16262672235372375	0.0008164755046978077	2.8523196228157466	0.7020643313894912	0.057618569954104734	3.0693612412493625	0.6029921983825975	0.017133068955331524
_432_192	436	3.28925496660433	0.8326216102811791		9999.99965794282	4743.667375563079	1091.8518214880714	4.24688864405064	0.5492004228305406	0.004725835151463918	2.988987553696067	0.7493912477876048	0.0348586416978686	5.061354712598855	0.47374729523670966	0.017308570155150842
_432_193	439	3.1687262422054703	0.970058640868856		9999.999999979997	7768.885657838677	2866.0179815013375	3.8054132861258725	0.5198442955998135	0.003583993049819395	2.9406473834383675	0.9472113045701013	0.07417883775159047	4.460800476871177	1.0847290762907569	0.05771479553343042
_432_194	425	3.0086195921720695	0.921252401060396		43.22118673346193	21.130045780804274	64.46400201964626	3.0183921898894353	0.3483900113611499	0.00499483908958005	2.7632091441101934	0.9517585420537645	0.03540738280751832	3.2011200518806007	0.6320213862217055	0.009086045366364998
_432_195	439	2.8567690575287403	0.6629971065427671		1.5705199684253182	0.3044668019949111	78.83047592334286	3.380044292657043	0.5530161562076377	0.0006565894082352662	2.64140757225228	0.6099898512989468	0.057275389492127744	3.978627887199988	0.6232548362214458	0.0182836148874676
_432_196	425	2.6411762495529	0.990442813166782		9999.999785723267	6193.86339923794	885.2706483996543	3.3021176468507676	0.7749394659599844	0.00161026981919268	2.9434014288206782	1.0456056982264583	0.051783833797250906	3.8309085739030135	0.8396085271161328	0.0141114601438216
_432_197	424	2.7075844989578903	1.17331350713881		5333.165420493655	9999.99999996995	684.8355778691061	2.662208553787026	0.5399009632631543	0.0004436924823282147	2.9533776848795763	1.44351618338234	0.1365103729414862	2.98706531921619	0.8401320398291403	0.0592948880902237
_432_198	427	3.1657986387760197	0.7830571398360608		7.198024103372488	2.2690114721079984	40.97763024596602	3.342439843164396	0.37120367617429484	2.3048743498213757e-05	3.0563027678806245	0.795602933431892	0.06002575192184036	3.6988020176833083	0.5037030178498514	0.02802909384517397
_432_199	435	2.81029056130274	0.908780312299665		412.04023031344974	223.74135117335135	239.9991806970444	3.937110656150974	1.3044658187633573	0.0021307141597718808	3.07092365881931	1.0695363500889665	0.06098294391455532	2.9752353879833375	0.7161685468694282	0.017629109209514108
_1856_0	1869	0.7700388230113759	0.23807549266289302		28.314800486983852	14.00522427147034	886.862985937427	0.9067081798405839	0.04498684863484879	0.00016781469233000072	0.7783742616126615	0.24038788533053265	1.2735620712003581	0.9581888494950197	0.17550791063482674	0.0021008423201623345
_1856_1	1853	0.953608719491207	0.18124446478563502		0.399583508512172	0.05044236873275358	2376.961762065749	1.1320790255619377	0.08573188146464332	2.7340263318687285e-05	0.9208514615878494	0.16987554912076075	1.581249435484193	1.2045908628810456	0.14783466147993982	0.003866858768558152
_1856_2	1871	1.08099821328449	0.147411016316163		9999.999869187204	2909.715075970623	75301.25482699127	1.136964608195432	0.08003189064491206	4.658936717626008e-05	0.9979227524208215	0.12238857494250814	2.5964447191991193	1.2147774560947775	0.13130369182337973	0.0014368149406602572
_1856_3	1860	0.9809426807146591	0.11438302977840599		0.3401078550701896	0.015985161025788768	15158.079590699976	1.2113942202441952	0.05382853120806315	0.00014994188397054697	1.0154533218189372	0.12980742559333605	1.0468385435520329	1.2996781052706439	0.06908079079076376	0.0070798584727921055
_1856_4	1833	1.15681438153646	0.134631762673793		9999.999922349796	1928.9405420815854	42241.84900601349	1.5348048825253877	0.13453321902346943	0.0006465997520813462	1.0756632912451645	0.12342935618118962	3.5947025010793556	1.5853455577232651	0.11271586525350055	0.010447824527484599
_1856_5	1876	0.8473218097077251	0.18313900886380502		0.8914173511803333	0.1908054382031733	432.43591314111774	1.0127680472770055	0.07413460768149195	0.0001342759423226251	0.8248556431141612	0.18807409649404527	1.9777734032607301	0.9554080388925226	0.12709072180706948	0.006550629326835198
_1856_6	1891	0.902069448987828	0.167215521282508		9999.999736407517	3656.0323029378965	76928.16045235476	1.0484812201688363	0.06448726530191264	2.8064060742274574e-05	0.8380064619165755	0.1400083374089192	0.7224286969794386	1.1108835013567544	0.06904034807630087	0.004585717087597979
_1856_7	1869	0.942341660807382	0.12818633634387		604.1638174953858	134.93547718610864	19150.86727557255	1.4399266364818215	0.1473203978025042	0.0017274143257034326	0.8179730918032467	0.10738787229577755	2.13865024573087	1.3289312516331098	0.1516794842026017	0.007954684417277107
_1856_8	1846	1.05835647187584	0.145161313137225		9999.999983820384	3486.425808289948	241675.90061737318	1.3651612616311635	0.05366858214864672	0.0003816772414419043	0.882379081491394	0.10955276133034686	10.699162485787486	1.3488539765915106	0.10580032449203831	0.00762475110362698
_1856_9	1893	0.8078659012787929	0.11522107324992201		0.47729441778056103	0.0622672044688075	2019.9066698900806	1.1003442305646942	0.08919223905129903	0.00015346289222789358	0.7590462390174693	0.10739438538185994	1.1990285409893577	1.3098251889058659	0.06177150881798472	0.007858270342503762
_1856_10	1874	0.899454109763218	0.155003024481695		9999.999860755108	2649.7664275505736	86136.69682737536	0.968565030739173	0.021305545982258742	0.0001447639027415954	0.8064982818357233	0.13278461737937303	1.8817529269477296	1.0759848694620529	0.0753583850945442	0.0018533807653332913
_1856_11	1851	1.2064555043973701	0.12659223832724498		5.367189872901447	0.7784363889037341	52237.4041981553	1.4217818902810413	0.08031650031482732	0.00017281637769997222	1.177960562353712	0.14105747113651332	4.530597114238268	1.432426796157894	0.10572695022619515	0.005364043163535818
_1856_12	1833	1.05805004170711	0.132956208311381		0.685605931923973	0.05239156422832715	2331.538912650855	1.4638111719159443	0.03919977977501082	0.0018920960944171265	1.0002243473417693	0.13155196412354217	0.9388296092567328	1.3838956340397643	0.06860176451105654	0.006598587010840628
_1856_13	1881	1.07752694967916	0.15947441192200598		1.6970241115588074	0.2458223371190412	1717.3786934799493	1.3311780283116756	0.09789207121402164	0.0003973919722193351	1.0630230397497107	0.1518716139414707	0.6912132830232302	1.4622608197206033	0.1405156456926825	0.0022171363453824342
_1856_14	1820	0.969480516518844	0.17728257209356502		9999.999968996774	7298.577362270287	170708.6528327681	1.1138834284417256	0.09567200219314871	0.00021540199183508302	0.9037675586861209	0.17392369512256495	3.5492623519541295	1.1961776667299724	0.1425764624966611	0.00950725037066635
_1856_15	1867	1.0235663671377602	0.13045162042751898		9999.999892922584	2954.6013968792035	13543.028967620305	1.058955667843368	0.11066049585337039	0.0005993453864444147	0.9762960730430008	0.11557624535074504	3.1453405115444637	1.1642610191809608	0.08313565359614891	0.0037947408792171114
_1856_16	1858	1.25865119494799	0.1569433464431		1.5779325453943784	0.23297453048153385	4455.635715665927	1.6893772808834995	0.03095911134960433	0.000951211908572935	1.1850144355403094	0.13229794807960618	2.9294879686499375	1.85821891479566	0.07658725698386468	0.014105774173377944
_1856_17	1854	1.2116695434473401	0.13251187020039099		1.5529123300778949	0.2175420297421141	3226.8553668816444	1.4947665634596894	0.11187434335070796	0.0002864746565583843	1.1892895068057736	0.13022540422004236	3.841744570523244	1.6040628684431717	0.18275151554207095	0.00848551247164809
_1856_18	1863	0.8742701616602621	0.16556714783131798		0.8217267410588823	0.14180686863432845	4637.343114274826	0.967453821162251	0.08898331928950906	4.276236149325321e-05	0.8851673330200095	0.1734277558899494	1.6509478552671424	0.9735687578387221	0.1690440373001845	0.0012869189261287871
_1856_19	1839	1.02281194865656	0.165318246400414		0.39556126480406084	0.04854623364982318	10276.195452437532	1.1935444628840184	0.15187802145947749	9.215337045098835e-05	1.0253492671499338	0.1730016608241415	2.8871601086439935	1.1697319321182529	0.138204546225588	0.0030096386864483216
_1856_20	1850	0.916542758338609	0.0954275976872066		0.4976912043315695	0.030070172818547493	8706.527953828734	1.2048825213490366	0.08070637456593127	5.9647399780656184e-05	0.8550364642797269	0.09599476162043762	1.691758232294084	1.2105225492147307	0.08266944255022486	0.0017498012344627327
_1856_21	1883	0.8283880580949129	0.103262924308361		1.254017281066234	0.16846695431247616	6134.474146105164	1.1388441640383014	0.08740041733168744	0.0002001382371599994	0.7681853667061804	0.09026745670049305	3.8763352570460583	1.2771022315211877	0.06566765383950672	0.00988087405327547
_1856_22	1832	0.9925787162519839	0.20362251002075102		0.5464333924859126	0.08912062394634314	6598.093235300763	1.1241491028794584	0.22479559028701568	2.4291588783249886e-05	1.0377153534112855	0.23290643796429172	1.4946513460838995	1.1497471049181955	0.15958528906222447	0.005927521032067281
_1856_23	1837	1.06275714995309	0.17859901670855		9999.999889941317	2779.23105302713	58406.555818318455	0.9182267513656077	0.042360763578543285	4.7282054759006275e-05	1.0700846755709266	0.17350974090318122	3.4791470556583652	0.9868931331311103	0.13583626863421072	0.009689872069254594
_1856_24	1879	0.8248825950906409	0.16615808619974098		0.4406433341723546	0.046681626930277095	822.2055769127686	1.010852120822735	0.052075691225111895	0.0004097690097935663	0.7682291431232964	0.15217595511155416	3.24307159894077	1.1276374825142048	0.12264752664521499	0.004502644858760824
_1856_25	1882	0.872864680552088	0.151301182392618		9999.999826923107	3355.473684961831	26176.78356352209	1.1036097649793506	0.04817827779704564	0.000435063762034148	0.8572832447620027	0.13878008473786904	1.1285765525097355	1.1758302653390547	0.10610916070901062	0.0033846099634654656
_1856_26	1889	1.0581958060013499	0.152443429689923		0.38442494254416987	0.015394346001283192	6563.347175069243	1.2554958214629426	0.15676562236290262	2.8846001842264288e-05	0.8405064827311967	0.0943932026601465	1.879957301009091	1.2720064036615548	0.14785036267147283	0.0033813177618100044
_1856_27	1881	0.9098613839669499	0.16156798589711402		13.957342185672625	3.79553047907144	9500.335767356279	1.0101896755377575	0.09107102141716736	6.338928713669574e-06	0.8745712514930365	0.1542564165930893	1.3512676889365505	1.0593808108935445	0.16442825488741103	0.003709497024141224
_1856_28	1831	1.19850022459391	0.0971243363582105		1.5666670352115142	0.12377800428325962	23579.66591751499	1.6795623770569927	0.021236239301932164	0.00046328531257645145	1.1495837122779686	0.09138186401824758	0.5449964161600961	1.5614080308913585	0.07111552519651898	0.002026547405651569
_1856_29	1861	1.0138873975993399	0.14063709144857		0.49442699602609685	0.040538725171274485	15865.231317952397	1.1968365813046047	0.0186466626247293	0.000630350376621677	0.9745203454681902	0.13399068349988044	1.2379027345925182	1.364420445674291	0.09566528332196786	0.006026072036239014
_1856_30	1890	0.9557804330407429	0.128275600889704		9999.999917535222	2279.591106687689	36983.92807541783	1.2522913549798902	0.09259245008342601	8.605242083316756e-05	0.9360766365108449	0.12034505971146175	4.33350408775185	1.239816348378118	0.12434160789169876	0.004989867771804731
_1856_31	1843	0.9525703177073671	0.183208234351074		9999.999999284331	5423.275351176489	136012.09406594618	0.9817621997739319	0.13598800974348044	0.00029659271859330474	0.9382037228251024	0.192475771074285	9.185797620185932	1.0112281803756613	0.14469780235452356	0.016675908315278713
_1856_32	1820	0.946556996394823	0.177898715215395		0.5730190576203995	0.10794039668308783	3993.9526429461125	1.2956056433826613	0.08399207541892743	0.00034809592534025774	0.9535344378103491	0.18452740009839372	0.6835479366480967	1.399631977526232	0.1278948439691507	0.005380744495115541
_1856_33	1875	0.867983110849958	0.188981361117774		9999.999990778619	8758.234550470284	197854.6510053545	0.9725972120431021	0.058640279836406795	2.6023999827817098e-05	0.9057477346162084	0.19406602067880807	1.7024204708803004	1.0276387613494136	0.11943125418940195	0.006036388881217029
_1856_34	1868	0.8810091642234442	0.20677136728201		0.6698480457239379	0.16308554902929337	3833.394411560157	1.088055506316978	0.07619812133329669	0.00022160976424049654	0.8746468402725258	0.22157545044105253	1.2155074973254225	1.1138018388262783	0.11208481797290426	0.003159573394480931
_1856_35	1856	1.05711489186487	0.150457602214458		68.56138142073081	16.311503249443906	10570.043551927522	1.1795016793531032	0.08111030706491265	0.00030536190022599063	1.1364924840121775	0.1793576306199388	3.09752187235041	1.268983793733321	0.11267717459436631	0.005265709605956949
_1856_36	1874	1.07236274756969	0.181253306391128		9999.999999992024	3768.400081907123	35858.67636185984	1.4029710736487193	0.099796101436984	0.00035559482502558456	1.0424821731184455	0.16474698962825596	2.1239304779740507	1.5844522601101998	0.10218313746739113	0.0029474630931595547
_1856_37	1820	1.2561495652541101	0.134093439696189		4.858033459498708	0.6567993859647099	46442.71319656693	1.654913387263151	0.08170068908286976	0.00044828746775250715	1.1142367146664351	0.11757265296891686	1.2456967124731628	1.6771187160989423	0.11939988506772399	0.0024835559729939156
_1856_38	1883	1.05747130219558	0.182411159447432		9999.999862708508	2979.9956698461815	24009.866717131812	1.2824738636394395	0.061860567125929224	0.0002206953389423288	1.0909104018894669	0.19636250954220122	2.190272268627019	1.3017940605118778	0.13436438819751764	0.01329573818248142
_1856_39	1829	1.09262502340454	0.17559415956290397		0.5155719329172972	0.053319577052641676	5304.438775974137	1.3205410851038337	0.0714890255170459	0.00018600235930804908	1.066046099294282	0.17135066829224277	4.78316629212359	1.5198275811737825	0.08962740579523774	0.004101238752748399
_1856_40	1871	1.03686337547426	0.18039236599065098		0.41942252775458644	0.03486249149380809	3895.3618705217764	1.0265456734643301	0.05531859295208142	7.865954641521755e-05	1.0587337459785002	0.1809870525722387	0.5661563022973952	1.0193255304858402	0.1564090352423846	0.0033000086764104312
_1856_41	1822	1.16224739015714	0.129923425525964		9999.999904821541	2252.0743572515285	29125.511921550547	1.3696106188318242	0.09380792607846734	0.0003459092212498542	1.0981027662818987	0.12814817266265913	4.948462420714741	1.4097913913439646	0.1249621498295812	0.006878782467026863
_1856_42	1876	0.835396336511672	0.176350218655475		9999.999999991698	6258.2357095491425	135582.1220983891	1.025439699598931	0.06017213335578448	3.529960730435015e-05	0.9402497352636933	0.211367367633822	0.730505023604722	1.09011562211358	0.10386870863917134	0.002099833508006302
_1856_43	1833	0.919625878707504	0.11580318395354301		0.40975165932354246	0.030164152044788176	11217.17002590079	1.269854849560154	0.05166365691892963	0.00035760768432552454	0.8507905397267373	0.10871054999407297	3.7686286030551024	1.2869933381536527	0.10970782618142524	0.022337956115710732
_1856_44	1835	1.2738341335859098	0.189653537932133		1.3115068561503171	0.17781661880369665	354.12104146917306	1.2651095105242622	0.08192264605970255	3.5255536511594524e-05	1.2359259393880575	0.1876530520216509	3.2845087728122575	1.3099732224342293	0.13133947458572323	0.0013030693373592694
_1856_45	1866	0.880492749593202	0.13746888219221498		0.8439650631096002	0.18617216994505317	11048.467645452505	1.2256930644776731	0.09785971377933173	0.0004917766321094127	0.8710822597789194	0.14774195670154952	1.7985530711594881	1.25706265073561	0.07681845864349485	0.000949477134234325
_1856_46	1860	1.0853263718023	0.11251616688410901		9999.999857252087	1990.5447825504782	38705.93899326981	1.2962380274567824	0.0236000024702537	0.0005906073999859387	0.9879875747977309	0.08981590292177745	3.250256329782438	1.2521744432164124	0.07155822686019025	0.004497415369459148
_1856_47	1837	0.965878751712845	0.132778151617153		214.62455494210454	45.023690007389526	38258.99624042017	1.180955841261648	0.041009366355655406	0.0002950588001152253	0.8390222667717637	0.11040393217411025	0.8467800402032353	1.3013482850566238	0.08314012326551752	0.004393608604719473
_1856_48	1833	1.03389512177828	0.0964240776877398		0.7415322727174297	0.05632569686623475	2540.9397626481546	1.3479304524688671	0.2282921271959725	0.00040221347753042536	1.0445820213111725	0.10348535154705173	3.3698246837801147	1.3363434950663984	0.12377326211328513	0.003020244086967983
_1856_49	1831	0.8873808840540061	0.205226341471004		5.4739765860870016	1.623707586615387	10978.155484435427	0.9878941917255427	0.08307116892250857	8.412972937552276e-06	0.8402065577550535	0.20076036008697773	2.1924246880022533	0.9911801977802145	0.14207270976711311	0.004626464041947142
_1856_50	1842	0.9920468305132909	0.174941240631467		9999.999999988333	4676.493054515105	41355.05015195505	1.187864839980511	0.08217579849614018	0.0002061392089026497	0.9864661845807278	0.1828368113166417	3.520953503039011	1.3513668946230069	0.05940972488424375	0.0045733790016456435
_1856_51	1843	0.904875396919112	0.16875608937460299		0.39590565625051627	0.03642505461123186	1638.8463236549183	1.0532691831993464	0.05489056666831923	0.00010447753708534538	0.7431700651306605	0.12424440320493946	1.329500217791836	1.2936646405554597	0.044043915230578226	0.012435812959919046
_1856_52	1852	1.0714714624841	0.145569614162721		0.7139051436742099	0.07357314129603003	1622.4961950629165	1.4369070513246127	0.05134519903660224	0.0007381892994178064	1.055836077744147	0.14905145088169067	1.4078534695353402	1.5191701616319357	0.08724414601847286	0.002017111071548579
_1856_53	1889	0.858049358792405	0.196348825711008		0.6806141732898165	0.1440852097447303	1865.192653581811	1.1081203747395216	0.08837234872382324	1.8703536449714867e-05	0.9897723039219177	0.2423242703125842	2.465911521725381	1.1387472510924275	0.1227663955022183	0.002430199142355108
_1856_54	1861	1.12939572447944	0.17373666207601599		1.0177801456519784	0.16264643014459992	2412.3591062121004	1.2371821996801984	0.04868023989821175	0.0003946166568600117	1.2412491899553302	0.20107026735323566	2.6810719374848366	1.312435773582105	0.10487975688036698	0.0069155628300155945
_1856_55	1825	1.04484553620051	0.178754569029093		0.8224772880255776	0.17667099146572296	958.4030074556988	1.1871372826673972	0.08160004413817747	0.00011268056348830471	1.0241512046015135	0.18646982367451254	2.887833497567418	1.3477851575428597	0.11611052446004787	0.0028650093374169134
_1856_56	1822	1.0329940354111802	0.175837960805351		9999.999924276704	2994.3880150837126	18248.40665271597	1.3313787722338006	0.07944293961030335	0.00024338117686704605	0.966166158104341	0.15402502032835447	1.2114035131715397	1.3952130019243183	0.11117370980090321	0.0029997900026641432
_1856_57	1892	0.9892699269674979	0.14252748903113		1.1914211919666	0.194060579635556	281.6964536283154	1.3439189627712562	0.08000408356493437	0.0004840258305832093	0.8934868658231827	0.10958243201872901	1.4723734289919943	1.3330864301172178	0.09313607512672384	0.0038327624693427435
_1856_58	1888	0.9209605997402041	0.130696074277242		1.0643686344060823	0.14988083388065127	4391.014857056557	1.1479819808631704	0.16694934680484103	0.00010213890900400147	0.819117484965966	0.10025817535839082	1.842152010737795	1.0585709404250607	0.22187380731103237	0.0013648944848539393
_1856_59	1888	0.916133422948723	0.162224514951876		0.3791090900230579	0.028765817844085207	1507.5328406847464	1.128036246621945	0.039065403167849004	0.00042113463273032753	0.7957500676498767	0.12452102044817505	1.7460413364279357	1.317460513315201	0.09223062252837418	0.0063323735019192706
_1856_60	1846	0.885381695456891	0.17706782226494502		9999.999999777541	5032.129467960684	96187.60297738363	1.0584802493509233	0.05594415871331329	8.258084655584815e-05	0.8108447406055022	0.1553717530753725	0.4798852596148205	1.055141326954735	0.08522669038295896	0.002503790912785042
_1856_61	1866	1.0509094618502801	0.134015216924957		0.5525689659410494	0.04581496458909904	2499.2382935349915	1.2637128508703332	0.037122945515570334	0.0006173772156765531	0.9923929046181865	0.13252506690705648	1.0718113443594088	1.1596787670084112	0.10305100839901798	0.004238616835918908
_1856_62	1855	1.1765969370228202	0.14930195154693102		1.5535169815758083	0.2511507648275886	1922.2975712474683	1.2729411435757008	0.07981837089495546	0.000214225031545264	1.200027231487365	0.1417046971313872	1.4816699026567541	1.2682450684523277	0.09181808502558751	0.002303009743297106
_1856_63	1843	0.952006559722123	0.134223640093136		2.2813836575874507	0.3881094060258302	16971.150828953367	1.2252454271237332	0.09306529897606426	5.953278712001015e-05	0.9842487596146048	0.14511617214678058	2.198944695277548	1.218289854702742	0.1257224004974924	0.007072610551465604
_1856_64	1882	1.16362136950903	0.16457397397135198		9999.999592685186	2626.0644463093477	37438.37582837763	1.3032043889180642	0.02269156220492143	0.000379569266710628	1.1463744694295825	0.16927810276775979	3.62129647716766	1.334521627332917	0.13017532680049634	0.006981039799898557
_1856_65	1834	0.941404997972473	0.195033345005387		9999.999999135567	7440.0552860372945	152737.60046279844	1.0471057483342794	0.15824813854406367	6.216723082937352e-05	0.864041800606614	0.1710792123284809	2.1742999386660293	1.0648718394224617	0.17054280430584642	0.0012104205849357214
_1856_66	1870	0.8239731245167109	0.17454591605477698		9999.99981454026	3773.3607048381277	34989.79657323894	1.0618834634871075	0.04912082094444841	0.00014985476622919686	0.8395742195721351	0.17132100275483378	1.6897695531063512	1.1246364440799606	0.10230816524392508	0.0016670416374029453
_1856_67	1857	0.92724311586536	0.082916660616263		0.4331844704517778	0.010629375413967912	17620.826685666867	1.467580350310514	0.0315083666163128	0.0007954310027715267	0.8000768080170332	0.06807542957164044	5.159610298107438	1.5763084121383586	0.04052871745088924	0.006721353561215944
_1856_68	1864	0.969922068648778	0.16831686074583999		0.41780339674983535	0.03420617815473928	1331.1306614720884	1.295249470336904	0.0985359074516271	0.00031526813596286	0.9925439136925426	0.17958854563347726	2.9241510285759507	1.469906491199178	0.07444901940610457	0.00907382036853817
_1856_69	1827	1.22093039694132	0.16496900966995903		9999.999995909478	5536.893793969272	162060.5087511593	1.3885670611286565	0.17824937540378238	3.9064915108824225e-05	1.3499510906861156	0.1839553851127719	2.551280522410537	1.417211620933381	0.14192860043720312	0.009936638900195138
_1856_70	1887	1.03711313900771	0.12522486608140698		9999.999999894151	3892.8006239021224	656662.0956561657	1.3320631091206845	0.0347067850443755	0.0002188236790498349	0.980498028669766	0.11228009071699273	2.8114861331879215	1.4682120330129595	0.06245562128156681	0.005503230060434042
_1856_71	1880	0.8943931703934871	0.14494412827265196		9999.999885701629	2715.624964627908	26390.908715497713	1.1813475906583801	0.053287882311593246	0.0001710246897868969	0.8643138935342749	0.13351505054535068	2.1821328201156054	1.3364627903194057	0.13333226489646607	0.0023543691460234007
_1856_72	1858	1.0523064710084302	0.154774492099546		1.137087520264711	0.25985327944037273	14254.881609873326	1.3023604934382762	0.11960745398515021	0.0004796221620707128	1.0304446945956833	0.15094868402044315	4.094200333662805	1.2917391704434724	0.16319635085899387	0.008921305349048062
_1856_73	1865	1.13381476855711	0.118958326672804		0.6121004899725938	0.03168009246805411	2336.267770581708	1.5514057469052522	0.041161778400038464	0.0003930465613828521	1.0406349091270004	0.10880122804238251	3.714005333499686	1.6799415499799086	0.08027741587054982	0.006137437631888534
_1856_74	1831	0.9754899343107042	0.126209683800429		1.0728762858970022	0.13569256441785535	980.9427864725922	1.279265266093666	0.05931988017609478	0.00040703580348443354	0.978675475288143	0.14265023425460932	2.6623247231751397	1.4853434590478756	0.09053341799610838	0.007350734770503009
_1856_75	1846	1.19198514658722	0.14077778444926		0.39079718784469036	0.017685909692176725	9214.576478290734	1.416090779628629	0.06861072633103822	0.00019423525805453506	1.255620506366821	0.15277397041073906	1.5367809763160867	1.4641871367169976	0.13039214631747617	0.005169667536411244
_1856_76	1855	1.07534972441834	0.158420058839296		0.7521301679810993	0.0771580974514874	886.3476572338286	1.2778870315296122	0.14945800719570468	0.0005151458418007559	1.0319708471785138	0.1570415385588282	1.2915885428829124	1.2795643520450348	0.1272037335426339	0.003676243394504556
_1856_77	1881	1.0304801430425798	0.11765203084228698		0.6524933184683508	0.03748142335841633	577.9740822165826	1.2647766657001824	0.07462443069788055	0.00020780752441127638	1.0406608960919153	0.12356064683299534	4.0854566168926185	1.4942657317480401	0.11801619272820453	0.0034388314398680255
_1856_78	1878	0.932903677264397	0.181724759080489		0.7376690844254082	0.18568642222883372	867.8232668937759	1.038738933771413	0.08304670016531226	2.894408253394588e-05	0.8804135802103668	0.17023796363150775	1.4337915013234352	1.1655176311945112	0.08789317865049771	0.003516725972060092
_1856_79	1869	0.873956865521332	0.16641083820716598		0.7661095189544719	0.15626950405290785	3795.307576059923	0.9845710079794425	0.050375181967609726	4.999045777934646e-05	0.8638818542838441	0.18357244047835578	1.652218902532841	1.0617711866410213	0.10239883996359961	0.003397749132693363
_1856_80	1886	1.10300372341424	0.13674298779256697		9999.999818186252	2269.903164272159	59653.109539547964	1.2914258033826334	0.044145703236450895	0.00041193063654690283	1.0767152548398922	0.13019542998486566	2.967875039629127	1.304185783699275	0.09245410410428649	0.004493159869496126
_1856_81	1830	0.966849177865633	0.106348006151359		0.48301684103761067	0.021111926697193778	6241.310835613077	1.2950601600384386	0.028183924072985585	0.0003476465182360618	0.908711244102221	0.10148272332037042	1.4324908924482072	1.246339206981628	0.07072425039501483	0.0087483813254083
_1856_82	1848	0.9510761336459671	0.190241344748099		0.37047862517020663	0.0395366423570563	2819.6083606291077	1.3580378073491455	0.24792108656903253	0.00017480622178020762	1.0833580485875791	0.24074655764641728	4.808414167554037	1.3053817183575436	0.17384228825951947	0.005185923041570893
_1856_83	1875	0.895721517881184	0.122673397978448		0.7007396080795535	0.08072638432767937	654.1778310192451	1.0663732324767063	0.11937682790836462	0.0004342046694698993	0.9209590816911744	0.13489462841608954	0.9624031759283298	1.0886487180158904	0.089358070984092	0.0038231885552091286
_1856_84	1884	0.93224695341207	0.13890399315569502		0.548515226309913	0.07123605777928876	6999.038349380059	1.1373467889008138	0.041237651698642394	0.00019553324172864157	0.8351556664304706	0.10925054876185686	2.0738768252932402	1.1639721214375467	0.08642960434946319	0.004428635526885486
_1856_85	1889	1.1448808257543701	0.10181492071822301		0.8187025931825138	0.06312932102918652	24016.506850622074	1.5820297577987719	0.03594218234005397	0.0008945717030168917	0.9933569889226669	0.08105478805206183	4.384624599167439	1.6100923123649242	0.05542988125737555	0.002645563459092653
_1856_86	1880	0.821252484387149	0.17682699630259902		0.36519857467738964	0.043611216586905775	5963.724557993538	0.9869742543482936	0.06968940339394043	5.6045092561719096e-05	0.8208666465367586	0.16381838435280918	1.2581622641312276	1.0346435584347413	0.12208707872043516	0.002943564278155656
_1856_87	1831	1.00573260161417	0.162461736777892		0.7262177312049731	0.11974337597437996	2366.4847338255377	1.1163970929347504	0.03867074632604557	0.00032929387217102803	0.9959148650476218	0.15837524943831718	2.432854997802623	1.3026772128791824	0.1319793763603272	0.007115078401174362
_1856_88	1868	0.879226038017129	0.181133100065314		0.30558405299696834	0.02429147000114472	3981.24178251784	1.0271488140356426	0.08853236429079497	4.020600846865902e-05	0.9966488873661108	0.21835604043300602	1.8349254187050832	1.025845385765455	0.12916066577610774	0.0033673769605087316
_1856_89	1865	1.02612258171323	0.14223314801609302		0.6513154648829808	0.06863319099457002	1015.7843584568577	1.186004413944022	0.03307317752370564	7.062011055253713e-05	0.8871937243303762	0.11159670526226728	2.7690751769362403	1.2694314451992703	0.11457535286471815	0.0018126572437782696
_1856_90	1843	0.769942965370208	0.164946938664737		0.3485639633013702	0.049034946379035105	3504.3191735656196	0.7524789471494745	0.01876388695041172	0.00010864872149125878	0.6517672709031784	0.13184105445118527	0.6325517529167488	0.8205655320461371	0.1422573081169616	0.001900934073011169
_1856_91	1854	0.975044168879042	0.14116425387966		0.4459014828772463	0.03361434307877421	6325.010691497423	1.3114984552024214	0.05265951007032314	0.0003164874941784272	0.9105625543211345	0.12086908188658704	1.8361157544909086	1.4626609206794798	0.11653922817363516	0.002197862068536616
_1856_92	1824	1.27185150581384	0.182769658645483		9999.990832053303	2772.616289212966	10396.281026141558	1.3996190208032189	0.06784927589675922	0.00028979944124979065	1.2941436561040944	0.18928522057818617	3.1462806116509716	1.3100780837373223	0.1676650754682227	0.0029306628774475926
_1856_93	1822	1.16615137016653	0.13853041650529097		0.4833268849007728	0.022241147675481077	7724.324805543498	1.4445782162435923	0.07644546600621402	0.0002045393308938981	1.0117373658474558	0.11032582504857741	5.5090483827814865	1.470621619020382	0.12116634049886632	0.004456663069585254
_1856_94	1879	1.1391261840095401	0.174634354900974		154.61335138181423	41.130893877777446	12901.309930131587	1.481099824884548	0.05519114515986818	0.0004949031910831201	1.0653852371439276	0.17149305195401876	2.548184126828963	1.5948792453392122	0.10980403115400258	0.0035980847502817942
_1856_95	1859	1.0232713717420199	0.158734139576583		0.6583365272779527	0.08737510183186696	2555.315386883189	1.2512598063414713	0.06516882713682412	0.0005694255168107124	0.835625210812062	0.10078204278646054	1.2801600779581224	1.1923545248545389	0.15098579540181972	0.0027470562650961845
_1856_96	1822	0.9883088368291859	0.171553664657492		9999.999999990043	4156.846873746583	75200.78645017656	1.1574847476081753	0.07685384192782212	0.0002888298361406627	1.0398276075704407	0.18233768079764484	1.9308594514693593	1.03637391703452	0.12480073173264787	0.023268750340426615
_1856_97	1876	1.1754719177356299	0.179483401777265		0.7061368582197824	0.0961184140605646	6649.176446249398	1.3854698525961189	0.1591517882042956	0.00036675413984961036	1.1411554572056064	0.18049971751573354	1.7353802456574805	1.5593144937620738	0.12928804341191422	0.008749083605213412
_1856_98	1891	1.07134824149358	0.143413585843301		34.35437670331268	7.741056900575824	6488.598266852496	1.2628587502180464	0.03531680689649389	0.0006760194846871169	1.1227820381424605	0.14959960089633031	1.019304321160244	1.346469426629388	0.06458013347076556	0.004437360710344952
_1856_99	1869	1.1006470830883899	0.187182862884802		0.4483865953839361	0.04749225326642175	3306.3831138746464	1.215727664126689	0.15613748951878995	0.0003137310935346406	1.0156001191545472	0.17889248631298404	5.140238846729177	1.2499541300851937	0.16625923807634918	0.005960120086450655
_1856_100	1866	1.00203719842229	0.130481762713372		0.7208867298347164	0.08076906279255648	7969.007277934836	1.1780242086811707	0.1052246308236769	0.0004715948183897661	0.9833506073381536	0.13602192604906957	4.027668436556627	1.1631286562128778	0.08954867109946567	0.0017080111975377912
_1856_101	1866	1.04971907670738	0.158043908840074		0.8007803018301678	0.08052546460626912	8077.052375279489	1.2694966032394646	0.025788733957823114	0.0004431026214744088	1.020119245063954	0.14355962926298793	1.4621878062896987	1.2913489101107682	0.1129761207025573	0.002965549160185629
_1856_102	1857	1.04057755705543	0.16952856316381198		9999.99982629765	3135.1115061162045	29730.065664968704	1.0188443802006333	0.03988875450836518	0.0003058192766628015	1.034592302293456	0.17298666463549142	2.2767172567544285	1.2170102701964067	0.11305699238724769	0.0016405642101189966
_1856_103	1862	1.10414749782374	0.168483376379469		9999.999975790664	3190.6241568526607	83321.50373443842	1.1285730534799012	0.14637855130505772	5.0828308819776583e-05	1.0809271484836889	0.1592424830921918	0.8328009570678588	1.1547631287840823	0.17335139541992528	0.006609345514083801
_1856_104	1885	1.12363443213893	0.165792594522856		9999.999928506211	3469.7249624992864	48083.02336187542	1.3740539476940326	0.11261226604285147	0.00015501184138206855	1.1104819835643758	0.14108810368422373	2.9101700803820987	1.3809644526030596	0.1540907804769715	0.007960727985194064
_1856_105	1891	0.723371479952232	0.188502306192707		0.21021831359557547	0.015476795921282283	4786.539123693752	0.8920408782476376	0.023230840739859017	0.000134847653292337	0.5803035138098536	0.11200387609613262	2.9787034298601736	0.9185958245868344	0.06153950834244385	0.00957408022975807
_1856_106	1822	0.9246295255286341	0.160265340567604		1.269581510972699	0.2157866064176807	1772.548109008021	1.2806107668259286	0.030913193175830325	0.0016977474685558218	0.8036596295736949	0.13295108415892823	0.26145321770330954	1.11912472647861	0.07544078715805871	0.0021942864100417225
_1856_107	1828	0.906312531253337	0.12897451068767699		0.505045999168437	0.05272242480756865	6292.230525268344	1.0491957104946497	0.04692496516036471	0.00011013175403773528	0.8225689931449162	0.11517456997906189	1.7069098819212138	1.1811838870090456	0.10226747665442841	0.004200823291903521
_1856_108	1846	1.09242978232058	0.129611573863826		0.4583511250542489	0.019358831506611315	21006.480462835556	1.2471729369104534	0.0515328850053416	0.0004519632332895865	1.1933446646300978	0.15294042717456907	5.8189013451170455	1.3034866629188961	0.114206903750429	0.0025839565671343405
_1856_109	1823	1.05731812001654	0.13508896281847402		0.6398341431288311	0.04722532799025954	1155.7365770967315	1.2585436918085113	0.04686842102742672	0.00043832411147570196	1.142826019420039	0.16079625447070436	3.68328109735274	1.3037705928354277	0.062338761220411626	0.0038855616101280293
_1856_110	1876	0.9311458292101971	0.173227120378393		0.43866552771011014	0.05319359254696398	5457.339176924076	1.0426152640528439	0.044331428362449694	0.00015373056825202823	0.868810532603352	0.15792691067121836	2.4717210613465306	1.096172247742839	0.11323109521198213	0.003204366338299406
_1856_111	1832	0.9656940109406128	0.13684538833655		0.4205346489866867	0.03013634811975075	8455.095702586563	1.280238354150594	0.05223199419785102	0.0007552359098544454	0.9581222517873742	0.13582001870182128	1.4122371994120757	1.3876832656642177	0.15066179727784668	0.0054319846669735475
_1856_112	1858	1.1212638768122198	0.129897537294599		9999.9998060498	2052.9410474633232	145714.67808496935	1.4324191971743114	0.12194748804069647	0.00011456709292180675	1.2680679680478646	0.1522651849260826	6.17958486242591	1.4187154642588962	0.13667986982863337	0.007519950885844381
_1856_113	1820	0.9675507622418271	0.10323776366975698		2.100016324858818	0.28664890984871033	13151.686819237297	1.2895456490761037	0.01901741996019903	0.00042020785877979687	0.9019018158806851	0.09035524519744648	5.894056627520522	1.3402603883439097	0.1029521647808232	0.013952090736243214
_1856_114	1860	1.21302166034372	0.0898169333972932		0.6806716313533346	0.025533915955097342	10677.158404854785	1.625486059624476	0.06731704572254746	0.0005760325772078516	1.0029841778151702	0.06284766157119122	3.7785210081565426	1.609685487151922	0.09342442638833975	0.00866523730037767
_1856_115	1873	1.0768949574623699	0.11873918831620199		0.6107492736311723	0.03897094763614551	3905.1598767048868	1.1917039263184606	0.024269963378457843	0.00014399464666567852	1.103732672002029	0.12214745277705115	1.6170673957927475	1.1242138517473048	0.12708106897926588	0.010751662204312971
_1856_116	1867	0.9276953140793041	0.17215270061256402		0.821349529679015	0.15754533764482018	297.9457918875502	1.101954524671583	0.04002287432639234	0.00022280310820956415	0.9767367642556507	0.18011717080580741	5.48408938891129	1.1890855734026675	0.11449359608940067	0.007478931095249688
_1856_117	1866	0.968697816580137	0.11425303623800999		16.09486792179615	3.0648504556642915	21927.644458415358	1.1694180993610235	0.05689630755320571	0.00031113963739673185	0.84721669000424	0.08541069374481472	6.033237031259917	1.4039579026490518	0.028993233756972728	0.013847198782063311
_1856_118	1865	1.01052300856166	0.14718418360583		0.599015597931152	0.04434037935943545	19921.14318800467	1.0398352613923936	0.02665324032973598	0.00013784988847348296	0.9541838117331131	0.14382836236440627	4.054493255834171	1.248476992647429	0.09210896359972279	0.0030158292311497207
_1856_119	1865	0.9874647802552401	0.13642165462227498		0.6082506628801857	0.06194606638960933	549.8725297832281	1.3038092939732908	0.05041860981732572	0.0003256909420240227	1.030129754642164	0.14726284353392258	3.0957555440401934	1.3795831583099565	0.10147937063671854	0.00686268825303221
_1856_120	1879	1.00894570441698	0.11712659170613		9999.999773652042	2501.815723192015	74878.46485291825	1.2885118160009272	0.0407509123278266	7.789211812085886e-05	0.956971451833699	0.10051588251593233	2.8957107514375195	1.3600724042082593	0.08626796848772618	0.006427350060660457
_1856_121	1871	1.0573172605117098	0.124957817105404		0.6215692776744745	0.047734711460733666	8944.754942289912	1.3632531492565192	0.07526599001324827	0.00016729740649098603	1.0574889725065226	0.12305566729507317	3.408282359094806	1.4422897284366025	0.07826560142349481	0.00689727870164146
_1856_122	1887	0.948144348685877	0.117461981132136		0.5062933794648358	0.0493065228542901	41298.89956832314	1.1457773376216007	0.02113155310722637	0.00015941699088021884	0.9721340169777606	0.1309396409303321	2.445767318656509	1.1908690080522997	0.09219811020885318	0.002767047548197752
_1856_123	1869	0.8220476572481179	0.177472588308427		9999.99999999767	7056.725005820819	72536.01135694113	1.0260758016572824	0.15912589544325365	0.00022309374927088888	0.8465614483962146	0.18807788155420962	2.1569651817640514	1.058031970506691	0.1743308832264225	0.0052857426247381965
_1856_124	1823	0.980484919407489	0.177882529454219		3.9787139770220694	1.042133101004777	1786.7464771652467	1.2502503011817319	0.0512355750285454	0.00047148516464749074	1.089474379505755	0.23285602429423527	1.5541523522791238	1.2653856568503434	0.09922138387320392	0.0025047145385170754
_1856_125	1829	0.99428621425943	0.15398562174916		9999.999999947302	5216.443331537906	214698.17235294078	1.2502827974690682	0.04750072881390613	0.00039819326082119095	0.9777608774231412	0.15043258944660826	1.0721377698887657	1.2992752988454501	0.11024745349519413	0.007718780748878027
_1856_126	1876	0.930244487643589	0.160364291728116		9999.999999327794	2956.4630429352487	13572.008143064993	0.9593797330632845	0.0953481610154412	5.595304441540492e-05	1.0241122115161414	0.19610471409580452	3.0024887215961007	0.9642220630201508	0.1017266184278662	0.003083360479043074
_1856_127	1831	0.8926343021646009	0.150874045002613		9999.999921832157	3013.3680853861365	14073.086770339292	1.0045011031105326	0.022383511917996	0.00010439217850218185	0.8578322486805036	0.13671021586363233	0.7274414502274105	1.163913229917441	0.0861342800993731	0.0073625667117357425
_1856_128	1862	1.28098230120229	0.12946383090720098		0.6777835562159504	0.03652535464111491	8502.152687879332	1.5270780401872284	0.08682842884569213	0.00014360749134735833	1.0358393216187742	0.08789298978618565	6.3352039147280355	1.5063772740945682	0.061106947594301506	0.015192843672193625
_1856_129	1819	0.8875691642503509	0.142235054931741		9999.999890215371	4671.94888586689	25977.997122901277	1.015193596035798	0.09217972202241619	0.00011019070579603918	0.924456753830619	0.15881981176334048	3.108294397162752	1.1585298428160296	0.10618463488806025	0.004036854778055255
_1856_130	1843	0.8372999096325079	0.165169034830952		4.296685102344185	1.1641754863034206	1966.2811358222282	0.823567098703137	0.032509827880836416	6.800953166117185e-05	0.8385566346398537	0.16471431044463067	0.7527204459873763	0.8738289765156196	0.13480479383209493	0.0015744643957970208
_1856_131	1877	0.958987808142163	0.10670355297817		0.41838454652685125	0.019756585942437038	15538.926992062708	1.128070450692852	0.07436540982989727	9.340154714131111e-05	0.8342552024605873	0.08078866228473262	4.633665104056017	1.2409034165604154	0.11426987829087545	0.007709739092674906
_1856_132	1892	1.02839860346461	0.17304531642465804		42.944464475107814	11.311280124400664	7605.722223379146	1.179883327604429	0.15214707762322863	0.00021497422618727748	0.9969742895249897	0.18786454880782613	2.8163343032029227	1.1973621565294035	0.15328393964697123	0.0046754198313946034
_1856_133	1891	1.10766140815477	0.18006792459996		0.5783697117606736	0.07625850025633386	16325.878050091504	1.2533290267295871	0.002956839841079132	6.628110145127277e-05	1.1344429995829388	0.1867278061479118	3.021979922854432	1.1979640610171935	0.06216211618064853	0.0017253835425138323
_1856_134	1855	1.0191350040959901	0.10974091102743301		3.0107626404166297	0.38589490507628216	10931.440932252845	1.1674493899250367	0.05306028886339382	0.00019265546263692483	0.9932231895310326	0.10751524830307063	2.8884330805016547	1.2395770075000727	0.06581337533262406	0.004705937711903051
_1856_135	1827	0.9888398187986329	0.16726160464021803		1.2904826478210316	0.2543534136911906	1139.1394273365622	1.1972084514316075	0.07142098641842254	0.00015627460669716126	0.910781621650561	0.14185873726547546	4.911166565848584	1.244513756951685	0.09312292683876497	0.0059136414636294455
_1856_136	1854	1.06523083642648	0.14564939071959698		0.6061703815159547	0.05725690667810407	28449.887593985506	1.3333309597440954	0.13165522329641463	0.0001244863443653195	1.125072490273207	0.1643876228521565	2.95265329011657	1.4581238796519091	0.20763287169499903	0.005396878157763212
_1856_137	1889	0.9756603577757321	0.14094480135416101		9999.99996387205	5081.781225500799	212882.24878009895	1.2152035059290374	0.037115848080278444	0.0005421675054198386	0.9668471398735241	0.14009326704358885	3.7198000804808538	1.2479156205028876	0.07494144903947278	0.007417874151767662
_1856_138	1832	1.00947607659502	0.11599274477028301		3.5363365596065757	0.5653035846599983	8477.059187100076	1.3039295889239066	0.09104818773182509	6.727852518282929e-05	0.9019687113680083	0.10128971475462983	1.372326147178328	1.5338374873062584	0.07681999497877397	0.004457987532177718
_1856_139	1873	0.874509337278032	0.20584435330320802		0.19322949796528935	0.011482804526881253	5164.61400441091	0.9444783234917555	0.06047169835517	0.00028905352170998175	0.8929930092358448	0.21076550691773088	3.3810725116125098	0.9243301520987143	0.1096494046508794	0.005548341351023518
_1856_140	1867	1.0183263523336	0.123190853184192		3.982429275159186	0.623074033391842	17684.552210953894	1.3273858860906866	0.02420661695256969	0.000629441739489085	1.0039608259255481	0.13745276551051527	2.6771708821413593	1.2681235782701656	0.049074760670405705	0.0077619745883120185
_1856_141	1883	0.9695311036130809	0.143132081336344		0.34841900639855367	0.018390996122297373	4207.812307210324	1.0889858013666864	0.03212636875503871	0.00020482460342896174	0.8140809787222072	0.09881027076020273	3.7692936064249256	1.0652952150842157	0.09438667735615018	0.015740170426714804
_1856_142	1882	0.97096178799335	0.19922931489767898		8663.491018567292	9999.998636103408	393959.73397492093	1.2066961557811036	0.030806630260663482	0.001304200955618324	0.9354804084380155	0.20971178876180824	3.7968881863304715	1.0627870519062137	0.11222078148393524	0.03789475237763423
_1856_143	1846	0.9470206481018241	0.15254983813057998		0.4053518401099497	0.0402290886100608	6118.178631624186	1.0679745090591892	0.10489730500124433	6.642904547453985e-05	0.9495100713012259	0.15301716921050626	2.7062945921564454	1.1222437959244154	0.13764194260952023	0.0013249746055234608
_1856_144	1846	1.02634603717628	0.175742657151279		9999.999992721745	9411.959039912694	222054.34182682657	1.311225809155691	0.05349869170290596	0.00027511155573607985	1.135598619867324	0.21397989805306833	6.0840841134670995	1.3658091668642094	0.12690159665947606	0.010913012930669118
_1856_145	1871	1.155221521559	0.158680921869866		1.808506057767607	0.23193637574212664	26040.29658972337	1.3994137532002047	0.06282166868696872	0.0002603256049865175	1.0927740518473812	0.1533217050516013	5.4460709183463685	1.4499514951785035	0.1415418470438182	0.00576745095749197
_1856_146	1828	1.12576947882794	0.116706401846752		0.538622869618357	0.021556408644722972	5772.832448667149	1.5093034426151075	0.0958630066958442	0.00023843351747723405	1.0645618923891744	0.11246516646040222	2.371071226590659	1.5950256117922867	0.10260856855961345	0.0050711511125567715
_1856_147	1875	0.9440163295907741	0.11502908823672198		9999.999984863043	2236.3548224642564	22882.60086476375	1.2476245294237702	0.03016877293290725	0.00019988046187280792	0.907596326030762	0.11194440376902305	1.2581367332786504	1.1586039201127993	0.10200049242836363	0.0038140267423428017
_1856_148	1833	1.14798047179551	0.141841052742094		1.0322285663656887	0.11540497198362082	4010.720295189699	1.3982774267085645	0.03905520423380332	0.00016980026566073796	1.1049784865535206	0.12462914632736787	3.272427778148509	1.4835520715824109	0.09520063367384451	0.0049622310028915075
_1856_149	1843	0.9586045641392059	0.17356792048484698		0.28904507104134625	0.012688663505233405	7370.622543130206	1.0647235019362988	0.044974111103167735	0.00030346054211826686	1.048731353854768	0.20811245306732504	1.9004698347333024	1.236751733275685	0.04852216850387118	0.004818904657565665
_1856_150	1883	0.9633696599100869	0.18816296400594		3.0918862491390806	0.8552008224046667	1856.283879110634	1.1407162662028543	0.06216400463804099	0.00010387813472962643	0.9369158192128206	0.18459937592629921	1.1597422158764308	1.217775639915449	0.11031635999379796	0.0035280431867856206
_1856_151	1833	1.01953533070677	0.172418797761256		9999.99997727343	3267.90259611194	8855.084142828076	1.0580930916028655	0.16574424877369356	5.6148939942816904e-05	0.9117463340390878	0.15596849994040232	5.873157245670359	1.0520655976704212	0.24581259640469172	0.007876156683263526
_1856_152	1869	0.8905856571124772	0.11798175372115402		0.4158015536267537	0.020695695908608994	5357.605665459678	1.1995357680868504	0.12698877529908867	0.00023807818172430771	0.8610561470387614	0.10610539956654437	3.0435097265427764	1.157316608057602	0.10768560445968892	0.006103542054873075
_1856_153	1844	1.1814128886852802	0.14059947980209803		18.47826650938822	3.7521018731799853	11193.86426895748	1.4075424374672334	0.08139523728674641	0.00022477402269839683	1.2093576882470276	0.1535853960232948	6.085614233116673	1.559987091364045	0.11544613792764341	0.0017532496098864984
_1856_154	1862	0.8319408643193621	0.156648555233894		0.6003101596028383	0.11650424691210728	7673.433050877999	1.0616436357236039	0.1264114626855671	4.012251850085594e-05	0.7727037181129337	0.14866678771057232	1.4210208241414741	1.0828954247696123	0.12479086670246635	0.0018487978466866424
_1856_155	1841	1.18471634974025	0.12631641182094802		9999.999997547437	4617.915380379876	297937.8888796687	1.718517687280998	0.06009784938294619	0.0008227205683262427	1.1396278405990683	0.11102719940445631	4.718444757794311	1.6746386342028516	0.0993790228802627	0.01903547696274807
_1856_156	1873	1.11296027623638	0.15081504237224802		9999.999802069598	2374.472339210352	65285.71353100988	1.5403841404276997	0.15767883168135882	0.00012778390509235452	1.1464959468692164	0.16499443047790335	1.9854750514817143	1.5354194665013772	0.20732254540926068	0.009781601526641497
_1856_157	1873	1.04734514934503	0.18865084690585895		0.4133453198472915	0.05658990667189167	17341.97745563687	1.1819175514424183	0.05448605833669578	0.0001376524973602783	1.167648886857309	0.21444773725737035	4.7943513725146305	1.2605367885460637	0.16061471622332898	0.008225982561937292
_1856_158	1852	0.9370582134829141	0.115008653802069		0.5212924130331132	0.03725195131167988	856.9879633910068	1.1787082732683791	0.042043400533141144	0.0004150006576944356	0.8900869364079168	0.10676266301997966	3.290299240775042	1.2868048207196277	0.08098202902290609	0.0011305417345716532
_1856_159	1859	1.03773854193654	0.136950995652799		0.9105042645396144	0.0941112634688197	288.1003152748759	1.257300292347616	0.0461722793379794	0.0003473184835925796	0.9151019257744047	0.11178052673747928	4.250052873935828	1.4571530551762442	0.04437064944484476	0.0103978779846427
_1856_160	1863	0.9792799319791371	0.124106241498767		1.5513298293526219	0.26414162052054463	1519.684767109003	1.31496957535546	0.12912852708883263	0.00017900073945601407	1.0443171225176664	0.141672048789079	1.7110279549953376	1.365554719655834	0.1274436868179476	0.0033969284768370876
_1856_161	1873	1.03815513822873	0.12955087877250202		0.36817937162352643	0.012113591866832847	7769.410861764771	1.3789489564078465	0.045742739474960055	0.000718284521482785	0.9117508394218978	0.09636758370147434	4.100333117481253	1.4235325440693214	0.13291074169504427	0.011987205659315736
_1856_162	1824	1.13375209378976	0.12400100334764698		0.6447798594640998	0.03451015556944072	896.3561469164792	1.2096890252064156	0.06966156494766097	0.0002730850674637922	1.0509273192376638	0.10343958502354036	2.2488141765912544	1.2084374383004506	0.17283858619828593	0.00834316501566243
_1856_163	1882	1.3686470863603402	0.14306213800068698		3.4751309084744815	0.4313539026391445	17507.53568798961	1.7163778121129245	0.15063216091968018	0.00016576387075577877	1.4641734445013812	0.16168533950281147	5.076704804189405	1.6168112520524434	0.17640561957455436	0.005288038546220816
_1856_164	1869	1.3669822079319098	0.127674074816501		9999.999999524305	3092.262192048414	245642.99656315322	1.6305418973508445	0.10151815428204779	0.00012437612007586084	1.380359133382183	0.13236430514993347	6.763659313787536	1.6719872858176055	0.13345665480958138	0.00894823013974649
_1856_165	1873	1.06834052679798	0.130470794477908		9999.999755210263	1973.8221252377175	146934.59648206102	1.2577136308173993	0.048047447134023244	0.0007740294255685684	1.0873842783397079	0.14119742470042565	6.902106233060154	1.417089705976284	0.11079272066777673	0.007804634906971393
_1856_166	1892	0.878963994926881	0.133063217411173		9999.999999963708	3802.110728785044	263567.21297498466	1.1707663046516867	0.04046858127644625	0.00030983938482729564	0.846606624277782	0.13898397199273652	2.153700676312759	1.223654001796882	0.07166723622021252	0.0035243457927685577
_1856_167	1854	0.9026680842428991	0.14374140476345904		0.2658779008968562	0.025157776631731278	13288.224308406903	1.253405927914198	0.1359546088919523	0.00016835757562488283	0.8052389487545984	0.11460159825769643	2.572776315623306	1.2758161520630924	0.12158750935243219	0.0044227319584297835
_1856_168	1824	1.04809117513334	0.17641201722675504		0.3721126714013882	0.02144220106428581	2116.249975976565	1.201297992433244	0.06287538806877234	0.00046264662570747324	1.0013843243864977	0.16381384095181617	4.370972444524642	1.2869818770214747	0.10400782866699805	0.0051008768124755485
_1856_169	1834	0.8634699772481759	0.17478606591214002		9999.999754973185	3995.217510499218	14940.756656706299	1.020224122458229	0.07886786760709823	2.895378771513615e-05	0.9851438379298991	0.2194662254320852	3.1681465038846355	1.136046991829123	0.13312766682909613	0.0043856310126169544
_1856_170	1868	0.8641421481475171	0.16884455248219102		0.3489334684216225	0.02755673443736759	3419.328067858801	1.0732349338414033	0.02399894266841365	0.00014011599990401585	0.8575080846417185	0.1648547276374925	6.0335382714475605	1.2824610510243397	0.06671115412723452	0.016173855737004098
_1856_171	1864	1.0508490549171998	0.17361787198788098		9999.999925423144	3547.810483635032	82351.99285156466	1.1008760841865526	0.03649574266063222	0.0004385174777931744	1.0924736639403758	0.18135339430866373	2.675945011690108	1.1677439774783234	0.07309026349325297	0.006590596474556469
_1856_172	1880	1.10207349699562	0.18934460905014103		7862.877046199804	9999.99797363312	465888.61415161064	1.2717377350105792	0.04674497718271048	0.0003518994279628982	1.1131149519758419	0.18215605403290305	2.463245185473366	1.296474253971896	0.13418043164555776	0.0039370124657822705
_1856_173	1849	0.9807333780679419	0.196326861463885		9999.999999711848	7508.976615080129	50215.2449250017	1.0475869808202838	0.07662083499552369	2.596695324486448e-05	1.026199813787136	0.22452854268640213	1.965715676473958	1.1282465684597993	0.16417621133750215	0.0014933661209667545
_1856_174	1844	1.04812143542189	0.10841912975506		9999.999998396073	2546.024890021119	259665.90622826814	1.3725037381671732	0.07907519629361975	0.0003942890174336932	1.0535571544082052	0.11480356262007474	3.455176742825796	1.3655363319855156	0.1106776009605883	0.006428864718798491
_1856_175	1873	0.885483392934021	0.16735685386330099		9999.999812978826	3608.9984163800136	31429.259909855085	1.0355517041105828	0.03305732692803626	0.00020234802425501104	0.8383791483370739	0.16511468630598708	1.5723534548039817	1.1304641434614913	0.07535028918950328	0.0019949647767370554
_1856_176	1885	0.771949839908877	0.22012600984379999		0.4695527858871672	0.12827762219446065	225.0534948916218	0.9464880479327906	0.0742697546834744	0.00012705426309781923	0.8248100960104824	0.23236039419915894	2.109455115630398	0.9699369930369328	0.17407809227779955	0.0034832752054594694
_1856_177	1841	1.13272342064615	0.0726934726456014		0.9246046766345105	0.05120014155490384	21464.827298746484	1.4089114922625794	0.015720378359205183	0.0019545933138004914	1.0267648605721753	0.07015081895005326	6.957925037540642	1.2154349437806289	0.044929412270521565	0.010768894165761501
_1856_178	1865	0.823246602407069	0.12416355740213601		0.26769540380661677	0.010730045420874171	9769.65999864133	1.2259715863006366	0.019720300896144634	0.0005804001514115731	0.6702944903204131	0.08043562451518303	2.7732984908080685	1.1253469959260054	0.054487586421649775	0.012712187934340877
_1856_179	1868	0.9275110063709019	0.16563303141168398		0.28515544434230955	0.02280663677000921	20645.342198090435	1.195176855138334	0.10758241613964763	9.032438917352103e-05	0.9053734472939748	0.1568264929502542	0.937937691123243	1.15666382320242	0.11190744330593737	0.00510877211406728
_1856_180	1846	1.02756565915405	0.10752831666139301		0.7306230230735874	0.06283426194391743	509.87620844329774	1.3356118072949348	0.0681620788035099	0.0001906816021590368	1.0756100606141894	0.13438707056924304	2.863167304809788	1.479275019090891	0.08460032926052441	0.01052492753719934
_1856_181	1823	1.06314817985452	0.14230083187944298		9999.999856487457	2582.5773714855736	44888.44902486751	1.3772078019140197	0.011292695374096634	0.0013259579754144545	1.1467328692666983	0.17535075179602966	2.1646069509013484	1.349307109961475	0.06888885699742746	0.003378725454505823
_1856_182	1845	1.00702213921374	0.178728585203511		4.764129502842425	1.069901734180009	5502.251243037274	1.313528199204959	0.15355709950900312	0.0014322730965323981	1.0365658064088017	0.1822841457913624	0.7840357776769277	1.2938143167272596	0.17597323794446756	0.004346684534550306
_1856_183	1884	0.920366443378098	0.13240039467405998		4624.558608866813	1147.9729265977332	15290.853479444133	1.0991206639293445	0.03458239475130205	0.00025943963543022665	0.9127979455825278	0.14192898784546756	2.4686625292370956	1.057966092237994	0.0944022859318148	0.002002888795324321
_1856_184	1877	1.10492213538833	0.116672949622237		69.13845892530212	12.528762302642631	81748.02835208828	1.260115224936132	0.05802889210803232	0.00013354430469401845	1.1719185427207341	0.12858851131437352	7.175680782946137	1.270406008929109	0.12411330403308178	0.01632208467507091
_1856_185	1887	1.00825496707919	0.141143999822224		9999.99990482266	2804.310355986022	16238.915084176855	1.3441422292289047	0.04363981861736077	0.00018208137050188553	1.0968986206852984	0.158316434873214	3.207344309157597	1.4132798368309318	0.09824669864870991	0.021773270514360125
_1856_186	1834	1.14211439310638	0.147219704085485		0.4415799649589331	0.033225105264656725	25524.1787975454	1.2333314188797162	0.1664736433730456	6.546230793173487e-05	1.1183686258190964	0.144798192031791	1.4990883206304857	1.310741850846079	0.10976240186978253	0.007742746494814351
_1856_187	1819	0.934130632471491	0.133956272294157		0.479076342818735	0.034282086387396916	2375.14841873949	1.1946031615549428	0.07778580137071801	0.00010996449876146207	0.9395858086206833	0.14901514333778484	1.9328868637489092	1.2995334809179417	0.10108971854997578	0.0018477182039047713
_1856_188	1847	1.05324550532423	0.193156182098124		9999.999999858383	4296.3765814661965	188017.3917631534	1.1038348805788532	0.09898149304932942	4.83175360912859e-05	1.0997662568252324	0.21091890939260075	2.4424143228736774	1.057183432239234	0.19828394601485458	0.0013499938019304616
_1856_189	1863	0.9627593772911041	0.17767516032820999		0.423452103589257	0.03680002179081563	1894.1514214504682	1.0842838449034475	0.18410470199356024	1.7428024072535885e-05	0.874851322450824	0.15378919464389593	1.0371569115808086	1.0116488151478131	0.15989139819967163	0.008160422151299841
_1856_190	1831	0.9497285907127309	0.171037472229819		9999.999392798278	4341.796075328503	36821.20892426354	1.099778136739303	0.03316956040856172	0.00035329647602302353	0.9347605365611981	0.17537070583355233	4.8352309008293926	1.1013984457836627	0.10730685615226988	0.006396613227573824
_1856_191	1835	1.11747518550999	0.18248447679284197		0.5418900240302171	0.040439707082776596	8095.7131994852925	1.27108483722645	0.04046188385848185	0.0010968282195317146	1.1857158353593389	0.19275982961566393	3.908937798410741	1.27004647644873	0.14424867089187304	0.013456422207897912
_1856_192	1892	1.1624239239140801	0.12619405679261		0.743774384184166	0.06555676540365726	29581.516091517962	1.5830544177155597	0.11756891008705782	0.0012396425038275318	1.2103084911040531	0.1302339050087755	12.262179152405889	1.7854241457468953	0.07481583959979646	0.0029260087197555094
_1856_193	1877	0.9460496309035991	0.16228222866298198		0.5122910393603893	0.07924725784758166	7582.42312090313	1.1027971295442096	0.062030884164324764	0.00024363437832462847	0.9136797120470523	0.1456932142067892	2.3840997863362396	1.1927737087918142	0.08325590501486464	0.00303654104188291
_1856_194	1843	0.968499386313304	0.17162820092524403		9999.999980742527	3034.6307634491	14409.23551991175	1.115703548372074	0.07090989664967681	6.315421776371148e-05	0.9476605133885051	0.17437355642317715	1.6432411254588195	1.1176729819200208	0.16052623043719302	0.012075550993944011
_1856_195	1876	0.8464976194582149	0.17732098645083902		0.6492405502141388	0.10264142893600367	1076.3995293769008	0.9646053698939695	0.03590040656844127	7.90147172087854e-05	0.7959819989179746	0.16123750222242314	0.41191124301567433	0.9312187133647597	0.16204809436619957	0.00466110451729893
_1856_196	1868	1.25086723013807	0.136535824916742		9999.999999275175	2860.324397155998	612483.9524202129	1.5752421996130932	0.14985887911483747	0.00017011557061371262	1.2897564698278015	0.1542703953426034	1.9062006677738552	1.5962167218549437	0.09330762818211084	0.0037766135600786808
_1856_197	1830	1.03774350680539	0.136607884798995		0.5694923514881055	0.04691700941967287	11675.7000323913	1.4483504391129969	0.0785332452595533	0.0016156237331616766	1.0638982853529173	0.1490592055687348	5.4584061605171135	1.6888610813166176	0.09535176569268208	0.00869334672413321
_1856_198	1878	0.962198768045366	0.177776523795068		0.7363300097543364	0.1208583483564023	3740.8265708195977	1.1347116808494997	0.04139742122940691	0.0008851492935825028	0.8339478682438454	0.1416340819985421	2.756640702514003	1.0894080887761102	0.07678349480528346	0.002224291041703817
_1856_199	1842	0.954775605477182	0.0897015316669927		0.9349000920969562	0.07700685041861767	1172.0349966951137	1.3348457740588335	0.057710064683566036	0.0006446335064897097	0.8439609706266497	0.07607165341486986	2.1578015989581525	1.3581037540635366	0.1174831716826354	0.0074834896253576
