# Supplementary material for: A unified framework for species spatial patterns: Linking the occupancy area curve, Taylor's Law, the neighborhood density function and two‐plot species turnover
Source: Ecol Lett. 2021 Aug 4;24(10):2043–53. doi: 10.1111/ele.13788 (PMC8518128; doi:10.1111/ele.13788)
Supplement: Supplementary file 4 — Supplementary Material [file ELE-24-2043-s004.zip › calcs/5-fit-alpha-beta/fit-alpha-beta.ipynb]

# %% [markdown]
This notebook fits alpha and beta parameters based on all five empirical metrics, assuming that the Gaussian pair correlation function is the correct model (and the other assumptions described in the manuscript). These fits for each species, from each of the five metrics, will later be used to test whether the theory provides significant predictive power.

# %% [code]
import numpy as np
from numpy import sqrt
import pandas as pd
import scipy.optimize as opt
from scipy.special import erf
import gc

import sys
sys.path.append('../')
import predictfns as pf

# %% [code]
# Read df of species names and densities for BCI
df_abund_bci = pd.read_csv('../1-plot-data/bci_abund.csv')

# Read df of alpha and beta fits for BCI
df_lambda2_alpha_beta_bci = pd.read_csv('../1-plot-data/bci_alpha_beta.csv')

# Read df of species names and densities for Thomas (also includes alpha and beta fits to lambda2)
df_abund_thomas = pd.read_csv('../2-sim-thomas/thomas_abund.csv')

# Concatenate to make large abund table
df_abund = pd.concat([df_abund_bci, df_abund_thomas[["spp_names", "ns"]]])
df_abund.shape

# Concatenate a large alpha/beta table from lambda2 fits
df_lambda2_alpha_beta = pd.concat([df_lambda2_alpha_beta_bci, df_abund_thomas[["spp_names", "alphas", "betas"]]])
df_lambda2_alpha_beta = df_lambda2_alpha_beta.set_index('spp_names')

# %% [code]
df_lambda2_alpha_beta.head()

# %% [code]
# Declare empty df to hold results
df_results = pd.DataFrame(columns=['spp_names', 'ns', 'lambda2_alpha', 'lambda2_beta', 'lambda2_sse',
                                               'taylors_alpha', 'taylors_beta', 'taylors_sse',
                                               'occup_area_alpha', 'occup_area_beta', 'occup_area_sse',
                                               'covar_alpha', 'covar_beta', 'covar_sse',
                                               'turnover_alpha', 'turnover_beta', 'turnover_sse',
                          ])
df_results['spp_names'] = df_abund['spp_names']
df_results['ns'] = df_abund['ns']
df_results = df_results.set_index('spp_names')

# %% [code]
# Declare small plot side length (raw in m)
# This should be identical to the side length used in the calc-two-metrics notebook
# This value is used to calculate plot area for the two-plot metrics
h = 25

# %% [code]
# Define original dimensions of plot
xmax = 1000
ymax = 500

# Loop through species
for spp_name, n in zip(df_abund['spp_names'], df_abund['ns']):
    
    # Calculate length factor needed to make lambda = 1 and use it to find plot area
    len_fac = 1/np.sqrt(xmax * ymax / n)
    std_side_len = h * len_fac
    A = std_side_len**2
    
    # RE-SAVE LAMBDA2
    alpha = df_lambda2_alpha_beta.loc[spp_name, "alphas"]
    beta = df_lambda2_alpha_beta.loc[spp_name, "betas"]
    df_results.loc[spp_name, "lambda2_alpha":"lambda2_sse"] = [alpha, beta, np.nan]

    # FIT TAYLORS

    df = pd.read_csv('../3-single-plot-metrics/single-metrics/' + spp_name + '_single.csv', index_col='A')
    xdata = np.array(df.index)
    ydata = np.array(df["var"])

    (alpha, beta), cov_mat = opt.curve_fit(pf.taylors_fn, xdata, ydata, p0=(1, .1), bounds=(0, 10000), max_nfev=10000)
    sse = np.sum((pf.taylors_fn(xdata, alpha, beta) - ydata)**2)

    df_results.loc[spp_name, "taylors_alpha":"taylors_sse"] = [alpha, beta, sse]

    # FIT OCCUP AREA

    df = pd.read_csv('../3-single-plot-metrics/single-metrics/' + spp_name + '_single.csv', index_col='A')
    xdata = np.array(df.index)
    ydata = np.array(df["occup_frac"])

    (alpha, beta), cov_mat = opt.curve_fit(pf.occup_area_fn, xdata, ydata, p0=(1, .1), bounds=(0, 10000), max_nfev=10000)
    sse = np.sum((pf.occup_area_fn(xdata, alpha, beta) - ydata)**2)

    df_results.loc[spp_name, "occup_area_alpha":"occup_area_sse"] = [alpha, beta, sse]

    # FIT COV

    df = pd.read_csv('../4-two-plot-metrics/two-metrics/' + spp_name + '_two.csv', index_col='D')
    xdata = (A, np.array(df.index))
    ydata = np.array(df["cov"])

    (alpha, beta), cov_mat = opt.curve_fit(pf.covar_fn, xdata, ydata, p0=(1, .1), bounds=(0, 10000), max_nfev=10000)
    sse = np.sum((pf.covar_fn(xdata, alpha, beta) - ydata)**2)

    df_results.loc[spp_name, "covar_alpha":"covar_sse"] = [alpha, beta, sse]
    
    # FIT T

    df = pd.read_csv('../4-two-plot-metrics/two-metrics/' + spp_name + '_two.csv', index_col='D')
    xdata = (A, np.array(df.index))
    ydata = np.array(df["T"])

    (alpha, beta), cov_mat = opt.curve_fit(pf.turnover_fn, xdata, ydata, p0=(1, .1), bounds=(0, 10000), max_nfev=10000)
    sse = np.sum((pf.turnover_fn(xdata, alpha, beta) - ydata)**2)

    df_results.loc[spp_name, "turnover_alpha":"turnover_sse"] = [alpha, beta, sse]
    
# Save result df for this plot
df_results.to_csv('alpha_beta_fits.csv')

# %% [code]
