# Supplementary material for: A unified framework for species spatial patterns: Linking the occupancy area curve, Taylor's Law, the neighborhood density function and two‐plot species turnover
Source: Ecol Lett. 2021 Aug 4;24(10):2043–53. doi: 10.1111/ele.13788 (PMC8518128; doi:10.1111/ele.13788)
Supplement: Supplementary file 4 — Supplementary Material [file ELE-24-2043-s004.zip › calcs/3-single-plot-metrics/calc-single-metrics.ipynb]

# %% [markdown]
This notebook calculates Taylor's Law and the single plot occupancy metric for all species.

# %% [code]
import numpy as np
import pandas as pd

# %% [code]
# Read df of species names and densities for BCI
df_abund_bci = pd.read_csv('../1-plot-data/bci_abund.csv')

# Read df of species names and densities for Thomas
df_abund_thomas = pd.read_csv('../2-sim-thomas/thomas_abund.csv')

# Concatenate to make large abund table
df_abund = pd.concat([df_abund_bci, df_abund_thomas[["spp_names","ns"]]])
df_abund.shape

# %% [code]
# Declare list of plot side lengths (raw in m)
HS = [10, 25, 50, 62.5, 100, 125, 250]

# %% [code]
df_abund.head()

# %% [code]
# Define original dimensions of plot
xmax = 1000
ymax = 500

# Loop through all species
for spp_name, n in zip(df_abund['spp_names'], df_abund['ns']):
    
    # Calculate length factor needed to make lambda = 1
    # The side length in standardized units is raw side length times this factor
    len_fac = 1/np.sqrt(xmax * ymax / n)
    
    # Set up lists to hold mean abund, var, occup frac, and standardized area at each grid size
    # mean abund is a check, should be equal to area for all areas for BCI
    # For simulations, it can be a bit off due to difference between target and realized n (will be exact when they match)
    mean_abund_list = []
    var_list = []
    occup_frac_list = []
    A_list = []
    
    # Loop through side lengths
    for h in HS:
        
        # Read grid file with this h
        if spp_name[0] == '_':  # Thomas simulation species
            df_spp_h = pd.read_csv("../2-sim-thomas/thomas-grid-data/" + spp_name + "_" + str(int(np.round(h, 0))) + ".csv", index_col=0)
        else:  # BCI species
            df_spp_h = pd.read_csv("../1-plot-data/bci-grid-data/" + spp_name + "_" + str(int(np.round(h, 0))) + ".csv", index_col=0)
        array_spp_h = df_spp_h.to_numpy()
        
        # Calculate standardized side length and area
        std_h = h * len_fac
        A_list.append(std_h**2)
        
        # Calculate mean abundance
        mean_abund_list.append(np.mean(array_spp_h))
        #print(spp_name, np.sum(n), h, std_h, np.mean(array_spp_h)*(1/std_h**2))
        
        # Calculate variance (estimate of population)
        var_list.append(np.var(array_spp_h, ddof=1))
        
        # Calculate occupancy fraction
        occup_frac_list.append(np.sum(array_spp_h > 0) / np.product(df_spp_h.shape))

    # Save single plot results for this species
    df_results = pd.DataFrame(data={"A": A_list, "mean_abund": mean_abund_list, "var": var_list, "occup_frac": occup_frac_list})
    df_results.to_csv("single-metrics/" + spp_name + "_single.csv", index=False)

# %% [code]
