# Supplementary material for: A unified framework for species spatial patterns: Linking the occupancy area curve, Taylor's Law, the neighborhood density function and two‐plot species turnover
Source: Ecol Lett. 2021 Aug 4;24(10):2043–53. doi: 10.1111/ele.13788 (PMC8518128; doi:10.1111/ele.13788)
Supplement: Supplementary file 4 — Supplementary Material [file ELE-24-2043-s004.zip › calcs/2-sim-thomas/thomas-grid-data/_1856_135_pcf.csv]

P.r	pcf
0	Inf
0.0148745568473904	4.22130139323403
0.0297491136947809	2.72185088155297
0.0446236705421713	2.25989808061947
0.0594982273895618	2.06208863797811
0.0743727842369522	1.9823024658262
0.0892473410843427	1.94854211116236
0.104121897931733	1.92148954460832
0.118996454779124	1.90771878794574
0.133871011626514	1.91151903063028
0.148745568473904	1.92422121735929
0.163620125321295	1.9343152595514
0.178494682168685	1.93931142729462
0.193369239016076	1.94384540777192
0.208243795863466	1.94540264667837
0.223118352710857	1.94161537793587
0.237992909558247	1.93398956615316
0.252867466405638	1.93187174255256
0.267742023253028	1.93364146540293
0.282616580100418	1.93840453098981
0.297491136947809	1.94300197934371
0.312365693795199	1.94469915938357
0.32724025064259	1.95011348372957
0.34211480748998	1.95106509340885
0.356989364337371	1.94484968627223
0.371863921184761	1.93625943689739
0.386738478032152	1.92703514808583
0.401613034879542	1.9144925456746
0.416487591726933	1.90024372650148
0.431362148574323	1.88952971915964
0.446236705421713	1.88026710643961
0.461111262269104	1.87346938395434
0.475985819116494	1.86747001703374
0.490860375963885	1.86443157288533
0.505734932811275	1.86710696405224
0.520609489658666	1.86939118224923
0.535484046506056	1.87068724301877
0.550358603353447	1.87193592037579
0.565233160200837	1.87621319686637
0.580107717048227	1.88048583322165
0.594982273895618	1.88598596269392
0.609856830743008	1.89479608536868
0.624731387590399	1.90626695076173
0.639605944437789	1.91484307310353
0.65448050128518	1.91997347510559
0.66935505813257	1.91881759381348
0.68422961497996	1.91775770848498
0.699104171827351	1.91524437115613
0.713978728674741	1.91122223719081
0.728853285522132	1.90659219633904
0.743727842369522	1.90223310501054
0.758602399216913	1.90021984381445
0.773476956064303	1.89878167618422
0.788351512911694	1.89515953945833
0.803226069759084	1.89463451324617
0.818100626606475	1.89624656245804
0.832975183453865	1.89929852719618
0.847849740301255	1.90235706803694
0.862724297148646	1.90540393988836
0.877598853996036	1.90530594312605
0.892473410843427	1.89639292463504
0.907347967690817	1.88610667502161
0.922222524538208	1.88041722378987
0.937097081385598	1.8748070563028
0.951971638232989	1.86873285124664
0.966846195080379	1.86319797155294
0.98172075192777	1.85547127055141
0.99659530877516	1.84677497789539
1.01146986562255	1.83518286303386
1.02634442246994	1.82015593466593
1.04121897931733	1.80160769299791
1.05609353616472	1.78519332380531
1.07096809301211	1.77065419958659
1.0858426498595	1.75868549136495
1.10071720670689	1.74703615007438
1.11559176355428	1.73568368832076
1.13046632040167	1.72269329956403
1.14534087724906	1.71553682677428
1.16021543409645	1.71138158178749
1.17508999094385	1.70892592192818
1.18996454779124	1.70447606652923
1.20483910463863	1.70050603953686
1.21971366148602	1.69730912118353
1.23458821833341	1.69700554269765
1.2494627751808	1.69793501884698
1.26433733202819	1.70224759930077
1.27921188887558	1.70776053030793
1.29408644572297	1.71017246289173
1.30896100257036	1.71437770046662
1.32383555941775	1.71670316982126
1.33871011626514	1.71477283940629
1.35358467311253	1.7127782837245
1.36845922995992	1.70971858698121
1.38333378680731	1.70538370431353
1.3982083436547	1.70253744768496
1.41308290050209	1.69971349383428
1.42795745734948	1.69596576805106
1.44283201419687	1.69308687419042
1.45770657104426	1.69154486381808
1.47258112789165	1.68735713954523
1.48745568473904	1.68584901315408
1.50233024158644	1.68673774364558
1.51720479843383	1.68680587732086
1.53207935528122	1.68490023724491
1.54695391212861	1.68359117039286
1.561828468976	1.68272346114285
1.57670302582339	1.68112558829875
1.59157758267078	1.6770375050504
1.60645213951817	1.67105422231366
1.62132669636556	1.66377130317987
1.63620125321295	1.65271407472419
1.65107581006034	1.64111678908038
1.66595036690773	1.63102584400577
1.68082492375512	1.61929703346402
1.69569948060251	1.60682542081052
1.7105740374499	1.59596854831413
1.72544859429729	1.58747618186407
1.74032315114468	1.58064105895239
1.75519770799207	1.57332893052825
1.77007226483946	1.56728786433276
1.78494682168685	1.5631748355339
1.79982137853424	1.56110786811713
1.81469593538163	1.55860417794018
1.82957049222903	1.55438138800521
1.84444504907642	1.54954086799608
1.85931960592381	1.54520707794069
1.8741941627712	1.54129008681336
1.88906871961859	1.53750684675677
1.90394327646598	1.53227536764264
1.91881783331337	1.52651716891605
1.93369239016076	1.51936365179178
1.94856694700815	1.51138176196542
1.96344150385554	1.50512354010102
1.97831606070293	1.49988101262119
1.99319061755032	1.4949961595954
2.00806517439771	1.49118001219431
2.0229397312451	1.4894834618328
2.03781428809249	1.48718740961391
2.05268884493988	1.48358829604117
2.06756340178727	1.48033735749904
2.08243795863466	1.47705899814076
2.09731251548205	1.47326788096742
2.11218707232944	1.46807401221429
2.12706162917683	1.46471549587479
2.14193618602422	1.46000865712768
2.15681074287161	1.4548189318017
2.17168529971901	1.44969648114106
2.1865598565664	1.44618625498041
2.20143441341379	1.4416644988124
2.21630897026118	1.43694667808038
2.23118352710857	1.43160251648338
2.24605808395596	1.42495892800068
2.26093264080335	1.41832194241021
2.27580719765074	1.41220223584554
2.29068175449813	1.40630869668173
2.30555631134552	1.4009476096097
2.32043086819291	1.39936308106632
2.3353054250403	1.39737212778733
2.35017998188769	1.39472838741097
2.36505453873508	1.39046107483637
2.37992909558247	1.38492128830281
2.39480365242986	1.37770122945127
2.40967820927725	1.36981620272957
2.42455276612464	1.36336052399126
2.43942732297203	1.35899464644872
2.45430187981942	1.35328430760672
2.46917643666681	1.34789450035941
2.4840509935142	1.34191892348396
2.4989255503616	1.33678226763265
2.51380010720899	1.33071608235714
2.52867466405638	1.32535166285186
2.54354922090377	1.32136120437791
2.55842377775116	1.31727971335181
2.57329833459855	1.31561273750433
2.58817289144594	1.31419994178279
2.60304744829333	1.31231773499903
2.61792200514072	1.31167002637095
2.63279656198811	1.3122052079314
2.6476711188355	1.31411334993752
2.66254567568289	1.31572408545458
2.67742023253028	1.31593115475658
2.69229478937767	1.3148808481544
2.70716934622506	1.31345611465697
2.72204390307245	1.3136041113868
2.73691845991984	1.31494687379316
2.75179301676723	1.31549385823199
2.76666757361462	1.31474053837657
2.78154213046201	1.31261174205797
2.7964166873094	1.30872723334519
2.81129124415679	1.3010175668
2.82616580100418	1.29178945038046
2.84104035785158	1.28334650135449
2.85591491469897	1.2750554407801
2.87078947154636	1.26903118412668
2.88566402839375	1.26418103820528
2.90053858524114	1.25947533390544
2.91541314208853	1.25431485930561
2.93028769893592	1.24832108740704
2.94516225578331	1.24320460599894
2.9600368126307	1.2375309300969
2.97491136947809	1.23226579645343
2.98978592632548	1.22802949151438
3.00466048317287	1.22239222796298
3.01953504002026	1.21719003680252
3.03440959686765	1.21295428092553
3.04928415371504	1.20841427266623
3.06415871056243	1.20412243682351
3.07903326740982	1.19875589487676
3.09390782425721	1.19440130045223
3.1087823811046	1.18972514602644
3.12365693795199	1.18429428484394
3.13853149479938	1.17902227538207
3.15340605164677	1.17415574471857
3.16828060849417	1.16993187422942
3.18315516534156	1.16564403091553
3.19802972218895	1.16106798436665
3.21290427903634	1.15693860101418
3.22777883588373	1.15256591813364
3.24265339273112	1.14870551704613
3.25752794957851	1.14640960350104
3.2724025064259	1.14394855953219
3.28727706327329	1.14423922165073
3.30215162012068	1.1452334974167
3.31702617696807	1.14548988644307
3.33190073381546	1.14611418276205
3.34677529066285	1.14579040692743
3.36164984751024	1.14562478643945
3.37652440435763	1.14470645880845
3.39139896120502	1.14344282925003
3.40627351805241	1.14318584125372
3.4211480748998	1.14310739633017
3.43602263174719	1.14327959332633
3.45089718859458	1.14313545232518
3.46577174544197	1.14258711471917
3.48064630228936	1.14099964931691
3.49552085913676	1.13842881862057
3.51039541598415	1.13416352097092
3.52526997283154	1.13055313058533
3.54014452967893	1.1253378223215
3.55501908652632	1.12034854572082
3.56989364337371	1.11497380242924
3.5847682002211	1.11047713143901
3.59964275706849	1.10711830341675
3.61451731391588	1.10458133044103
3.62939187076327	1.10265302271805
3.64426642761066	1.10154530295843
3.65914098445805	1.10022523046242
3.67401554130544	1.09896231813874
3.68889009815283	1.09870531337264
3.70376465500022	1.09920840067187
3.71863921184761	1.10088261831598
3.733513768695	1.10249709119069
3.74838832554239	1.10386538716423
3.76326288238978	1.10393045077183
3.77813743923717	1.10310751788914
3.79301199608456	1.10168479954347
3.80788655293195	1.0985757757697
3.82276110977934	1.09597462683261
3.83763566662674	1.09345147785134
3.85251022347413	1.09031034958892
3.86738478032152	1.08683324449871
3.88225933716891	1.08289423598657
3.8971338940163	1.0798074621396
3.91200845086369	1.07737561169699
3.92688300771108	1.0754079234783
3.94175756455847	1.07295892760262
3.95663212140586	1.06903200102988
3.97150667825325	1.0653085707334
3.98638123510064	1.0629118299008
4.00125579194803	1.06033236213372
4.01613034879542	1.05980302287918
4.03100490564281	1.05941350372939
4.0458794624902	1.05958368612645
4.06075401933759	1.05945751152532
4.07562857618498	1.05885095109926
4.09050313303237	1.05835653828513
4.10537768987976	1.05703708074618
4.12025224672715	1.05451921591016
4.13512680357454	1.05084427734847
4.15000136042193	1.04619609835654
4.16487591726932	1.04284803933183
4.17975047411672	1.04005146051206
4.19462503096411	1.03813552004961
4.2094995878115	1.03747127110665
4.22437414465889	1.0379250079625
4.23924870150628	1.03923724061278
4.25412325835367	1.03963515399826
4.26899781520106	1.03906057078624
4.28387237204845	1.03945733743093
4.29874692889584	1.0387880163003
4.31362148574323	1.03733582833759
4.32849604259062	1.03602490203199
4.34337059943801	1.03571182720261
4.3582451562854	1.0363812602821
4.37311971313279	1.03817537553023
4.38799426998018	1.04065787192601
4.40286882682757	1.04427149522661
4.41774338367496	1.04804869856244
4.43261794052235	1.05157473175142
4.44749249736974	1.05302758085703
4.46236705421713	1.05434661329397
4.47724161106452	1.0547832100495
4.49211616791191	1.05501064195208
4.50699072475931	1.05525408484584
4.5218652816067	1.05617562711338
4.53673983845409	1.0569915656453
4.55161439530148	1.05800534752869
4.56648895214887	1.05973995285406
4.58136350899626	1.06060084727239
4.59623806584365	1.06054113528849
4.61111262269104	1.05905719223807
4.62598717953843	1.05669106321895
4.64086173638582	1.05352953953955
4.65573629323321	1.05037059914302
4.6706108500806	1.04706507230874
4.68548540692799	1.04317535087177
4.70035996377538	1.03973527026209
4.71523452062277	1.03737267095437
4.73010907747016	1.03555898200665
4.74498363431755	1.03407075675201
4.75985819116494	1.03345193883596
4.77473274801233	1.03211914740428
4.78960730485972	1.03070340877139
4.80448186170711	1.02970346236323
4.8193564185545	1.02844882715804
4.8342309754019	1.02663888250844
4.84910553224929	1.02461784100427
4.86398008909668	1.02368820662736
4.87885464594407	1.02431724088506
4.89372920279146	1.0253419700922
4.90860375963885	1.02638731757697
4.92347831648624	1.02673971669267
4.93835287333363	1.02622712541541
4.95322743018102	1.02484973725104
4.96810198702841	1.02381878226455
4.9829765438758	1.02317715030161
4.99785110072319	1.02260811372749
5.01272565757058	1.02255819691776
5.02760021441797	1.02277517276691
5.04247477126536	1.02299869600966
5.05734932811275	1.02441393970786
5.07222388496014	1.02641423044616
5.08709844180753	1.02869952133353
5.10197299865492	1.03094287377528
5.11684755550231	1.03199109861118
5.1317221123497	1.03166701245985
5.14659666919709	1.03069455041799
5.16147122604449	1.03040075616019
5.17634578289188	1.0312811528301
5.19122033973927	1.03211512177592
5.20609489658666	1.03314209838796
5.22096945343405	1.03215805368991
5.23584401028144	1.03007151376243
5.25071856712883	1.02709568585083
5.26559312397622	1.02349713754336
5.28046768082361	1.02107088610924
5.295342237671	1.01853094152556
5.31021679451839	1.01610040995824
5.32509135136578	1.01422066831291
5.33996590821317	1.0116418378729
5.35484046506056	1.00954081703246
5.36971502190795	1.00831990172231
5.38458957875534	1.00663052176174
5.39946413560273	1.00456047804225
5.41433869245012	1.00284369577115
5.42921324929751	1.00105116574718
5.4440878061449	0.999100061232456
5.45896236299229	0.998839947235281
5.47383691983968	1.00025330440468
5.48871147668708	1.00242317963385
5.50358603353447	1.00511224897339
5.51846059038186	1.00887193383123
5.53333514722925	1.01146795380923
5.54820970407664	1.01320208432135
5.56308426092403	1.01556681568643
5.57795881777142	1.01870284840295
5.59283337461881	1.02240103174453
5.6077079314662	1.02574077318046
5.62258248831359	1.02921183883623
5.63745704516098	1.03156664878947
5.65233160200837	1.03239272470243
5.66720615885576	1.03302635778497
5.68208071570315	1.0328018004371
5.69695527255054	1.03135413229261
5.71182982939793	1.02926784271577
5.72670438624532	1.02545988504182
5.74157894309271	1.02073363687785
5.7564534999401	1.0163555950193
5.77132805678749	1.01392057800641
5.78620261363488	1.01344073298304
5.80107717048227	1.01426657569346
5.81595172732967	1.01594273904258
5.83082628417706	1.01807552440244
5.84570084102445	1.01896538566394
5.86057539787184	1.01939853701401
5.87544995471923	1.02013790188397
5.89032451156662	1.02105296430109
5.90519906841401	1.02298349567482
5.9200736252614	1.02475757494284
5.93494818210879	1.02695724958581
5.94982273895618	1.0280018041673
5.96469729580357	1.02772171203825
5.97957185265096	1.02699587284043
5.99444640949835	1.02597868750839
6.00932096634574	1.02521535979995
6.02419552319313	1.02272455452641
6.03907008004052	1.01825895408812
6.05394463688791	1.01323190222859
6.0688191937353	1.0088414914721
6.08369375058269	1.00603780552574
6.09856830743008	1.00596435495046
6.11344286427747	1.00616040011764
6.12831742112486	1.00595314043053
6.14319197797225	1.00676759416527
6.15806653481965	1.00777622792707
6.17294109166704	1.00916070593052
6.18781564851443	1.01009617454327
6.20269020536182	1.01070380838618
6.21756476220921	1.01077590064207
6.2324393190566	1.01073319494648
6.24731387590399	1.01069431163058
6.26218843275138	1.01002901638987
6.27706298959877	1.00780668979123
6.29193754644616	1.0054910846637
6.30681210329355	1.00422781936007
6.32168666014094	1.00233807297666
6.33656121698833	0.999086596789911
6.35143577383572	0.995088589711689
6.36631033068311	0.991301704791334
6.3811848875305	0.988577468252077
6.39605944437789	0.986120954754365
6.41093400122528	0.984454777774193
6.42580855807267	0.982175011893614
6.44068311492006	0.980529663827033
6.45555767176745	0.980182866320268
6.47043222861484	0.980014755568529
6.48530678546223	0.979647985138156
6.50018134230963	0.979469487683588
6.51505589915702	0.979596930529487
6.52993045600441	0.978954356952419
6.5448050128518	0.977625215666127
6.55967956969919	0.976742027473551
6.57455412654658	0.975693768360655
6.58942868339397	0.973994180818782
6.60430324024136	0.973540828418738
6.61917779708875	0.972822595708341
6.63405235393614	0.971511060482921
6.64892691078353	0.970324015827817
6.66380146763092	0.969217239569275
6.67867602447831	0.968860507919685
6.6935505813257	0.968034670312639
6.70842513817309	0.966615916322373
6.72329969502048	0.964842030449075
6.73817425186787	0.963678793534933
6.75304880871526	0.963209583635926
6.76792336556265	0.962869492752285
6.78279792241004	0.962316580503648
6.79767247925743	0.961028637950469
6.81254703610482	0.960335020583833
6.82742159295221	0.96122165471679
6.84229614979961	0.961934644645916
6.857170706647	0.963304514724655
6.87204526349439	0.964734481404451
6.88691982034178	0.966425463021556
6.90179437718917	0.968654041202602
6.91666893403656	0.971187219608814
6.93154349088395	0.973001266235261
6.94641804773134	0.974969823474159
6.96129260457873	0.977480329718933
6.97616716142612	0.98045184313502
6.99104171827351	0.983568420303797
7.0059162751209	0.985950656846754
7.02079083196829	0.987054427268018
7.03566538881568	0.987429824273495
7.05053994566307	0.988530915537837
7.06541450251046	0.988258937244684
7.08028905935785	0.987752758826333
7.09516361620524	0.98646701737435
7.11003817305263	0.984144342331538
7.12491272990002	0.981509439700899
7.13978728674741	0.979885032301874
7.1546618435948	0.977830915356308
7.16953640044219	0.97518229627149
7.18441095728959	0.972769425214779
7.19928551413698	0.970310449654898
7.21416007098437	0.967483835716532
7.22903462783176	0.964417149085826
7.24390918467915	0.960913566593991
7.25878374152654	0.957093747904333
7.27365829837393	0.953727069242092
7.28853285522132	0.952141358368191
7.30340741206871	0.952469706270117
7.3182819689161	0.953062964279428
7.33315652576349	0.953116694715902
7.34803108261088	0.953285575753289
7.36290563945827	0.953442183400626
7.37778019630566	0.95337033336632
7.39265475315305	0.954148191473003
7.40752931000044	0.955876471681584
7.42240386684783	0.957462497486361
7.43727842369522	0.959197553697642
7.45215298054261	0.961078612631489
7.46702753739	0.963413715104146
7.48190209423739	0.965224497675812
7.49677665108478	0.966770052129601
7.51165120793218	0.96753145612266
7.52652576477957	0.967901444011589
7.54140032162696	0.967810568862569
7.55627487847435	0.967269484962469
7.57114943532174	0.966142014527217
7.58602399216913	0.964341593927503
7.60089854901652	0.96337887507498
7.61577310586391	0.962584159123519
