# Supplementary material for: A unified framework for species spatial patterns: Linking the occupancy area curve, Taylor's Law, the neighborhood density function and two‐plot species turnover
Source: Ecol Lett. 2021 Aug 4;24(10):2043–53. doi: 10.1111/ele.13788 (PMC8518128; doi:10.1111/ele.13788)
Supplement: Supplementary file 4 — Supplementary Material [file ELE-24-2043-s004.zip › calcs/2-sim-thomas/thomas-grid-data/_1856_50_pcf.csv]

P.r	pcf
0	Inf
0.0148745568473904	4.80413769998737
0.0297491136947809	2.9983925745275
0.0446236705421713	2.45869742344713
0.0594982273895618	2.23598220126202
0.0743727842369522	2.12165160378918
0.0892473410843427	2.05908563124525
0.104121897931733	2.02336437146268
0.118996454779124	2.00874521651858
0.133871011626514	2.00691930959376
0.148745568473904	2.00332681549633
0.163620125321295	2.01313184193068
0.178494682168685	2.02792446708202
0.193369239016076	2.04036205538538
0.208243795863466	2.05167915883355
0.223118352710857	2.06544680429928
0.237992909558247	2.07245592770314
0.252867466405638	2.07865348968085
0.267742023253028	2.07565460930241
0.282616580100418	2.06597064381334
0.297491136947809	2.05565801947603
0.312365693795199	2.03895607093908
0.32724025064259	2.0172193878483
0.34211480748998	1.99321475238297
0.356989364337371	1.96755781824138
0.371863921184761	1.94375269307624
0.386738478032152	1.92035396388978
0.401613034879542	1.89562475032019
0.416487591726933	1.8763701419413
0.431362148574323	1.86599860105037
0.446236705421713	1.8542066730525
0.461111262269104	1.84242326596407
0.475985819116494	1.83378050643666
0.490860375963885	1.82092070704337
0.505734932811275	1.81035463443534
0.520609489658666	1.80261305909826
0.535484046506056	1.79764168039274
0.550358603353447	1.79567471228904
0.565233160200837	1.79209076082432
0.580107717048227	1.79204838775047
0.594982273895618	1.79745244165493
0.609856830743008	1.8054711223133
0.624731387590399	1.80873692540674
0.639605944437789	1.80476491550953
0.65448050128518	1.79875927036194
0.66935505813257	1.79438254101573
0.68422961497996	1.79185955725007
0.699104171827351	1.78620144358026
0.713978728674741	1.784390237095
0.728853285522132	1.78755803534544
0.743727842369522	1.79336249118475
0.758602399216913	1.79869526613789
0.773476956064303	1.80286500387506
0.788351512911694	1.80654368387754
0.803226069759084	1.81069476976544
0.818100626606475	1.81489823846876
0.832975183453865	1.82027720617076
0.847849740301255	1.82279937474452
0.862724297148646	1.82116896217653
0.877598853996036	1.82057910108326
0.892473410843427	1.82021599465437
0.907347967690817	1.82119084210247
0.922222524538208	1.82090662349938
0.937097081385598	1.81771770554036
0.951971638232989	1.81369793993968
0.966846195080379	1.80874344109777
0.98172075192777	1.80352406016699
0.99659530877516	1.79663931515619
1.01146986562255	1.79077500109831
1.02634442246994	1.786154914952
1.04121897931733	1.78273257519675
1.05609353616472	1.77994129362794
1.07096809301211	1.77651519343422
1.0858426498595	1.77566877291465
1.10071720670689	1.77627882382523
1.11559176355428	1.77750950660461
1.13046632040167	1.78040704018877
1.14534087724906	1.78149645527007
1.16021543409645	1.77781280998215
1.17508999094385	1.77167671305705
1.18996454779124	1.76515992229462
1.20483910463863	1.7566930482766
1.21971366148602	1.74605709477074
1.23458821833341	1.73551518543215
1.2494627751808	1.72624185770695
1.26433733202819	1.71501155488446
1.27921188887558	1.70242847219001
1.29408644572297	1.69132888381175
1.30896100257036	1.67983672954796
1.32383555941775	1.6700515141741
1.33871011626514	1.66230470921799
1.35358467311253	1.65824892057831
1.36845922995992	1.65637373200178
1.38333378680731	1.6567385713322
1.3982083436547	1.65881597600036
1.41308290050209	1.66093859229805
1.42795745734948	1.66375179306245
1.44283201419687	1.66688918581299
1.45770657104426	1.66799418847357
1.47258112789165	1.66786082468653
1.48745568473904	1.66834851863228
1.50233024158644	1.66966023143638
1.51720479843383	1.66871734729526
1.53207935528122	1.6651762303982
1.54695391212861	1.65847049989497
1.561828468976	1.64819573352956
1.57670302582339	1.63703906246015
1.59157758267078	1.62678235574249
1.60645213951817	1.61459619078913
1.62132669636556	1.60228475948309
1.63620125321295	1.58983397335718
1.65107581006034	1.57607762326144
1.66595036690773	1.56526593184884
1.68082492375512	1.55550168730203
1.69569948060251	1.54780616485034
1.7105740374499	1.54293724116268
1.72544859429729	1.53900340374948
1.74032315114468	1.53594721176881
1.75519770799207	1.53301881388753
1.77007226483946	1.53177393719715
1.78494682168685	1.53283241041254
1.79982137853424	1.53729057507626
1.81469593538163	1.54322914886337
1.82957049222903	1.54906990448241
1.84444504907642	1.55271854056932
1.85931960592381	1.55374438347697
1.8741941627712	1.55603299430181
1.88906871961859	1.5591734314813
1.90394327646598	1.56117979552191
1.91881783331337	1.56183953265946
1.93369239016076	1.56211675397137
1.94856694700815	1.55864426490546
1.96344150385554	1.55238098108007
1.97831606070293	1.54390711275163
1.99319061755032	1.53242872835144
2.00806517439771	1.52092408984039
2.0229397312451	1.50952857307657
2.03781428809249	1.49741374957476
2.05268884493988	1.48481592370455
2.06756340178727	1.47390454185707
2.08243795863466	1.46663558633202
2.09731251548205	1.46249362966902
2.11218707232944	1.45850344615133
2.12706162917683	1.45460083118352
2.14193618602422	1.45063761318883
2.15681074287161	1.44485839050256
2.17168529971901	1.44055834377248
2.1865598565664	1.43886980112077
2.20143441341379	1.43765602945678
2.21630897026118	1.43805027897161
2.23118352710857	1.43880847322962
2.24605808395596	1.44001396938009
2.26093264080335	1.43949617126327
2.27580719765074	1.43721208087718
2.29068175449813	1.43195958031062
2.30555631134552	1.42444568252665
2.32043086819291	1.4164312142437
2.3353054250403	1.40799125980558
2.35017998188769	1.39745652955827
2.36505453873508	1.38707317594153
2.37992909558247	1.37961879437414
2.39480365242986	1.37528972077189
2.40967820927725	1.37102661189087
2.42455276612464	1.36543758018641
2.43942732297203	1.3595379346746
2.45430187981942	1.35117929334322
2.46917643666681	1.34236976113939
2.4840509935142	1.33525836305126
2.4989255503616	1.32875336784797
2.51380010720899	1.32339257463453
2.52867466405638	1.31770733951679
2.54354922090377	1.31258951206693
2.55842377775116	1.30803969569301
2.57329833459855	1.30405031863265
2.58817289144594	1.30055488152938
2.60304744829333	1.29724745851369
2.61792200514072	1.29473194582734
2.63279656198811	1.29155022340802
2.6476711188355	1.28696900888971
2.66254567568289	1.28219243607779
2.67742023253028	1.27838837244576
2.69229478937767	1.27599706551926
2.70716934622506	1.27271783991182
2.72204390307245	1.2683966929376
2.73691845991984	1.26392798776996
2.75179301676723	1.25905305482792
2.76666757361462	1.25398658248946
2.78154213046201	1.24868537084053
2.7964166873094	1.24436134874811
2.81129124415679	1.24106178250998
2.82616580100418	1.23700321548728
2.84104035785158	1.2317359199069
2.85591491469897	1.22529219264834
2.87078947154636	1.21913700571579
2.88566402839375	1.21309208951427
2.90053858524114	1.20778331661971
2.91541314208853	1.20326921702334
2.93028769893592	1.19949842273061
2.94516225578331	1.19569785609395
2.9600368126307	1.19457613857968
2.97491136947809	1.193578028716
2.98978592632548	1.19257585791898
3.00466048317287	1.19022529150067
3.01953504002026	1.18754886116053
3.03440959686765	1.1854024675862
3.04928415371504	1.18393178005348
3.06415871056243	1.18345039469068
3.07903326740982	1.18360071185827
3.09390782425721	1.18495099696557
3.1087823811046	1.18824951746047
3.12365693795199	1.19185052621795
3.13853149479938	1.19672070136835
3.15340605164677	1.20001858483797
3.16828060849417	1.20138014157276
3.18315516534156	1.20095806100363
3.19802972218895	1.19946541476349
3.21290427903634	1.19632125525783
3.22777883588373	1.19326523798781
3.24265339273112	1.19067562679733
3.25752794957851	1.18881383403015
3.2724025064259	1.18857988991177
3.28727706327329	1.18711896791642
3.30215162012068	1.18412672699058
3.31702617696807	1.1800604945539
3.33190073381546	1.17567542928047
3.34677529066285	1.17010261589347
3.36164984751024	1.16385181178119
3.37652440435763	1.15821009766974
3.39139896120502	1.15365116948438
3.40627351805241	1.15047857804703
3.4211480748998	1.14661179470626
3.43602263174719	1.14298884952199
3.45089718859458	1.13938811231186
3.46577174544197	1.13610200347976
3.48064630228936	1.1328635493906
3.49552085913676	1.12847194455986
3.51039541598415	1.12351237733256
3.52526997283154	1.1181423115101
3.54014452967893	1.11263215064774
3.55501908652632	1.1084575494521
3.56989364337371	1.10557314971416
3.5847682002211	1.10443519717546
3.59964275706849	1.10374336591143
3.61451731391588	1.10359835302363
3.62939187076327	1.10416650760641
3.64426642761066	1.10489014070271
3.65914098445805	1.10513356867571
3.67401554130544	1.10484651900876
3.68889009815283	1.10604697488932
3.70376465500022	1.10738262568866
3.71863921184761	1.1081690814042
3.733513768695	1.10739108483064
3.74838832554239	1.1057411606189
3.76326288238978	1.10336012906018
3.77813743923717	1.10188246389696
3.79301199608456	1.09985359226282
3.80788655293195	1.09703197316591
3.82276110977934	1.09367437312859
3.83763566662674	1.09010633070402
3.85251022347413	1.08813145514913
3.86738478032152	1.08666806922503
3.88225933716891	1.08425216629392
3.8971338940163	1.08150421726581
3.91200845086369	1.07928663125612
3.92688300771108	1.0767457840936
3.94175756455847	1.0744273567714
3.95663212140586	1.07249546865211
3.97150667825325	1.06948697218606
3.98638123510064	1.06706429268845
4.00125579194803	1.06483908339702
4.01613034879542	1.06172809189997
4.03100490564281	1.05953834821259
4.0458794624902	1.05810364195353
4.06075401933759	1.05608318487959
4.07562857618498	1.05403062451682
4.09050313303237	1.0536515120474
4.10537768987976	1.05352801094237
4.12025224672715	1.05319669088532
4.13512680357454	1.05309724603746
4.15000136042193	1.05384741993149
4.16487591726932	1.05509452642059
4.17975047411672	1.0553716817533
4.19462503096411	1.05446065580465
4.2094995878115	1.05382024937789
4.22437414465889	1.05249752379625
4.23924870150628	1.05024156258103
4.25412325835367	1.04760064030419
4.26899781520106	1.04527618601809
4.28387237204845	1.04207775705727
4.29874692889584	1.03897833439237
4.31362148574323	1.03532129515018
4.32849604259062	1.03231562900348
4.34337059943801	1.03138282212047
4.3582451562854	1.0301202343149
4.37311971313279	1.02798579421812
4.38799426998018	1.02743154742523
4.40286882682757	1.02721919486436
4.41774338367496	1.02759278133652
4.43261794052235	1.02779386548572
4.44749249736974	1.02748670790728
4.46236705421713	1.02626473044834
4.47724161106452	1.02512602857235
4.49211616791191	1.02383181065819
4.50699072475931	1.02390136686009
4.5218652816067	1.02312323937121
4.53673983845409	1.02200877966155
4.55161439530148	1.01992112700626
4.56648895214887	1.01881585098452
4.58136350899626	1.01815348135112
4.59623806584365	1.01789251235438
4.61111262269104	1.01768489589075
4.62598717953843	1.01804494485826
4.64086173638582	1.01974043449625
4.65573629323321	1.02263810867283
4.6706108500806	1.02459477318195
4.68548540692799	1.02554500663694
4.70035996377538	1.02631645808756
4.71523452062277	1.02630306634997
4.73010907747016	1.026039038415
4.74498363431755	1.02433099728413
4.75985819116494	1.02075066414527
4.77473274801233	1.01629609075904
4.78960730485972	1.01190653587953
4.80448186170711	1.00915471530201
4.8193564185545	1.00611300587861
4.8342309754019	1.00295032158703
4.84910553224929	1.00087731363033
4.86398008909668	0.999525040011903
4.87885464594407	0.99958294829524
4.89372920279146	1.00000814828978
4.90860375963885	1.00040188457811
4.92347831648624	1.0006715858165
4.93835287333363	1.00152521123898
4.95322743018102	1.00325372040898
4.96810198702841	1.00599422864983
4.9829765438758	1.00868533179582
4.99785110072319	1.01234265683215
5.01272565757058	1.01624336101547
5.02760021441797	1.019575128719
5.04247477126536	1.02138543156283
5.05734932811275	1.02136331332167
5.07222388496014	1.02019658108837
5.08709844180753	1.01884725586756
5.10197299865492	1.01657906649499
5.11684755550231	1.01377128480538
5.1317221123497	1.00998199947385
5.14659666919709	1.00754981126348
5.16147122604449	1.00557309163251
5.17634578289188	1.00350540171028
5.19122033973927	1.00174500939828
5.20609489658666	1.00022885502364
5.22096945343405	0.998933311864133
5.23584401028144	0.99775676559467
5.25071856712883	0.997311672462498
5.26559312397622	0.996615177260544
5.28046768082361	0.996556597996402
5.295342237671	0.997344027163619
5.31021679451839	0.99872040844218
5.32509135136578	1.00032495898861
5.33996590821317	1.00108966571494
5.35484046506056	1.00111237007669
5.36971502190795	1.00114032174165
5.38458957875534	1.00198887067089
5.39946413560273	1.0030889486929
5.41433869245012	1.00290143955424
5.42921324929751	1.00109950388097
5.4440878061449	0.999627378397845
5.45896236299229	0.998309532568945
5.47383691983968	0.995898049033859
5.48871147668708	0.993436736701578
5.50358603353447	0.990948079389692
5.51846059038186	0.989436282398816
5.53333514722925	0.989303174557111
5.54820970407664	0.991276987361016
5.56308426092403	0.99403852916457
5.57795881777142	0.997059614964821
5.59283337461881	1.0008855655395
5.6077079314662	1.0043205319887
5.62258248831359	1.00881066361724
5.63745704516098	1.01265180384409
5.65233160200837	1.01595473506246
5.66720615885576	1.01849423821483
5.68208071570315	1.0218858592195
5.69695527255054	1.02536673498628
5.71182982939793	1.02729352789792
5.72670438624532	1.02759445876267
5.74157894309271	1.02735268960629
5.7564534999401	1.02709029167325
5.77132805678749	1.02541351762626
5.78620261363488	1.02311038204306
5.80107717048227	1.02047804815012
5.81595172732967	1.01684569201829
5.83082628417706	1.01270714814171
5.84570084102445	1.00888093829186
5.86057539787184	1.00560978980436
5.87544995471923	1.00129328782487
5.89032451156662	0.99644830086057
5.90519906841401	0.99177912364793
5.9200736252614	0.988237604824287
5.93494818210879	0.985755966118569
5.94982273895618	0.98440048645649
5.96469729580357	0.981796312992921
5.97957185265096	0.978889713526179
5.99444640949835	0.977759073463182
6.00932096634574	0.977540183053769
6.02419552319313	0.978259315621421
6.03907008004052	0.980083913785402
6.05394463688791	0.982819299151047
6.0688191937353	0.986065625252778
6.08369375058269	0.988843631984891
6.09856830743008	0.991132351868215
6.11344286427747	0.993362578321948
6.12831742112486	0.994708835136409
6.14319197797225	0.994919847449168
6.15806653481965	0.99436247478824
6.17294109166704	0.992782771589249
6.18781564851443	0.990909881942096
6.20269020536182	0.989497405272931
6.21756476220921	0.988459142290664
6.2324393190566	0.987652027303105
6.24731387590399	0.988242363354792
6.26218843275138	0.987868337673465
6.27706298959877	0.985782769366184
6.29193754644616	0.98276255562977
6.30681210329355	0.981152255732487
6.32168666014094	0.979894206612324
6.33656121698833	0.979620205760547
6.35143577383572	0.97954418949396
6.36631033068311	0.980348476502251
6.3811848875305	0.981340339997228
6.39605944437789	0.981410925985106
6.41093400122528	0.981202148200575
6.42580855807267	0.980409645654221
6.44068311492006	0.978620497576367
6.45555767176745	0.976856379087971
6.47043222861484	0.974186414051628
6.48530678546223	0.971554928753037
6.50018134230963	0.970192096658706
6.51505589915702	0.970082986023778
6.52993045600441	0.970901235461359
6.5448050128518	0.973726883101107
6.55967956969919	0.977323070766958
6.57455412654658	0.980457210557575
6.58942868339397	0.982754058676446
6.60430324024136	0.984419418355652
6.61917779708875	0.985925015785458
6.63405235393614	0.987480609019669
6.64892691078353	0.988950864869099
6.66380146763092	0.989917079657435
6.67867602447831	0.990878857215824
6.6935505813257	0.991742413324291
6.70842513817309	0.992698857086256
6.72329969502048	0.994329555689287
6.73817425186787	0.995032949152563
6.75304880871526	0.995771936535046
6.76792336556265	0.995847787351847
6.78279792241004	0.995595024729436
6.79767247925743	0.99449292815709
6.81254703610482	0.993454765846607
6.82742159295221	0.992464022929811
6.84229614979961	0.99174054701199
6.857170706647	0.992023675017969
6.87204526349439	0.992539453050765
6.88691982034178	0.99253982380111
6.90179437718917	0.992226270358751
6.91666893403656	0.991873194339443
6.93154349088395	0.991512596265866
6.94641804773134	0.991021803012759
6.96129260457873	0.99114250312437
6.97616716142612	0.990357541801295
6.99104171827351	0.989221851874741
7.0059162751209	0.987646390141067
7.02079083196829	0.986645171707835
7.03566538881568	0.985750943844785
7.05053994566307	0.985650856865833
7.06541450251046	0.986371114057434
7.08028905935785	0.986886403172095
7.09516361620524	0.988463775768254
7.11003817305263	0.989656038428846
7.12491272990002	0.990281485704947
7.13978728674741	0.990548654290456
7.1546618435948	0.99047885007242
7.16953640044219	0.990760883983954
7.18441095728959	0.991084006106985
7.19928551413698	0.991229852800462
7.21416007098437	0.991271014547191
7.22903462783176	0.990990310333037
7.24390918467915	0.99024911331353
7.25878374152654	0.990283471987396
7.27365829837393	0.990145946728788
7.28853285522132	0.988500159854603
7.30340741206871	0.986856266865164
7.3182819689161	0.985023811315464
7.33315652576349	0.982891680883233
7.34803108261088	0.981418684907881
7.36290563945827	0.980690369422219
7.37778019630566	0.979828094329379
7.39265475315305	0.979150252393682
7.40752931000044	0.978745027630485
7.42240386684783	0.979188835139218
7.43727842369522	0.980402678545771
7.45215298054261	0.981263482356471
7.46702753739	0.981561910668414
7.48190209423739	0.981823633578699
7.49677665108478	0.982281252615054
7.51165120793218	0.981986029980782
7.52652576477957	0.981716103064848
7.54140032162696	0.981649520871536
7.55627487847435	0.981962311750947
7.57114943532174	0.982020017324915
7.58602399216913	0.981392473456056
7.60089854901652	0.980623945259705
7.61577310586391	0.979385182380815
