# Supplementary material for: A unified framework for species spatial patterns: Linking the occupancy area curve, Taylor's Law, the neighborhood density function and two‐plot species turnover
Source: Ecol Lett. 2021 Aug 4;24(10):2043–53. doi: 10.1111/ele.13788 (PMC8518128; doi:10.1111/ele.13788)
Supplement: Supplementary file 4 — Supplementary Material [file ELE-24-2043-s004.zip › calcs/2-sim-thomas/thomas-grid-data/_1856_125_pcf.csv]

P.r	pcf
0	Inf
0.0148745568473904	4.92971429951734
0.0297491136947809	3.08676688596043
0.0446236705421713	2.53210129715245
0.0594982273895618	2.2723537262291
0.0743727842369522	2.13063109879511
0.0892473410843427	2.0567955786609
0.104121897931733	2.02664773847462
0.118996454779124	2.01287210287517
0.133871011626514	2.00338854719768
0.148745568473904	1.98301561427152
0.163620125321295	1.96728438663268
0.178494682168685	1.95231295750923
0.193369239016076	1.93677526086475
0.208243795863466	1.92361911068122
0.223118352710857	1.91332007502622
0.237992909558247	1.90443589265558
0.252867466405638	1.90144239087809
0.267742023253028	1.89793064826576
0.282616580100418	1.89115744642247
0.297491136947809	1.88273257713246
0.312365693795199	1.87469764578831
0.32724025064259	1.8616798144823
0.34211480748998	1.85149013669778
0.356989364337371	1.84166260258467
0.371863921184761	1.83119996582597
0.386738478032152	1.82381542941308
0.401613034879542	1.82064959853114
0.416487591726933	1.81892514499366
0.431362148574323	1.82204669241179
0.446236705421713	1.8246201900186
0.461111262269104	1.8280752118535
0.475985819116494	1.82812879910442
0.490860375963885	1.81994912352193
0.505734932811275	1.81283664205976
0.520609489658666	1.81182664185945
0.535484046506056	1.81305253869509
0.550358603353447	1.81830173524282
0.565233160200837	1.83098990244112
0.580107717048227	1.8439072448236
0.594982273895618	1.85761943085177
0.609856830743008	1.87192087271662
0.624731387590399	1.88501351697661
0.639605944437789	1.8913408010663
0.65448050128518	1.89442834845809
0.66935505813257	1.89638511916024
0.68422961497996	1.89655569820623
0.699104171827351	1.89932758453073
0.713978728674741	1.89900467458481
0.728853285522132	1.89924210841708
0.743727842369522	1.89984555957141
0.758602399216913	1.90194316867357
0.773476956064303	1.89948768610246
0.788351512911694	1.89087564957907
0.803226069759084	1.87814029165462
0.818100626606475	1.86861122803306
0.832975183453865	1.86185311464042
0.847849740301255	1.85661375289648
0.862724297148646	1.85330797348928
0.877598853996036	1.85099015585256
0.892473410843427	1.85076613997728
0.907347967690817	1.85073390038888
0.922222524538208	1.85029836774318
0.937097081385598	1.84822064404462
0.951971638232989	1.84430769977654
0.966846195080379	1.8374981121386
0.98172075192777	1.83197855602376
0.99659530877516	1.8303177889888
1.01146986562255	1.83029333272412
1.02634442246994	1.83064430826106
1.04121897931733	1.83363571908945
1.05609353616472	1.83687941913165
1.07096809301211	1.84034269176356
1.0858426498595	1.84115288709625
1.10071720670689	1.83814523995475
1.11559176355428	1.83626515522245
1.13046632040167	1.83596636967758
1.14534087724906	1.83648199733349
1.16021543409645	1.83467440644613
1.17508999094385	1.83201240301373
1.18996454779124	1.83061455435943
1.20483910463863	1.82958891107227
1.21971366148602	1.82822889015058
1.23458821833341	1.82391337823026
1.2494627751808	1.81920838344356
1.26433733202819	1.81297769517756
1.27921188887558	1.80483147568409
1.29408644572297	1.79625581062614
1.30896100257036	1.78793190604759
1.32383555941775	1.77710385820447
1.33871011626514	1.76549969713727
1.35358467311253	1.75368234028276
1.36845922995992	1.74579541486745
1.38333378680731	1.74062053184805
1.3982083436547	1.73346112796643
1.41308290050209	1.72554427933386
1.42795745734948	1.71899769386784
1.44283201419687	1.71416014856535
1.45770657104426	1.70702758604285
1.47258112789165	1.69865274779439
1.48745568473904	1.6924630074496
1.50233024158644	1.68733340648733
1.51720479843383	1.68164577847229
1.53207935528122	1.67549015774819
1.54695391212861	1.67098975704055
1.561828468976	1.66954673757454
1.57670302582339	1.66732768823538
1.59157758267078	1.66452203403347
1.60645213951817	1.66080760764735
1.62132669636556	1.65461033006743
1.63620125321295	1.64657599780372
1.65107581006034	1.63581612500492
1.66595036690773	1.62422553007968
1.68082492375512	1.61448472322648
1.69569948060251	1.60584369537091
1.7105740374499	1.59761214932059
1.72544859429729	1.58895695895586
1.74032315114468	1.5820390741415
1.75519770799207	1.57678919134459
1.77007226483946	1.57127737064473
1.78494682168685	1.56894365666386
1.79982137853424	1.56772082456083
1.81469593538163	1.5665451565826
1.82957049222903	1.56267353360811
1.84444504907642	1.55748190122561
1.85931960592381	1.55416146404365
1.8741941627712	1.54969615987906
1.88906871961859	1.54657418653384
1.90394327646598	1.5442982019955
1.91881783331337	1.5429787132145
1.93369239016076	1.54093681627905
1.94856694700815	1.54002961680758
1.96344150385554	1.53934870084388
1.97831606070293	1.53732301362505
1.99319061755032	1.53398093569606
2.00806517439771	1.52991152785779
2.0229397312451	1.52541598381892
2.03781428809249	1.51920695632797
2.05268884493988	1.51454174736937
2.06756340178727	1.50819397731723
2.08243795863466	1.50359109651667
2.09731251548205	1.50128907084248
2.11218707232944	1.49948419749353
2.12706162917683	1.49570615048526
2.14193618602422	1.48906554410733
2.15681074287161	1.48192982699622
2.17168529971901	1.47546256873726
2.1865598565664	1.46851834944641
2.20143441341379	1.46318952917079
2.21630897026118	1.45952415320313
2.23118352710857	1.45541505267035
2.24605808395596	1.45139537257299
2.26093264080335	1.44825970360672
2.27580719765074	1.44538029727828
2.29068175449813	1.44152807990034
2.30555631134552	1.43614076546883
2.32043086819291	1.43016584075809
2.3353054250403	1.42485940287783
2.35017998188769	1.4209471591813
2.36505453873508	1.41550024546249
2.37992909558247	1.40953246344411
2.39480365242986	1.40489994237788
2.40967820927725	1.40076432182795
2.42455276612464	1.39613441759601
2.43942732297203	1.39113899370825
2.45430187981942	1.38537729841864
2.46917643666681	1.38153594057966
2.4840509935142	1.37972491618071
2.4989255503616	1.37974445986063
2.51380010720899	1.38233863415034
2.52867466405638	1.38354004042999
2.54354922090377	1.38371454979888
2.55842377775116	1.38414448145049
2.57329833459855	1.38434082214069
2.58817289144594	1.38369829328022
2.60304744829333	1.38155353015494
2.61792200514072	1.37736016845621
2.63279656198811	1.37231119256933
2.6476711188355	1.3669685248888
2.66254567568289	1.36152852522295
2.67742023253028	1.35617924902425
2.69229478937767	1.35173863865631
2.70716934622506	1.34631725022365
2.72204390307245	1.34022112629964
2.73691845991984	1.33476582253031
2.75179301676723	1.32794197910594
2.76666757361462	1.31983336120494
2.78154213046201	1.31265807747637
2.7964166873094	1.30788616581314
2.81129124415679	1.30375173616549
2.82616580100418	1.29932461045282
2.84104035785158	1.29464876530425
2.85591491469897	1.28962765492339
2.87078947154636	1.28482089016173
2.88566402839375	1.27922955017215
2.90053858524114	1.27400118388506
2.91541314208853	1.26873062848822
2.93028769893592	1.26341792052766
2.94516225578331	1.2584127204554
2.9600368126307	1.25326345214083
2.97491136947809	1.2484519615177
2.98978592632548	1.24609430744033
3.00466048317287	1.24502395831444
3.01953504002026	1.244202662435
3.03440959686765	1.24323233704442
3.04928415371504	1.24303848395395
3.06415871056243	1.24254439264423
3.07903326740982	1.24423140252539
3.09390782425721	1.24576491016589
3.1087823811046	1.24658774550992
3.12365693795199	1.24545937037302
3.13853149479938	1.24489256930072
3.15340605164677	1.24384486292951
3.16828060849417	1.24224134156875
3.18315516534156	1.23974359055483
3.19802972218895	1.23651698909707
3.21290427903634	1.23228006050996
3.22777883588373	1.22820449433049
3.24265339273112	1.2247063394253
3.25752794957851	1.2218978302396
3.2724025064259	1.21935692181976
3.28727706327329	1.21711876353361
3.30215162012068	1.21504388214055
3.31702617696807	1.21250631540603
3.33190073381546	1.20786304854836
3.34677529066285	1.20253715216341
3.36164984751024	1.19766007980628
3.37652440435763	1.19412889679313
3.39139896120502	1.1915740089726
3.40627351805241	1.18885941466064
3.4211480748998	1.18469679361707
3.43602263174719	1.17996116751225
3.45089718859458	1.17532363705262
3.46577174544197	1.17184488337078
3.48064630228936	1.16906358188991
3.49552085913676	1.16519746125231
3.51039541598415	1.16020921421547
3.52526997283154	1.15529558327306
3.54014452967893	1.15022592071699
3.55501908652632	1.14698079210027
3.56989364337371	1.14539958743571
3.5847682002211	1.14474024886027
3.59964275706849	1.14296099528489
3.61451731391588	1.14067497915451
3.62939187076327	1.1387508868648
3.64426642761066	1.13556921906057
3.65914098445805	1.13321953089643
3.67401554130544	1.13141002609297
3.68889009815283	1.12958893873382
3.70376465500022	1.12831791773203
3.71863921184761	1.12742803142265
3.733513768695	1.12553347616114
3.74838832554239	1.12282522639757
3.76326288238978	1.12076267017813
3.77813743923717	1.11978072825511
3.79301199608456	1.11778203892608
3.80788655293195	1.11506976038524
3.82276110977934	1.11178524947671
3.83763566662674	1.10879951653449
3.85251022347413	1.10697416781024
3.86738478032152	1.10525011370796
3.88225933716891	1.10393147340425
3.8971338940163	1.10257507748191
3.91200845086369	1.10041270495722
3.92688300771108	1.09906917796004
3.94175756455847	1.09726154661956
3.95663212140586	1.09544583909012
3.97150667825325	1.09415265940622
3.98638123510064	1.0930470739275
4.00125579194803	1.09123203789673
4.01613034879542	1.08972507822057
4.03100490564281	1.08800557876193
4.0458794624902	1.08513523247364
4.06075401933759	1.08269767152847
4.07562857618498	1.08023944700621
4.09050313303237	1.07847380805859
4.10537768987976	1.07627862244168
4.12025224672715	1.07491332809396
4.13512680357454	1.07345778881627
4.15000136042193	1.07343423659628
4.16487591726932	1.07345410797586
4.17975047411672	1.07240459958474
4.19462503096411	1.07146100604038
4.2094995878115	1.07059956137771
4.22437414465889	1.06838632138971
4.23924870150628	1.06502492592681
4.25412325835367	1.06116820790864
4.26899781520106	1.05807675654148
4.28387237204845	1.05552941419661
4.29874692889584	1.05233340246176
4.31362148574323	1.04931793816032
4.32849604259062	1.04679630692502
4.34337059943801	1.04448886043859
4.3582451562854	1.04242871304147
4.37311971313279	1.04084439609384
4.38799426998018	1.04007972010694
4.40286882682757	1.04064816960157
4.41774338367496	1.04110918935046
4.43261794052235	1.04176373723466
4.44749249736974	1.04248167672265
4.46236705421713	1.04465994834437
4.47724161106452	1.04660850324109
4.49211616791191	1.04806167376575
4.50699072475931	1.050226031278
4.5218652816067	1.05117534483742
4.53673983845409	1.04995638471962
4.55161439530148	1.04688425878991
4.56648895214887	1.04471092660687
4.58136350899626	1.04270505942589
4.59623806584365	1.03933831321478
4.61111262269104	1.03542855764226
4.62598717953843	1.03247454364138
4.64086173638582	1.02900237205881
4.65573629323321	1.02647974759229
4.6706108500806	1.02371298218463
4.68548540692799	1.02131110570241
4.70035996377538	1.01966024362526
4.71523452062277	1.01831210752376
4.73010907747016	1.01770410790615
4.74498363431755	1.01672276353091
4.75985819116494	1.01638900362784
4.77473274801233	1.01653653636636
4.78960730485972	1.01610718804132
4.80448186170711	1.01625790622381
4.8193564185545	1.01610847569762
4.8342309754019	1.01535012560009
4.84910553224929	1.01455740369611
4.86398008909668	1.01378069810778
4.87885464594407	1.01313364461867
4.89372920279146	1.01206273913383
4.90860375963885	1.01121571603086
4.92347831648624	1.01038586792575
4.93835287333363	1.0096540102476
4.95322743018102	1.0077383255082
4.96810198702841	1.00426532992353
4.9829765438758	1.00205620738826
4.99785110072319	0.999747083186289
5.01272565757058	0.998085122485944
5.02760021441797	0.998165033296064
5.04247477126536	0.99815055417448
5.05734932811275	0.998997870453679
5.07222388496014	1.001494904838
5.08709844180753	1.00415850411537
5.10197299865492	1.00560167401872
5.11684755550231	1.00585633057178
5.1317221123497	1.00545004810242
5.14659666919709	1.00464405229819
5.16147122604449	1.00283139135318
5.17634578289188	1.00053565763961
5.19122033973927	0.997667542872539
5.20609489658666	0.995384008145805
5.22096945343405	0.992894370087387
5.23584401028144	0.990316114927458
5.25071856712883	0.987575254103494
5.26559312397622	0.98311722982634
5.28046768082361	0.978863958342485
5.295342237671	0.974927618316966
5.31021679451839	0.972430472776695
5.32509135136578	0.971552482611588
5.33996590821317	0.971489900966156
5.35484046506056	0.970636444068457
5.36971502190795	0.971102323016643
5.38458957875534	0.972645055490411
5.39946413560273	0.973779296411583
5.41433869245012	0.974380616701866
5.42921324929751	0.97533885134777
5.4440878061449	0.977771149123505
5.45896236299229	0.980361043267263
5.47383691983968	0.983561866465178
5.48871147668708	0.985963969264889
5.50358603353447	0.987459857796888
5.51846059038186	0.987955242817089
5.53333514722925	0.988324064672524
5.54820970407664	0.988712991964588
5.56308426092403	0.988017318777477
5.57795881777142	0.986613798174259
5.59283337461881	0.984526337238504
5.6077079314662	0.98246646290961
5.62258248831359	0.980415012842693
5.63745704516098	0.978406970599933
5.65233160200837	0.974899148742441
5.66720615885576	0.970624007000294
5.68208071570315	0.966032758161824
5.69695527255054	0.962334879337799
5.71182982939793	0.95809925275333
5.72670438624532	0.954351656957842
5.74157894309271	0.951580264403511
5.7564534999401	0.950991845944188
5.77132805678749	0.952057738334319
5.78620261363488	0.954288434207165
5.80107717048227	0.955710090999073
5.81595172732967	0.956218099049148
5.83082628417706	0.957304009292295
5.84570084102445	0.958505756470049
5.86057539787184	0.959019004179833
5.87544995471923	0.958888348199689
5.89032451156662	0.959396321181936
5.90519906841401	0.959502794402175
5.9200736252614	0.958780362009079
5.93494818210879	0.957435234646059
5.94982273895618	0.955075859358234
5.96469729580357	0.951668934740407
5.97957185265096	0.948097849857975
5.99444640949835	0.944635823989241
6.00932096634574	0.941198276451642
6.02419552319313	0.937882773861908
6.03907008004052	0.935822298047321
6.05394463688791	0.934435650726422
6.0688191937353	0.933735724176758
6.08369375058269	0.933958225517602
6.09856830743008	0.935238333885696
6.11344286427747	0.937180570736509
6.12831742112486	0.93978193799797
6.14319197797225	0.942734718312412
6.15806653481965	0.945467513448362
6.17294109166704	0.947940727090887
6.18781564851443	0.950823426450736
6.20269020536182	0.955270210806607
6.21756476220921	0.959549037492845
6.2324393190566	0.963781968542977
6.24731387590399	0.968041546742319
6.26218843275138	0.97216551442206
6.27706298959877	0.97586975859943
6.29193754644616	0.980433437711106
6.30681210329355	0.983636113930796
6.32168666014094	0.985731550788552
6.33656121698833	0.987916685368988
6.35143577383572	0.98998952577814
6.36631033068311	0.991664532758694
6.3811848875305	0.992340690414327
6.39605944437789	0.992524081875594
6.41093400122528	0.992511785700116
6.42580855807267	0.992292776176457
6.44068311492006	0.992209169213042
6.45555767176745	0.991743523046873
6.47043222861484	0.990323867365677
6.48530678546223	0.987515510995384
6.50018134230963	0.984996821287853
6.51505589915702	0.982388657701708
6.52993045600441	0.979142705961421
6.5448050128518	0.97529778479087
6.55967956969919	0.971959439306817
6.57455412654658	0.96926676989242
6.58942868339397	0.966498701661931
6.60430324024136	0.96395614114228
6.61917779708875	0.961596826260968
6.63405235393614	0.958872149627785
6.64892691078353	0.956727992473433
6.66380146763092	0.955357216864338
6.67867602447831	0.95473307212123
6.6935505813257	0.954580844837864
6.70842513817309	0.954070455497723
6.72329969502048	0.953093117006217
6.73817425186787	0.952919269208811
6.75304880871526	0.953459765655472
6.76792336556265	0.954703014126859
6.78279792241004	0.956396439366515
6.79767247925743	0.957978479843785
6.81254703610482	0.959026228150313
6.82742159295221	0.960154662842208
6.84229614979961	0.961266758791719
6.857170706647	0.962398618503212
6.87204526349439	0.964144063441727
6.88691982034178	0.965316183192826
6.90179437718917	0.96603607020399
6.91666893403656	0.966837589707895
6.93154349088395	0.966261234776923
6.94641804773134	0.964792638106221
6.96129260457873	0.963756195077962
6.97616716142612	0.963047595395155
6.99104171827351	0.962364623945041
7.0059162751209	0.960525463520554
7.02079083196829	0.95755948773829
7.03566538881568	0.954642009287379
7.05053994566307	0.952701705066939
7.06541450251046	0.951403029899614
7.08028905935785	0.951072928723823
7.09516361620524	0.951212195053983
7.11003817305263	0.950464135573506
7.12491272990002	0.949972499012975
7.13978728674741	0.950084838643347
7.1546618435948	0.950412522164993
7.16953640044219	0.950560030592073
7.18441095728959	0.950354046562001
7.19928551413698	0.950343131578238
7.21416007098437	0.951280109919941
7.22903462783176	0.951724513373662
7.24390918467915	0.951331320835241
7.25878374152654	0.951306615831382
7.27365829837393	0.952012946880027
7.28853285522132	0.952947920293687
7.30340741206871	0.953013051995472
7.3182819689161	0.951092567652202
7.33315652576349	0.948683230800317
7.34803108261088	0.94699154989167
7.36290563945827	0.945724868474435
7.37778019630566	0.945162490816414
7.39265475315305	0.945360856531486
7.40752931000044	0.946994402323462
7.42240386684783	0.948887252095359
7.43727842369522	0.950839561532544
7.45215298054261	0.953514923677467
7.46702753739	0.956889082387721
7.48190209423739	0.95968372256079
7.49677665108478	0.961674573981107
7.51165120793218	0.963454385143213
7.52652576477957	0.964101711042379
7.54140032162696	0.964403604638842
7.55627487847435	0.964099954617956
7.57114943532174	0.963491626584763
7.58602399216913	0.9628755237226
7.60089854901652	0.96190038298751
7.61577310586391	0.95899803647422
