# Supplementary material for: A unified framework for species spatial patterns: Linking the occupancy area curve, Taylor's Law, the neighborhood density function and two‐plot species turnover
Source: Ecol Lett. 2021 Aug 4;24(10):2043–53. doi: 10.1111/ele.13788 (PMC8518128; doi:10.1111/ele.13788)
Supplement: Supplementary file 4 — Supplementary Material [file ELE-24-2043-s004.zip › calcs/2-sim-thomas/thomas-grid-data/_1856_40_pcf.csv]

P.r	pcf
0	Inf
0.0148745568473904	4.41820833726535
0.0297491136947809	2.80966278721319
0.0446236705421713	2.32107786883845
0.0594982273895618	2.11621569938789
0.0743727842369522	2.00738784384094
0.0892473410843427	1.93427075028265
0.104121897931733	1.89107970355319
0.118996454779124	1.87411390068436
0.133871011626514	1.86993538654126
0.148745568473904	1.87595940141445
0.163620125321295	1.89663372619579
0.178494682168685	1.91897435864638
0.193369239016076	1.9403386331826
0.208243795863466	1.9582040396592
0.223118352710857	1.96942848617859
0.237992909558247	1.97911800298167
0.252867466405638	1.98946965626524
0.267742023253028	1.99937924015917
0.282616580100418	2.00655260961291
0.297491136947809	2.00249192237628
0.312365693795199	1.99767775073732
0.32724025064259	1.99361458016683
0.34211480748998	1.98675965716414
0.356989364337371	1.98082671099869
0.371863921184761	1.97487147215058
0.386738478032152	1.96635803863459
0.401613034879542	1.95074831524972
0.416487591726933	1.93220449329584
0.431362148574323	1.91300437518001
0.446236705421713	1.89966753530879
0.461111262269104	1.89096770140035
0.475985819116494	1.88539353758668
0.490860375963885	1.88007234176022
0.505734932811275	1.87508336318819
0.520609489658666	1.87169298127686
0.535484046506056	1.86745256402843
0.550358603353447	1.86509751701733
0.565233160200837	1.865378005616
0.580107717048227	1.8664150828461
0.594982273895618	1.86505220088833
0.609856830743008	1.86494654691172
0.624731387590399	1.86597310219756
0.639605944437789	1.86525545675208
0.65448050128518	1.86698625818541
0.66935505813257	1.86982586606344
0.68422961497996	1.8765574020549
0.699104171827351	1.88079451491829
0.713978728674741	1.88115951924515
0.728853285522132	1.88104328841031
0.743727842369522	1.87967571254942
0.758602399216913	1.87663797204255
0.773476956064303	1.87418309433087
0.788351512911694	1.87000780355293
0.803226069759084	1.86507271621772
0.818100626606475	1.86534878441077
0.832975183453865	1.86941960127586
0.847849740301255	1.87265660099833
0.862724297148646	1.87458175703608
0.877598853996036	1.87453208649473
0.892473410843427	1.87386048935615
0.907347967690817	1.8737898192428
0.922222524538208	1.87372519260976
0.937097081385598	1.87236269936976
0.951971638232989	1.87041538945644
0.966846195080379	1.87108734003848
0.98172075192777	1.87249793403618
0.99659530877516	1.87333402815431
1.01146986562255	1.87455239288639
1.02634442246994	1.87508689781662
1.04121897931733	1.87002631011071
1.05609353616472	1.86060399700342
1.07096809301211	1.8513421280604
1.0858426498595	1.84017785562393
1.10071720670689	1.82661747272198
1.11559176355428	1.81770005792391
1.13046632040167	1.81325023105047
1.14534087724906	1.81110914407469
1.16021543409645	1.80857973561355
1.17508999094385	1.80487266850115
1.18996454779124	1.80499464696723
1.20483910463863	1.80569041239444
1.21971366148602	1.80397506956694
1.23458821833341	1.7997599650716
1.2494627751808	1.7932705372636
1.26433733202819	1.78811604897307
1.27921188887558	1.7837446825785
1.29408644572297	1.77860657150905
1.30896100257036	1.77585162468504
1.32383555941775	1.77233889010034
1.33871011626514	1.76492543784297
1.35358467311253	1.7550855457534
1.36845922995992	1.74370283524982
1.38333378680731	1.73195652079878
1.3982083436547	1.71715060042777
1.41308290050209	1.70295766114527
1.42795745734948	1.69140063316757
1.44283201419687	1.68294653310614
1.45770657104426	1.67667814575561
1.47258112789165	1.67383254886193
1.48745568473904	1.67635495917793
1.50233024158644	1.68066561178525
1.51720479843383	1.68342279515821
1.53207935528122	1.68474786466829
1.54695391212861	1.68577634863221
1.561828468976	1.68668263498919
1.57670302582339	1.68822428243143
1.59157758267078	1.68989245145636
1.60645213951817	1.69079889486473
1.62132669636556	1.69228481198145
1.63620125321295	1.69338095042124
1.65107581006034	1.69388473238705
1.66595036690773	1.69375094486313
1.68082492375512	1.69150623430423
1.69569948060251	1.68492960784631
1.7105740374499	1.67610467384584
1.72544859429729	1.66862746830561
1.74032315114468	1.66082574190868
1.75519770799207	1.65135950795748
1.77007226483946	1.64364424106632
1.78494682168685	1.63797294449008
1.79982137853424	1.63161503403481
1.81469593538163	1.62269530731145
1.82957049222903	1.61240879142972
1.84444504907642	1.60190418175635
1.85931960592381	1.58939951680715
1.8741941627712	1.57716285794814
1.88906871961859	1.56659835954054
1.90394327646598	1.55486620898403
1.91881783331337	1.54446167476562
1.93369239016076	1.53599382379305
1.94856694700815	1.52942154688781
1.96344150385554	1.5230349141438
1.97831606070293	1.51520369569506
1.99319061755032	1.50610213622027
2.00806517439771	1.49670645224975
2.0229397312451	1.48980560932918
2.03781428809249	1.48420570175651
2.05268884493988	1.47755424499001
2.06756340178727	1.47143516430186
2.08243795863466	1.46833741612097
2.09731251548205	1.46655855263771
2.11218707232944	1.46462093261521
2.12706162917683	1.46361054672712
2.14193618602422	1.46097802846383
2.15681074287161	1.45723434232653
2.17168529971901	1.4527729960287
2.1865598565664	1.44924784817203
2.20143441341379	1.44573571878493
2.21630897026118	1.44263230454332
2.23118352710857	1.44017748261286
2.24605808395596	1.43891832862468
2.26093264080335	1.4365043253098
2.27580719765074	1.43217031345604
2.29068175449813	1.42636392256032
2.30555631134552	1.41953425403794
2.32043086819291	1.4133926843829
2.3353054250403	1.40583047695093
2.35017998188769	1.39783009797133
2.36505453873508	1.39032212575874
2.37992909558247	1.38590092175869
2.39480365242986	1.3819449232083
2.40967820927725	1.37976443994232
2.42455276612464	1.37989039707143
2.43942732297203	1.37900217172276
2.45430187981942	1.37949991359302
2.46917643666681	1.38022898698645
2.4840509935142	1.38000418464746
2.4989255503616	1.37906174546002
2.51380010720899	1.377216729902
2.52867466405638	1.37457540359146
2.54354922090377	1.37178050549677
2.55842377775116	1.3678846695912
2.57329833459855	1.36280081412832
2.58817289144594	1.35587944016489
2.60304744829333	1.34789731519541
2.61792200514072	1.33984096532503
2.63279656198811	1.33169039161947
2.6476711188355	1.32256760805892
2.66254567568289	1.31339383314341
2.67742023253028	1.30702775789944
2.69229478937767	1.30095670941119
2.70716934622506	1.29524602664064
2.72204390307245	1.29036961535846
2.73691845991984	1.28691394162198
2.75179301676723	1.28505075595237
2.76666757361462	1.28476213733014
2.78154213046201	1.28438744333469
2.7964166873094	1.28376802841348
2.81129124415679	1.28261548485088
2.82616580100418	1.28023322803478
2.84104035785158	1.27770357001914
2.85591491469897	1.27355914871367
2.87078947154636	1.26771196600517
2.88566402839375	1.26133682839077
2.90053858524114	1.25512784093972
2.91541314208853	1.24827815849688
2.93028769893592	1.2436063443613
2.94516225578331	1.23949232936912
2.9600368126307	1.23501801654578
2.97491136947809	1.23228326655587
2.98978592632548	1.2295040895584
3.00466048317287	1.22643490981972
3.01953504002026	1.22369723280769
3.03440959686765	1.22288468892182
3.04928415371504	1.22228612688168
3.06415871056243	1.22192652280018
3.07903326740982	1.22170373063864
3.09390782425721	1.22055874084525
3.1087823811046	1.21864011316894
3.12365693795199	1.21538197937388
3.13853149479938	1.21160965113979
3.15340605164677	1.20665238762473
3.16828060849417	1.20130507572184
3.18315516534156	1.19567087572844
3.19802972218895	1.18963838459531
3.21290427903634	1.1841328113763
3.22777883588373	1.1800333206196
3.24265339273112	1.17510690998043
3.25752794957851	1.16890495949982
3.2724025064259	1.16258099515586
3.28727706327329	1.15579543284296
3.30215162012068	1.14836326381581
3.31702617696807	1.14262991601376
3.33190073381546	1.13852216546659
3.34677529066285	1.13537241810474
3.36164984751024	1.13333152494815
3.37652440435763	1.13139548941397
3.39139896120502	1.12941872776208
3.40627351805241	1.1265740440747
3.4211480748998	1.12313669735666
3.43602263174719	1.12054800375362
3.45089718859458	1.11677012485543
3.46577174544197	1.1144454465588
3.48064630228936	1.11361902746901
3.49552085913676	1.11327763417288
3.51039541598415	1.11483970201343
3.52526997283154	1.11651511528862
3.54014452967893	1.11637226188547
3.55501908652632	1.11487724175136
3.56989364337371	1.11256584126897
3.5847682002211	1.10981404804628
3.59964275706849	1.10583726952682
3.61451731391588	1.10093476550119
3.62939187076327	1.0951850624919
3.64426642761066	1.08880387169442
3.65914098445805	1.08405840988839
3.67401554130544	1.0797614465815
3.68889009815283	1.07566166190968
3.70376465500022	1.07167658250342
3.71863921184761	1.06752685851638
3.733513768695	1.06380316338016
3.74838832554239	1.06048713289421
3.76326288238978	1.05758824802279
3.77813743923717	1.05635771236878
3.79301199608456	1.05654237359273
3.80788655293195	1.05857469075117
3.82276110977934	1.05940681792559
3.83763566662674	1.05866523217436
3.85251022347413	1.05795405286301
3.86738478032152	1.05802281639467
3.88225933716891	1.05709131243555
3.8971338940163	1.05502656809981
3.91200845086369	1.05190656003402
3.92688300771108	1.04729917460955
3.94175756455847	1.04082106453368
3.95663212140586	1.03388732833398
3.97150667825325	1.02773256196352
3.98638123510064	1.02208951186694
4.00125579194803	1.01658669968651
4.01613034879542	1.0108900039769
4.03100490564281	1.00506591886208
4.0458794624902	1.00096594543749
4.06075401933759	0.998693817289015
4.07562857618498	0.997094946375447
4.09050313303237	0.996554903750758
4.10537768987976	0.997659449817968
4.12025224672715	0.999273185447096
4.13512680357454	1.00098378063487
4.15000136042193	1.00375746491501
4.16487591726932	1.00740502310024
4.17975047411672	1.01056205103835
4.19462503096411	1.01310824876745
4.2094995878115	1.01509991191424
4.22437414465889	1.01620608815887
4.23924870150628	1.01618945646338
4.25412325835367	1.01483719575999
4.26899781520106	1.0127274036307
4.28387237204845	1.01003743850029
4.29874692889584	1.00629682811456
4.31362148574323	1.00124700563899
4.32849604259062	0.995605024492907
4.34337059943801	0.99075070825877
4.3582451562854	0.986140110483119
4.37311971313279	0.980955471052845
4.38799426998018	0.975878534443106
4.40286882682757	0.971084584270258
4.41774338367496	0.966671830823999
4.43261794052235	0.963597013586843
4.44749249736974	0.962579046796284
4.46236705421713	0.962263251146354
4.47724161106452	0.961590106137676
4.49211616791191	0.961378305427517
4.50699072475931	0.96262915650316
4.5218652816067	0.963697818338314
4.53673983845409	0.964646863301713
4.55161439530148	0.96628938862401
4.56648895214887	0.967195405448456
4.58136350899626	0.96756676605438
4.59623806584365	0.967396254405998
4.61111262269104	0.96630319284369
4.62598717953843	0.96411359256237
4.64086173638582	0.962911693228747
4.65573629323321	0.961728742593489
4.6706108500806	0.960406651207555
4.68548540692799	0.959453630419702
4.70035996377538	0.957604572507918
4.71523452062277	0.955440925662143
4.73010907747016	0.953347221865502
4.74498363431755	0.951741145142834
4.75985819116494	0.950417277495724
4.77473274801233	0.948553249120456
4.78960730485972	0.945345717465378
4.80448186170711	0.94273747196005
4.8193564185545	0.94019851111848
4.8342309754019	0.937100115850644
4.84910553224929	0.934393015216632
4.86398008909668	0.931833873717879
4.87885464594407	0.929110780309879
4.89372920279146	0.927811794621756
4.90860375963885	0.927471386994544
4.92347831648624	0.926840334730136
4.93835287333363	0.926843276488224
4.95322743018102	0.927284054315735
4.96810198702841	0.928987698001038
4.9829765438758	0.931512993328352
4.99785110072319	0.933678509043974
5.01272565757058	0.935599376541737
5.02760021441797	0.936486314153643
5.04247477126536	0.935771853309419
5.05734932811275	0.934258211319081
5.07222388496014	0.933417225390178
5.08709844180753	0.932182279996023
5.10197299865492	0.930241669038014
5.11684755550231	0.928086514939827
5.1317221123497	0.925184399134939
5.14659666919709	0.921027372095429
5.16147122604449	0.916521276351538
5.17634578289188	0.912109355334649
5.19122033973927	0.909238635531415
5.20609489658666	0.907635753932998
5.22096945343405	0.905553117158832
5.23584401028144	0.903852999389856
5.25071856712883	0.902843747790149
5.26559312397622	0.903194759127826
5.28046768082361	0.904327176950149
5.295342237671	0.906287525217861
5.31021679451839	0.908886575427153
5.32509135136578	0.911142275586007
5.33996590821317	0.913251147527611
5.35484046506056	0.915562861341412
5.36971502190795	0.918708614254562
5.38458957875534	0.922185374915061
5.39946413560273	0.92589399320465
5.41433869245012	0.93030229373869
5.42921324929751	0.93531657570126
5.4440878061449	0.938659765417523
5.45896236299229	0.94163040843604
5.47383691983968	0.944207591709645
5.48871147668708	0.947374624774256
5.50358603353447	0.950530832514244
5.51846059038186	0.952453966972408
5.53333514722925	0.953080240967265
5.54820970407664	0.953413499445176
5.56308426092403	0.953528936226861
5.57795881777142	0.952767309257551
5.59283337461881	0.952071393175333
5.6077079314662	0.950489299698772
5.62258248831359	0.947499796330896
5.63745704516098	0.943815655413128
5.65233160200837	0.9404574995395
5.66720615885576	0.936239596924711
5.68208071570315	0.931488483179118
5.69695527255054	0.926650871666281
5.71182982939793	0.921804799324137
5.72670438624532	0.916691303559429
5.74157894309271	0.911886615353113
5.7564534999401	0.908609447186373
5.77132805678749	0.906939971416182
5.78620261363488	0.906059311112243
5.80107717048227	0.906078348452564
5.81595172732967	0.907356587542486
5.83082628417706	0.908748200136852
5.84570084102445	0.909755625428525
5.86057539787184	0.910914018978562
5.87544995471923	0.912228055999025
5.89032451156662	0.915714648188652
5.90519906841401	0.918968016653048
5.9200736252614	0.92155698860372
5.93494818210879	0.923221401210295
5.94982273895618	0.925500217462523
5.96469729580357	0.927918127855313
5.97957185265096	0.929250945503565
5.99444640949835	0.929779984147354
6.00932096634574	0.929588390938173
6.02419552319313	0.928270326939412
6.03907008004052	0.925644130691448
6.05394463688791	0.922765737541762
6.0688191937353	0.92074216531474
6.08369375058269	0.919464326511957
6.09856830743008	0.918970771354021
6.11344286427747	0.919904100796301
6.12831742112486	0.921038164631695
6.14319197797225	0.921200507631633
6.15806653481965	0.920526244739144
6.17294109166704	0.919379535296288
6.18781564851443	0.919151180571583
6.20269020536182	0.918738118944848
6.21756476220921	0.918086832309768
6.2324393190566	0.917560007408727
6.24731387590399	0.917399585762391
6.26218843275138	0.918085093133319
6.27706298959877	0.918466158638303
6.29193754644616	0.918991691841097
6.30681210329355	0.919242264339005
6.32168666014094	0.920125840652186
6.33656121698833	0.920509567989782
6.35143577383572	0.921336918659913
6.36631033068311	0.921930205394792
6.3811848875305	0.923123990559282
6.39605944437789	0.924816133453661
6.41093400122528	0.926811747551109
6.42580855807267	0.929090393313782
6.44068311492006	0.931329557243289
6.45555767176745	0.932820434859022
6.47043222861484	0.933085200648107
6.48530678546223	0.933059782196034
6.50018134230963	0.933065649499194
6.51505589915702	0.932405745602652
6.52993045600441	0.931889586888147
6.5448050128518	0.931915390365551
6.55967956969919	0.932059267038164
6.57455412654658	0.931832516221506
6.58942868339397	0.93107578320145
6.60430324024136	0.930056333299194
6.61917779708875	0.928552751622535
6.63405235393614	0.926955092499284
6.64892691078353	0.927169410975763
6.66380146763092	0.92734850403028
6.67867602447831	0.927633158528804
6.6935505813257	0.927921390700315
6.70842513817309	0.928853959749979
6.72329969502048	0.92991825628064
6.73817425186787	0.931001913519803
6.75304880871526	0.93231425569475
6.76792336556265	0.933080006499205
6.78279792241004	0.932738769460799
6.79767247925743	0.932728074132478
6.81254703610482	0.932367663525169
6.82742159295221	0.931684478359286
6.84229614979961	0.931548091109828
6.857170706647	0.931290086529833
6.87204526349439	0.931244725291529
6.88691982034178	0.930834243436256
6.90179437718917	0.930476391503344
6.91666893403656	0.929906534610405
6.93154349088395	0.92858672152618
6.94641804773134	0.927522418477438
6.96129260457873	0.926536532522712
6.97616716142612	0.924762977453831
6.99104171827351	0.922308041017833
7.0059162751209	0.920414665067876
7.02079083196829	0.919341372768361
7.03566538881568	0.919240396690254
7.05053994566307	0.920065820739002
7.06541450251046	0.920915610489574
7.08028905935785	0.921169413357955
7.09516361620524	0.921307953920036
7.11003817305263	0.921443973532733
7.12491272990002	0.921542413604993
7.13978728674741	0.92212000742769
7.1546618435948	0.922187311839301
7.16953640044219	0.921910682151804
7.18441095728959	0.921710571237655
7.19928551413698	0.922063087304649
7.21416007098437	0.922902199157406
7.22903462783176	0.923409377795868
7.24390918467915	0.923488200880621
7.25878374152654	0.923979446120466
7.27365829837393	0.923995732868984
7.28853285522132	0.923659665417862
7.30340741206871	0.923541625127713
7.3182819689161	0.92368694476617
7.33315652576349	0.925179960465563
7.34803108261088	0.927031274654392
7.36290563945827	0.929211398256031
7.37778019630566	0.930978128175372
7.39265475315305	0.932440872408569
7.40752931000044	0.933757275849194
7.42240386684783	0.934872481505027
7.43727842369522	0.93596183932229
7.45215298054261	0.936589585169581
7.46702753739	0.937170079304966
7.48190209423739	0.937906631980771
7.49677665108478	0.939167684674927
7.51165120793218	0.941206371516398
7.52652576477957	0.943212408272201
7.54140032162696	0.944380251712576
7.55627487847435	0.94497791144399
7.57114943532174	0.944501308807775
7.58602399216913	0.944216300658867
7.60089854901652	0.944898806849631
7.61577310586391	0.945763872119329
