# Supplementary material for: A unified framework for species spatial patterns: Linking the occupancy area curve, Taylor's Law, the neighborhood density function and two‐plot species turnover
Source: Ecol Lett. 2021 Aug 4;24(10):2043–53. doi: 10.1111/ele.13788 (PMC8518128; doi:10.1111/ele.13788)
Supplement: Supplementary file 4 — Supplementary Material [file ELE-24-2043-s004.zip › calcs/2-sim-thomas/thomas-grid-data/_432_92_100.csv]

	[0,2.94)	[2.94,5.88)	[5.88,8.82)	[8.82,11.8)	[11.8,14.7)	[14.7,17.6)	[17.6,20.6)	[20.6,23.5)	[23.5,26.5)	[26.5,29.4]
[11.8,14.7]	0	4	10	0	24	4	50	12	13	10
[8.82,11.8)	0	14	20	4	21	0	16	0	2	18
[5.88,8.82)	4	0	2	2	3	6	24	0	7	2
[2.94,5.88)	1	7	14	12	0	2	10	0	10	14
[0,2.94)	0	16	3	21	9	7	4	5	20	11
