# Supplementary material for: A unified framework for species spatial patterns: Linking the occupancy area curve, Taylor's Law, the neighborhood density function and two‐plot species turnover
Source: Ecol Lett. 2021 Aug 4;24(10):2043–53. doi: 10.1111/ele.13788 (PMC8518128; doi:10.1111/ele.13788)
Supplement: Supplementary file 4 — Supplementary Material [file ELE-24-2043-s004.zip › calcs/2-sim-thomas/thomas-grid-data/_1856_5_100.csv]

	[0,6.09)	[6.09,12.2)	[12.2,18.3)	[18.3,24.4)	[24.4,30.5)	[30.5,36.6)	[36.6,42.6)	[42.6,48.7)	[48.7,54.8)	[54.8,60.9]
[24.4,30.5]	5	28	34	71	89	54	31	25	43	43
[18.3,24.4)	57	27	13	61	36	31	64	40	49	40
[12.2,18.3)	30	30	23	29	21	22	10	43	49	26
[6.09,12.2)	32	11	10	47	35	53	43	28	33	56
[0,6.09)	53	5	23	66	15	24	82	40	32	64
