# Supplementary material for: A unified framework for species spatial patterns: Linking the occupancy area curve, Taylor's Law, the neighborhood density function and two‐plot species turnover
Source: Ecol Lett. 2021 Aug 4;24(10):2043–53. doi: 10.1111/ele.13788 (PMC8518128; doi:10.1111/ele.13788)
Supplement: Supplementary file 4 — Supplementary Material [file ELE-24-2043-s004.zip › calcs/2-sim-thomas/thomas-grid-data/_1856_180_62.csv]

	[0,3.81)	[3.81,7.62)	[7.62,11.4)	[11.4,15.2)	[15.2,19)	[19,22.8)	[22.8,26.7)	[26.7,30.5)	[30.5,34.3)	[34.3,38.1)	[38.1,41.9)	[41.9,45.7)	[45.7,49.5)	[49.5,53.3)	[53.3,57.1)	[57.1,60.9]
[26.7,30.5]	5	2	4	6	2	6	10	1	21	18	8	4	0	4	23	2
[22.8,26.7)	23	19	4	17	1	14	13	3	14	37	20	4	14	30	22	22
[19,22.8)	22	40	34	25	0	0	1	10	6	22	18	17	11	22	43	21
[15.2,19)	18	5	11	3	2	4	0	1	30	14	29	14	0	15	25	12
[11.4,15.2)	22	9	3	3	18	19	10	0	11	8	34	13	4	10	24	60
[7.62,11.4)	16	14	13	6	18	19	18	6	8	38	19	2	5	19	37	50
[3.81,7.62)	26	18	4	14	17	19	2	9	38	34	5	9	10	22	19	30
[0,3.81)	4	43	45	1	2	0	0	10	22	8	4	9	22	9	6	1
