# Supplementary material for: A unified framework for species spatial patterns: Linking the occupancy area curve, Taylor's Law, the neighborhood density function and two‐plot species turnover
Source: Ecol Lett. 2021 Aug 4;24(10):2043–53. doi: 10.1111/ele.13788 (PMC8518128; doi:10.1111/ele.13788)
Supplement: Supplementary file 4 — Supplementary Material [file ELE-24-2043-s004.zip › calcs/2-sim-thomas/thomas-grid-data/_1856_12_50.csv]

	[0,3.05)	[3.05,6.09)	[6.09,9.14)	[9.14,12.2)	[12.2,15.2)	[15.2,18.3)	[18.3,21.3)	[21.3,24.4)	[24.4,27.4)	[27.4,30.5)	[30.5,33.5)	[33.5,36.6)	[36.6,39.6)	[39.6,42.6)	[42.6,45.7)	[45.7,48.7)	[48.7,51.8)	[51.8,54.8)	[54.8,57.9)	[57.9,60.9]
[27.4,30.5]	13	27	13	15	10	20	11	0	0	0	19	9	5	18	17	20	7	13	3	0
[24.4,27.4)	14	23	18	38	7	17	14	5	2	0	7	9	2	2	4	15	23	24	5	5
[21.3,24.4)	6	8	4	21	14	7	20	27	1	0	1	12	6	1	4	18	5	5	3	19
[18.3,21.3)	11	9	14	10	0	0	10	7	0	0	0	8	8	3	2	8	17	14	13	20
[15.2,18.3)	2	0	2	0	0	0	0	0	0	1	4	3	0	0	3	11	31	18	22	19
[12.2,15.2)	2	0	0	0	1	9	0	0	0	12	18	38	10	2	16	14	10	19	30	23
[9.14,12.2)	0	4	7	2	0	12	8	0	0	3	8	10	16	12	17	7	2	15	21	14
[6.09,9.14)	1	12	19	12	2	12	28	19	0	3	10	9	4	3	3	12	15	12	8	20
[3.05,6.09)	9	0	11	5	8	6	16	13	0	6	12	1	14	11	2	12	25	6	11	14
[0,3.05)	14	1	0	12	29	8	9	9	2	9	5	0	14	24	5	10	13	4	4	7
