# Supplementary material for: A unified framework for species spatial patterns: Linking the occupancy area curve, Taylor's Law, the neighborhood density function and two‐plot species turnover
Source: Ecol Lett. 2021 Aug 4;24(10):2043–53. doi: 10.1111/ele.13788 (PMC8518128; doi:10.1111/ele.13788)
Supplement: Supplementary file 4 — Supplementary Material [file ELE-24-2043-s004.zip › calcs/2-sim-thomas/thomas-grid-data/_1856_106_100.csv]

	[0,6.09)	[6.09,12.2)	[12.2,18.3)	[18.3,24.4)	[24.4,30.5)	[30.5,36.6)	[36.6,42.6)	[42.6,48.7)	[48.7,54.8)	[54.8,60.9]
[24.4,30.5]	36	27	19	60	24	23	64	35	40	13
[18.3,24.4)	8	0	8	34	19	7	83	57	98	26
[12.2,18.3)	25	13	36	47	16	19	32	46	47	62
[6.09,12.2)	26	54	72	38	50	43	17	42	37	33
[0,6.09)	2	37	33	40	33	40	52	63	77	9
