# Supplementary material for: A unified framework for species spatial patterns: Linking the occupancy area curve, Taylor's Law, the neighborhood density function and two‐plot species turnover
Source: Ecol Lett. 2021 Aug 4;24(10):2043–53. doi: 10.1111/ele.13788 (PMC8518128; doi:10.1111/ele.13788)
Supplement: Supplementary file 4 — Supplementary Material [file ELE-24-2043-s004.zip › calcs/2-sim-thomas/thomas-grid-data/_1856_63_100.csv]

	[0,6.09)	[6.09,12.2)	[12.2,18.3)	[18.3,24.4)	[24.4,30.5)	[30.5,36.6)	[36.6,42.6)	[42.6,48.7)	[48.7,54.8)	[54.8,60.9]
[24.4,30.5]	27	34	17	10	20	16	62	68	19	62
[18.3,24.4)	4	34	7	44	56	7	96	69	27	54
[12.2,18.3)	56	17	52	59	38	5	84	29	31	40
[6.09,12.2)	29	30	38	45	28	21	55	15	36	63
[0,6.09)	15	12	65	40	42	33	40	55	27	10
