# Supplementary material for: A unified framework for species spatial patterns: Linking the occupancy area curve, Taylor's Law, the neighborhood density function and two‐plot species turnover
Source: Ecol Lett. 2021 Aug 4;24(10):2043–53. doi: 10.1111/ele.13788 (PMC8518128; doi:10.1111/ele.13788)
Supplement: Supplementary file 4 — Supplementary Material [file ELE-24-2043-s004.zip › calcs/2-sim-thomas/thomas-grid-data/_432_2_62.csv]

	[0,1.84)	[1.84,3.67)	[3.67,5.51)	[5.51,7.35)	[7.35,9.19)	[9.19,11)	[11,12.9)	[12.9,14.7)	[14.7,16.5)	[16.5,18.4)	[18.4,20.2)	[20.2,22)	[22,23.9)	[23.9,25.7)	[25.7,27.6)	[27.6,29.4]
[12.9,14.7]	1	4	0	3	0	0	0	0	1	0	0	12	11	4	0	1
[11,12.9)	3	10	0	8	0	0	0	0	12	0	10	10	9	8	0	1
[9.19,11)	0	0	0	0	0	0	0	3	5	6	9	20	2	9	2	5
[7.35,9.19)	0	0	0	0	2	0	1	0	0	4	0	0	5	1	13	7
[5.51,7.35)	2	0	0	0	11	1	10	1	0	0	1	3	0	0	4	0
[3.67,5.51)	14	3	0	0	0	8	4	2	0	0	0	8	5	0	1	3
[1.84,3.67)	12	5	2	1	6	5	3	9	0	0	3	0	0	0	3	18
[0,1.84)	1	8	7	15	0	0	2	8	0	0	26	3	3	1	1	3
