# Supplementary material for: A unified framework for species spatial patterns: Linking the occupancy area curve, Taylor's Law, the neighborhood density function and two‐plot species turnover
Source: Ecol Lett. 2021 Aug 4;24(10):2043–53. doi: 10.1111/ele.13788 (PMC8518128; doi:10.1111/ele.13788)
Supplement: Supplementary file 4 — Supplementary Material [file ELE-24-2043-s004.zip › calcs/2-sim-thomas/thomas-grid-data/_108_189_pcf.csv]

P.r	pcf
0	Inf
0.00358811974040505	51.2608493142851
0.00717623948081009	27.3287791850877
0.0107643592212151	19.4099786219205
0.0143524789616202	15.472136160937
0.0179405987020252	13.093795419669
0.0215287184424303	11.5215883484167
0.0251168381828353	10.3977205414824
0.0287049579232404	9.54435049392498
0.0322930776636454	8.89232220076054
0.0358811974040505	8.38745421606725
0.0394693171444555	7.98477847980105
0.0430574368848606	7.64863473164273
0.0466455566252656	7.36562011127406
0.0502336763656706	7.12523111917343
0.0538217961060757	6.91076227312987
0.0574099158464807	6.73086843438968
0.0609980355868858	6.58075154781966
0.0645861553272908	6.46780468994121
0.0681742750676959	6.38037972584797
0.0717623948081009	6.31538709189827
0.075350514548506	6.26940527050517
0.078938634288911	6.22709726143628
0.0825267540293161	6.19527780335048
0.0861148737697211	6.16445124029264
0.0897029935101262	6.14023993780049
0.0932911132505312	6.11546620729844
0.0968792329909362	6.0886424732477
0.100467352731341	6.05973219956625
0.104055472471746	6.03292726474434
0.107643592212151	6.01744523474224
0.111231711952556	6.00624842614287
0.114819831692961	5.99763428932651
0.118407951433367	5.99750556766887
0.121996071173772	6.00448199997229
0.125584190914177	6.0062653507694
0.129172310654582	6.00529825512757
0.132760430394987	5.99725558890478
0.136348550135392	5.98078116377443
0.139936669875797	5.95688637768185
0.143524789616202	5.93286903962615
0.147112909356607	5.91037246594262
0.150701029097012	5.88997521560868
0.154289148837417	5.87387274110376
0.157877268577822	5.85632587681499
0.161465388318227	5.8413921821587
0.165053508058632	5.8245578303147
0.168641627799037	5.80313974129553
0.172229747539442	5.77949413198775
0.175817867279847	5.7533530512554
0.179405987020252	5.72143894931862
0.182994106760657	5.68835721836419
0.186582226501062	5.65471373438529
0.190170346241467	5.62032160444488
0.193758465981872	5.58700869191347
0.197346585722278	5.55136634675655
0.200934705462683	5.51613597842654
0.204522825203088	5.48339727834809
0.208110944943493	5.45177222503255
0.211699064683898	5.41943025413224
0.215287184424303	5.38560950556527
0.218875304164708	5.34759841897098
0.222463423905113	5.30626270165691
0.226051543645518	5.26446073867692
0.229639663385923	5.22179861999493
0.233227783126328	5.17398305416695
0.236815902866733	5.1223769244346
0.240404022607138	5.06618372315785
0.243992142347543	5.00827760603866
0.247580262087948	4.95208385314583
0.251168381828353	4.89737443491631
0.254756501568758	4.84244973099626
0.258344621309163	4.78904254912219
0.261932741049568	4.74290588728639
0.265520860789973	4.7066262437863
0.269108980530378	4.67227706365216
0.272697100270784	4.63834881952219
0.276285220011189	4.60239323415945
0.279873339751594	4.56565468648408
0.283461459491999	4.52837300226492
0.287049579232404	4.49175887497272
0.290637698972809	4.45428985368862
0.294225818713214	4.41622478624206
0.297813938453619	4.37762806794948
0.301402058194024	4.33908497441262
0.304990177934429	4.30104065988839
0.308578297674834	4.26624898625936
0.312166417415239	4.23033965944719
0.315754537155644	4.19221677254635
0.319342656896049	4.15258618696189
0.322930776636454	4.1138035393916
0.326518896376859	4.07270153133478
0.330107016117264	4.03106143226013
0.333695135857669	3.9935184096834
0.337283255598074	3.95500830897921
0.340871375338479	3.91455166236156
0.344459495078884	3.87229203188079
0.348047614819289	3.82686847338286
0.351635734559695	3.77991050348419
0.3552238543001	3.73008476736465
0.358811974040505	3.67983136015429
0.36240009378091	3.62888928454005
0.365988213521315	3.57853271530728
0.36957633326172	3.52908927814038
0.373164453002125	3.48084055835709
0.37675257274253	3.43475810658255
0.380340692482935	3.39203176293819
0.38392881222334	3.35262900754038
0.387516931963745	3.31540422094138
0.39110505170415	3.27877681379457
0.394693171444555	3.24164625267456
0.39828129118496	3.20349941967088
0.401869410925365	3.16473306231062
0.40545753066577	3.12442024201756
0.409045650406175	3.08526109763969
0.41263377014658	3.04676050743205
0.416221889886985	3.00806450422933
0.41981000962739	2.97159457038862
0.423398129367795	2.94032073887627
0.4269862491082	2.90853241269189
0.430574368848606	2.87604270428631
0.434162488589011	2.843147725114
0.437750608329416	2.80990024031779
0.441338728069821	2.77754593117886
0.444926847810226	2.74463119543671
0.448514967550631	2.71398378458897
0.452103087291036	2.68566472098425
0.455691207031441	2.65856338791551
0.459279326771846	2.63183062201054
0.462867446512251	2.60737420878004
0.466455566252656	2.58477674743054
0.470043685993061	2.56295103079611
0.473631805733466	2.53942395874897
0.477219925473871	2.51440872187952
0.480808045214276	2.48999403703762
0.484396164954681	2.46594785564134
0.487984284695086	2.44553479501299
0.491572404435491	2.42660329222753
0.495160524175896	2.41132390408211
0.498748643916301	2.39877609747584
0.502336763656706	2.38555769919621
0.505924883397112	2.37222376211982
0.509513003137517	2.35650280535088
0.513101122877922	2.34213963823957
0.516689242618327	2.32975868456626
0.520277362358732	2.31656087612149
0.523865482099137	2.30254223717797
0.527453601839542	2.28813415789728
0.531041721579947	2.27555940537382
0.534629841320352	2.26278263766263
0.538217961060757	2.24921434358067
0.541806080801162	2.23550187454424
0.545394200541567	2.22240070135416
0.548982320281972	2.20965586939231
0.552570440022377	2.1975410642061
0.556158559762782	2.18603800420737
0.559746679503187	2.17559003570477
0.563334799243592	2.16729181561344
0.566922918983997	2.16349741374252
0.570511038724402	2.16015659472563
0.574099158464807	2.15969518698961
0.577687278205212	2.15931003399502
0.581275397945617	2.15862501971878
0.584863517686023	2.15980194659954
0.588451637426428	2.16180744836335
0.592039757166833	2.16548338781362
0.595627876907238	2.17026998260509
0.599215996647643	2.1739949227279
0.602804116388048	2.1748100201043
0.606392236128453	2.17467989543294
0.609980355868858	2.17612126842226
0.613568475609263	2.17691879749673
0.617156595349668	2.17622207029884
0.620744715090073	2.17477025258697
0.624332834830478	2.17369412901456
0.627920954570883	2.17020388795131
0.631509074311288	2.16495409560612
0.635097194051693	2.16189077314653
0.638685313792098	2.15903551886433
0.642273433532503	2.15322257059309
0.645861553272908	2.14610988221717
0.649449673013313	2.13779842715122
0.653037792753718	2.12806127067415
0.656625912494123	2.11676703037915
0.660214032234528	2.10516888816061
0.663802151974934	2.09166976842606
0.667390271715339	2.07580180050398
0.670978391455744	2.05885179698954
0.674566511196149	2.04211819340929
0.678154630936554	2.02436223951482
0.681742750676959	2.00572358712516
0.685330870417364	1.98928502977446
0.688918990157769	1.97421790369067
0.692507109898174	1.95826467411672
0.696095229638579	1.9404625295621
0.699683349378984	1.9213957313668
0.703271469119389	1.90222766554541
0.706859588859794	1.88177988648179
0.710447708600199	1.86044286094828
0.714035828340604	1.83942605331743
0.717623948081009	1.8170823320829
0.721212067821414	1.79315322653771
0.724800187561819	1.76971545024197
0.728388307302224	1.74636402838763
0.731976427042629	1.72208431358669
0.735564546783035	1.69642095648497
0.739152666523439	1.66977417183826
0.742740786263845	1.64344314527626
0.74632890600425	1.61755102534911
0.749917025744655	1.59124026638085
0.75350514548506	1.56505293865464
0.757093265225465	1.53777656685112
0.76068138496587	1.50940588649638
0.764269504706275	1.48202801451489
0.76785762444668	1.45430233448826
0.771445744187085	1.42665143672271
0.77503386392749	1.40036524873188
0.778621983667895	1.37339843479384
0.7822101034083	1.34626960444071
0.785798223148705	1.32064916982239
0.78938634288911	1.29752859889755
0.792974462629515	1.27477364456099
0.79656258236992	1.25241017706486
0.800150702110325	1.23327787346489
0.80373882185073	1.21447709342816
0.807326941591135	1.19587242966372
0.81091506133154	1.17560814266926
0.814503181071946	1.15406761885297
0.81809130081235	1.13343414105873
0.821679420552756	1.11194322961648
0.825267540293161	1.090081239776
0.828855660033566	1.06863094946297
0.832443779773971	1.04765511802298
0.836031899514376	1.02731354080088
0.839620019254781	1.0086197850199
0.843208138995186	0.991957006552238
0.846796258735591	0.978058082651201
0.850384378475996	0.96691428457131
0.853972498216401	0.958021879884508
0.857560617956806	0.95055781050971
0.861148737697211	0.943388610861637
0.864736857437616	0.937415875735177
0.868324977178021	0.936090653512616
0.871913096918426	0.934599814435855
0.875501216658831	0.934227082063273
0.879089336399236	0.934169091468868
0.882677456139641	0.933078575983849
0.886265575880046	0.934020854108425
0.889853695620451	0.936059776790162
0.893441815360857	0.937832037748304
0.897029935101261	0.940028861566933
0.900618054841667	0.942730770994048
0.904206174582072	0.944273747187726
0.907794294322477	0.944996852047173
0.911382414062882	0.94604832653884
0.914970533803287	0.946406385412177
0.918558653543692	0.945824413350582
0.922146773284097	0.945249644373486
0.925734893024502	0.944260188130018
0.929323012764907	0.942870356776631
0.932911132505312	0.940301267638708
0.936499252245717	0.937570409119549
0.940087371986122	0.934262541415999
0.943675491726527	0.930325485393927
0.947263611466932	0.92565250418353
0.950851731207337	0.920520444036617
0.954439850947742	0.914928831516453
0.958027970688147	0.908407470029617
0.961616090428552	0.901725287999
0.965204210168957	0.893995817997701
0.968792329909362	0.885240028373157
0.972380449649768	0.876354030337488
0.975968569390173	0.867692568813252
0.979556689130578	0.859330033514746
0.983144808870983	0.850106985014837
0.986732928611388	0.84083216119711
0.990321048351793	0.83246703824522
0.993909168092198	0.824357342424399
0.997497287832603	0.816064576766578
1.00108540757301	0.806743312529482
1.00467352731341	0.797138908670725
1.00826164705382	0.7878727371332
1.01184976679422	0.78026126184471
1.01543788653463	0.775103382380411
1.01902600627503	0.771666367587331
1.02261412601544	0.767314367172512
1.02620224575584	0.762659081482095
1.02979036549625	0.757818400714265
1.03337848523665	0.752970668885033
1.03696660497706	0.747165085255008
1.04055472471746	0.74072469329581
1.04414284445787	0.733423932471808
1.04773096419827	0.726385610943632
1.05131908393868	0.719234287868829
1.05490720367908	0.711843960057376
1.05849532341949	0.703445241059777
1.06208344315989	0.694062698908273
1.0656715629003	0.684682654938376
1.0692596826407	0.675138663632171
1.07284780238111	0.665804533522961
1.07643592212151	0.656838545451428
1.08002404186192	0.648577901886872
1.08361216160232	0.640342045674105
1.08720028134273	0.632336850529321
1.09078840108313	0.626033799033131
1.09437652082354	0.619732431555075
1.09796464056394	0.613361960242493
1.10155276030435	0.606768201237312
1.10514088004475	0.600411393429618
1.10872899978516	0.594885790765052
1.11231711952556	0.590083783323643
1.11590523926597	0.585431373781015
1.11949335900637	0.581462023236714
1.12308147874678	0.57710068042378
1.12666959848718	0.572576349309388
1.13025771822759	0.569498650691202
1.13384583796799	0.56691846895069
1.1374339577084	0.565228442734497
1.1410220774488	0.56403515525716
1.14461019718921	0.564495833459494
1.14819831692961	0.565991408830106
1.15178643667002	0.568592609033605
1.15537455641042	0.572300408572981
1.15896267615083	0.577486081494702
1.16255079589123	0.583634920867737
1.16613891563164	0.589362046408577
1.16972703537205	0.597115016109926
1.17331515511245	0.606991696676224
1.17690327485286	0.619459989561508
1.18049139459326	0.632877043067841
1.18407951433367	0.646251546719909
1.18766763407407	0.65989084369889
1.19125575381448	0.674380830225028
1.19484387355488	0.687866853464886
1.19843199329529	0.701094549238113
1.20202011303569	0.713427426459216
1.2056082327761	0.724600816212141
1.2091963525165	0.734477758894609
1.21278447225691	0.743717603057102
1.21637259199731	0.75316816914819
1.21996071173772	0.76251909873783
1.22354883147812	0.771301718954379
1.22713695121853	0.780197549226314
1.23072507095893	0.789320541439312
1.23431319069934	0.799831843629388
1.23790131043974	0.809757720589459
1.24148943018015	0.820052214607455
1.24507754992055	0.830836043337489
1.24866566966096	0.842402072336892
1.25225378940136	0.853656974663598
1.25584190914177	0.863507802995884
1.25943002888217	0.872481395661415
1.26301814862258	0.880902705140527
1.26660626836298	0.888364637033772
1.27019438810339	0.895141016145995
1.27378250784379	0.902114510432066
1.2773706275842	0.908238931176641
1.2809587473246	0.913008256735019
1.28454686706501	0.91694139808465
1.28813498680541	0.91981497378729
1.29172310654582	0.921807307278227
1.29531122628622	0.92437248420225
1.29889934602663	0.927678402625331
1.30248746576703	0.930084992876064
1.30607558550744	0.932088976058589
1.30966370524784	0.933851409766811
1.31325182498825	0.936288317909774
1.31683994472865	0.939378588846908
1.32042806446906	0.943950705236001
1.32401618420946	0.948804304504923
1.32760430394987	0.953075242443266
1.33119242369027	0.956175478967085
1.33478054343068	0.958878466206597
1.33836866317108	0.961833439623844
1.34195678291149	0.964241685694405
1.34554490265189	0.965726262396146
1.3491330223923	0.967430607298198
1.3527211421327	0.969175679088121
1.35630926187311	0.970307660898912
1.35989738161351	0.970527595519303
1.36348550135392	0.969349424204697
1.36707362109432	0.967521709810566
1.37066174083473	0.964602371244379
1.37424986057513	0.961589538795807
1.37783798031554	0.958605121844451
1.38142610005594	0.954060581224333
1.38501421979635	0.948887025806629
1.38860233953675	0.944791172982607
1.39219045927716	0.940968312833197
1.39577857901756	0.936915296828074
1.39936669875797	0.932210480553657
1.40295481849837	0.926359214965357
1.40654293823878	0.919855833967995
1.41013105797918	0.913543356511214
1.41371917771959	0.907487298465678
1.41730729745999	0.901128594467944
1.4208954172004	0.89621284414978
1.4244835369408	0.891944059651903
1.42807165668121	0.887443221391853
1.43165977642161	0.882782722841332
1.43524789616202	0.877683811593161
1.43883601590242	0.873475125884032
1.44242413564283	0.870179014250838
1.44601225538323	0.867519283572133
1.44960037512364	0.8644556389804
1.45318849486404	0.860883955035284
1.45677661460445	0.857364353411916
1.46036473434485	0.854035253005046
1.46395285408526	0.850304610460481
1.46754097382566	0.845912021238583
1.47112909356607	0.840604710069274
1.47471721330647	0.835527072412155
1.47830533304688	0.83234036202296
1.48189345278728	0.82965072137775
1.48548157252769	0.827079649096554
1.48906969226809	0.823841030334862
1.4926578120085	0.820372853127527
1.4962459317489	0.816400842977194
1.49983405148931	0.811598194900606
1.50342217122971	0.80619840624265
1.50701029097012	0.800167016703926
1.51059841071052	0.793682330078002
1.51418653045093	0.786515622437148
1.51777465019133	0.779217709646065
1.52136276993174	0.772272529787409
1.52495088967214	0.765164779377896
1.52853900941255	0.758611580520924
1.53212712915295	0.752347269260833
1.53571524889336	0.747114230157321
1.53930336863376	0.741662760017041
1.54289148837417	0.735854183274302
1.54647960811457	0.731343823910733
1.55006772785498	0.727630615136102
1.55365584759538	0.724657781934234
1.55724396733579	0.721199917601582
1.5608320870762	0.716883138708908
1.5644202068166	0.712054918040881
1.56800832655701	0.706838935096342
1.57159644629741	0.701268516433304
1.57518456603782	0.695754143480473
1.57877268577822	0.69024835842708
1.58236080551863	0.684465366399771
1.58594892525903	0.678170080399628
1.58953704499944	0.67199904873913
1.59312516473984	0.665965606473161
1.59671328448025	0.661113618233925
1.60030140422065	0.657660805392709
1.60388952396106	0.653631550542475
1.60747764370146	0.649259858158889
1.61106576344187	0.644934740199204
1.61465388318227	0.640632442884887
1.61824200292268	0.636261676623377
1.62183012266308	0.631710389326234
1.62541824240349	0.627099197358355
1.62900636214389	0.622612537605678
1.6325944818843	0.618555839011506
1.6361826016247	0.615439615040668
1.63977072136511	0.614707573233897
1.64335884110551	0.614903647586587
1.64694696084592	0.615637224303163
1.65053508058632	0.615947684120798
1.65412320032673	0.616808850414575
1.65771132006713	0.617117461319717
1.66129943980754	0.618000387576135
1.66488755954794	0.619381130984861
1.66847567928835	0.621618860142346
1.67206379902875	0.624134649278808
1.67565191876916	0.626151748932268
1.67924003850956	0.629047193820141
1.68282815824997	0.631926153274849
1.68641627799037	0.634448619253619
1.69000439773078	0.637064478977332
1.69359251747118	0.640489951877897
1.69718063721159	0.644487467663654
1.70076875695199	0.648616689976353
1.7043568766924	0.652050377834372
1.7079449964328	0.654912260199824
1.71153311617321	0.658646942739994
1.71512123591361	0.662984822956905
1.71870935565402	0.668611903081459
1.72229747539442	0.675618464950169
1.72588559513483	0.683590131141607
1.72947371487523	0.691638340118713
1.73306183461564	0.698813474752141
1.73664995435604	0.70524429376136
1.74023807409645	0.711201976429811
1.74382619383685	0.717934539579863
1.74741431357726	0.725507061487655
1.75100243331766	0.733069673939671
1.75459055305807	0.7403238034523
1.75817867279847	0.747987101563217
1.76176679253888	0.756464009677959
1.76535491227928	0.764360169526522
1.76894303201969	0.771050471885341
1.77253115176009	0.776465832885153
1.7761192715005	0.780958082965743
1.7797073912409	0.785850310087344
1.78329551098131	0.790289750988616
1.78688363072171	0.79439053965313
1.79047175046212	0.797742386301814
1.79405987020252	0.80065365268129
1.79764798994293	0.803695046535122
1.80123610968333	0.806343270969233
1.80482422942374	0.808767841553705
1.80841234916414	0.811046901512293
1.81200046890455	0.812891256838903
1.81558858864495	0.815516985503029
1.81917670838536	0.81875057531853
1.82276482812576	0.823352314602391
1.82635294786617	0.828023550605174
1.82994106760657	0.832568964310035
1.83352918734698	0.836959216978823
1.83711730708738	0.841591400881123
