# Supplementary material for: A unified framework for species spatial patterns: Linking the occupancy area curve, Taylor's Law, the neighborhood density function and two‐plot species turnover
Source: Ecol Lett. 2021 Aug 4;24(10):2043–53. doi: 10.1111/ele.13788 (PMC8518128; doi:10.1111/ele.13788)
Supplement: Supplementary file 4 — Supplementary Material [file ELE-24-2043-s004.zip › calcs/2-sim-thomas/thomas-grid-data/_108_131_50.csv]

	[0,0.735)	[0.735,1.47)	[1.47,2.2)	[2.2,2.94)	[2.94,3.67)	[3.67,4.41)	[4.41,5.14)	[5.14,5.88)	[5.88,6.61)	[6.61,7.35)	[7.35,8.08)	[8.08,8.82)	[8.82,9.55)	[9.55,10.3)	[10.3,11)	[11,11.8)	[11.8,12.5)	[12.5,13.2)	[13.2,14)	[14,14.7]
[6.61,7.35]	1	0	0	0	3	9	0	3	0	0	0	0	0	0	0	0	0	0	0	0
[5.88,6.61)	5	0	0	0	0	0	0	0	0	0	0	0	0	1	1	0	0	0	0	0
[5.14,5.88)	0	1	0	0	0	0	0	5	1	0	0	0	0	0	3	1	0	1	0	0
[4.41,5.14)	0	1	0	0	0	0	0	1	2	1	1	0	1	0	0	0	2	3	0	0
[3.67,4.41)	0	0	0	2	0	0	0	0	0	1	1	0	0	0	2	0	0	0	0	0
[2.94,3.67)	0	0	1	1	0	0	0	0	0	0	0	2	4	0	1	1	2	0	0	0
[2.2,2.94)	0	0	0	0	0	0	0	1	0	0	0	2	1	3	0	1	1	0	0	3
[1.47,2.2)	0	0	0	0	0	0	1	6	0	0	0	2	1	0	1	3	2	0	0	0
[0.735,1.47)	0	0	0	0	0	0	0	2	1	0	0	2	4	1	2	0	0	0	0	0
[0,0.735)	1	1	0	0	0	0	0	0	0	0	0	1	0	1	0	0	0	0	0	0
