# Supplementary material for: A unified framework for species spatial patterns: Linking the occupancy area curve, Taylor's Law, the neighborhood density function and two‐plot species turnover
Source: Ecol Lett. 2021 Aug 4;24(10):2043–53. doi: 10.1111/ele.13788 (PMC8518128; doi:10.1111/ele.13788)
Supplement: Supplementary file 4 — Supplementary Material [file ELE-24-2043-s004.zip › calcs/2-sim-thomas/thomas-grid-data/_1856_116_100.csv]

	[0,6.09)	[6.09,12.2)	[12.2,18.3)	[18.3,24.4)	[24.4,30.5)	[30.5,36.6)	[36.6,42.6)	[42.6,48.7)	[48.7,54.8)	[54.8,60.9]
[24.4,30.5]	55	15	50	23	60	51	66	34	16	23
[18.3,24.4)	8	24	40	41	80	22	54	24	23	75
[12.2,18.3)	0	12	8	58	57	34	54	30	24	2
[6.09,12.2)	37	32	23	35	25	60	13	34	54	25
[0,6.09)	61	49	62	22	49	50	16	56	55	46
