# Supplementary material for: A unified framework for species spatial patterns: Linking the occupancy area curve, Taylor's Law, the neighborhood density function and two‐plot species turnover
Source: Ecol Lett. 2021 Aug 4;24(10):2043–53. doi: 10.1111/ele.13788 (PMC8518128; doi:10.1111/ele.13788)
Supplement: Supplementary file 4 — Supplementary Material [file ELE-24-2043-s004.zip › calcs/2-sim-thomas/thomas-grid-data/_432_105_250.csv]

	[0,7.35)	[7.35,14.7)	[14.7,22)	[22,29.4]
[7.35,14.7]	39	81	66	51
[0,7.35)	46	32	60	54
