# Supplementary material for: A unified framework for species spatial patterns: Linking the occupancy area curve, Taylor's Law, the neighborhood density function and two‐plot species turnover
Source: Ecol Lett. 2021 Aug 4;24(10):2043–53. doi: 10.1111/ele.13788 (PMC8518128; doi:10.1111/ele.13788)
Supplement: Supplementary file 4 — Supplementary Material [file ELE-24-2043-s004.zip › calcs/2-sim-thomas/thomas-grid-data/_1856_137_25.csv]

	[0,1.52)	[1.52,3.05)	[3.05,4.57)	[4.57,6.09)	[6.09,7.62)	[7.62,9.14)	[9.14,10.7)	[10.7,12.2)	[12.2,13.7)	[13.7,15.2)	[15.2,16.8)	[16.8,18.3)	[18.3,19.8)	[19.8,21.3)	[21.3,22.8)	[22.8,24.4)	[24.4,25.9)	[25.9,27.4)	[27.4,28.9)	[28.9,30.5)	[30.5,32)	[32,33.5)	[33.5,35)	[35,36.6)	[36.6,38.1)	[38.1,39.6)	[39.6,41.1)	[41.1,42.6)	[42.6,44.2)	[44.2,45.7)	[45.7,47.2)	[47.2,48.7)	[48.7,50.3)	[50.3,51.8)	[51.8,53.3)	[53.3,54.8)	[54.8,56.4)	[56.4,57.9)	[57.9,59.4)	[59.4,60.9]
[28.9,30.5]	7	9	5	3	0	1	2	7	2	0	0	0	0	0	0	0	0	0	0	2	0	1	5	11	8	4	1	5	6	10	4	1	0	3	5	4	7	2	0	3
[27.4,28.9)	3	5	8	3	2	1	2	5	1	3	0	0	0	0	0	0	0	0	0	0	0	1	2	11	9	0	2	6	5	4	4	0	2	2	0	7	2	4	2	1
[25.9,27.4)	0	1	4	6	5	3	0	1	0	3	3	4	2	0	1	0	0	0	2	1	1	2	3	9	10	1	2	8	0	1	0	3	4	2	1	1	7	8	11	3
[24.4,25.9)	1	0	1	1	6	4	0	2	4	8	6	4	3	2	4	5	4	2	1	2	1	1	1	1	3	1	1	10	2	0	1	4	5	5	4	9	4	9	4	4
[22.8,24.4)	0	0	0	3	4	2	0	1	5	7	8	7	4	7	4	5	4	3	2	1	3	3	6	3	2	0	1	1	2	1	0	2	5	7	8	6	5	6	2	4
[21.3,22.8)	1	0	0	0	3	0	1	5	5	5	2	3	2	6	12	10	6	1	1	0	2	2	5	4	1	2	3	6	6	7	2	1	4	5	3	6	3	5	8	8
[19.8,21.3)	1	4	2	3	2	6	1	3	2	1	1	2	0	3	12	4	2	1	0	1	1	0	1	1	0	1	3	4	13	10	0	0	1	0	2	0	1	3	0	1
[18.3,19.8)	2	9	4	3	1	2	2	2	0	1	0	0	1	1	6	3	2	0	0	0	0	0	0	0	0	0	1	2	3	0	0	0	0	0	1	0	0	2	0	4
[16.8,18.3)	3	3	3	2	6	3	0	0	0	0	0	0	0	0	0	0	0	3	0	2	0	0	0	0	0	1	0	0	1	1	0	0	0	0	0	0	0	0	0	1
[15.2,16.8)	12	4	4	4	3	0	1	0	0	0	0	0	0	1	1	0	1	3	4	3	0	0	0	0	0	0	0	0	0	0	0	0	0	0	3	0	0	2	3	2
[13.7,15.2)	6	8	7	6	2	0	0	0	0	0	0	0	5	1	0	1	8	6	1	7	2	0	0	0	0	0	0	1	1	1	4	0	2	4	0	1	1	5	3	1
[12.2,13.7)	10	5	6	2	3	3	3	2	1	0	1	3	2	5	0	2	2	3	3	4	1	0	0	0	0	0	0	2	5	5	3	2	3	11	5	1	1	0	2	2
[10.7,12.2)	1	4	8	0	1	3	5	3	5	6	4	2	2	1	0	1	1	1	1	0	0	1	0	0	0	1	2	2	2	1	2	5	4	6	7	3	0	1	1	5
[9.14,10.7)	2	5	3	2	2	2	8	5	8	4	3	0	1	0	0	0	0	1	0	2	1	0	0	0	0	0	0	0	0	2	4	2	5	6	2	4	3	2	3	2
[7.62,9.14)	1	2	2	0	0	2	3	9	4	2	1	0	0	0	0	0	0	3	1	3	3	0	0	0	0	3	1	0	1	3	3	3	2	3	4	2	1	3	5	1
[6.09,7.62)	1	0	0	0	0	1	7	6	4	3	2	4	3	1	0	0	0	1	2	5	2	1	0	3	5	7	1	0	1	4	3	5	1	1	0	3	2	2	2	1
[4.57,6.09)	0	0	0	0	0	3	3	5	2	6	1	3	5	2	0	0	3	8	1	1	0	0	0	0	3	2	2	1	0	2	3	9	3	1	0	0	1	0	3	2
[3.05,4.57)	0	0	0	0	0	1	4	3	4	1	4	3	4	2	1	2	5	8	8	4	0	0	0	0	2	3	7	6	0	1	5	11	5	1	1	1	0	0	0	5
[1.52,3.05)	0	0	0	0	0	0	1	3	3	6	3	7	9	5	3	3	5	5	3	0	0	0	1	1	7	7	7	5	4	6	10	14	4	3	4	0	0	0	1	5
[0,1.52)	0	1	0	0	2	3	2	0	0	0	0	3	8	6	2	1	2	0	0	0	0	1	1	3	8	4	3	5	6	3	7	9	5	2	5	3	0	0	0	1
