# Supplementary material for: A unified framework for species spatial patterns: Linking the occupancy area curve, Taylor's Law, the neighborhood density function and two‐plot species turnover
Source: Ecol Lett. 2021 Aug 4;24(10):2043–53. doi: 10.1111/ele.13788 (PMC8518128; doi:10.1111/ele.13788)
Supplement: Supplementary file 4 — Supplementary Material [file ELE-24-2043-s004.zip › calcs/2-sim-thomas/thomas-grid-data/_1856_123_50.csv]

	[0,3.05)	[3.05,6.09)	[6.09,9.14)	[9.14,12.2)	[12.2,15.2)	[15.2,18.3)	[18.3,21.3)	[21.3,24.4)	[24.4,27.4)	[27.4,30.5)	[30.5,33.5)	[33.5,36.6)	[36.6,39.6)	[39.6,42.6)	[42.6,45.7)	[45.7,48.7)	[48.7,51.8)	[51.8,54.8)	[54.8,57.9)	[57.9,60.9]
[27.4,30.5]	4	12	20	15	8	16	11	3	10	9	2	6	0	9	13	4	3	14	6	4
[24.4,27.4)	7	12	5	10	3	9	2	3	22	12	12	32	7	8	30	12	13	5	0	9
[21.3,24.4)	27	23	7	0	1	6	11	5	6	23	18	16	6	8	19	21	14	4	0	13
[18.3,21.3)	24	36	6	6	1	0	9	8	5	15	6	9	1	4	4	3	1	0	1	7
[15.2,18.3)	19	10	10	14	6	1	1	20	5	11	2	7	27	8	3	7	2	2	12	15
[12.2,15.2)	4	6	0	5	20	20	8	16	11	4	3	4	13	3	2	12	7	8	14	9
[9.14,12.2)	7	6	0	2	12	32	10	1	1	9	18	6	23	7	3	7	0	9	17	10
[6.09,9.14)	20	15	0	5	12	16	4	1	11	21	17	1	1	3	3	3	0	6	16	19
[3.05,6.09)	15	2	1	5	9	1	18	11	14	20	4	8	10	1	22	5	0	10	18	9
[0,3.05)	20	9	27	3	11	3	4	5	7	6	2	26	29	14	22	12	1	7	12	5
