# Supplementary material for: A unified framework for species spatial patterns: Linking the occupancy area curve, Taylor's Law, the neighborhood density function and two‐plot species turnover
Source: Ecol Lett. 2021 Aug 4;24(10):2043–53. doi: 10.1111/ele.13788 (PMC8518128; doi:10.1111/ele.13788)
Supplement: Supplementary file 4 — Supplementary Material [file ELE-24-2043-s004.zip › calcs/2-sim-thomas/thomas-grid-data/_1856_73_100.csv]

	[0,6.09)	[6.09,12.2)	[12.2,18.3)	[18.3,24.4)	[24.4,30.5)	[30.5,36.6)	[36.6,42.6)	[42.6,48.7)	[48.7,54.8)	[54.8,60.9]
[24.4,30.5]	60	37	44	47	8	46	63	2	0	65
[18.3,24.4)	58	31	20	61	60	48	24	1	48	63
[12.2,18.3)	31	97	41	23	25	38	37	16	45	26
[6.09,12.2)	47	73	79	19	21	1	36	39	12	4
[0,6.09)	81	58	7	12	7	20	97	48	31	8
