# Supplementary material for: A unified framework for species spatial patterns: Linking the occupancy area curve, Taylor's Law, the neighborhood density function and two‐plot species turnover
Source: Ecol Lett. 2021 Aug 4;24(10):2043–53. doi: 10.1111/ele.13788 (PMC8518128; doi:10.1111/ele.13788)
Supplement: Supplementary file 4 — Supplementary Material [file ELE-24-2043-s004.zip › calcs/2-sim-thomas/thomas-grid-data/_108_199_pcf.csv]

P.r	pcf
0	Inf
0.00358811974040505	37.6248403206511
0.00717623948081009	19.9297846861855
0.0107643592212151	14.0779875362341
0.0143524789616202	11.2672233768273
0.0179405987020252	9.65039007882266
0.0215287184424303	8.58395929456287
0.0251168381828353	7.82631439557104
0.0287049579232404	7.2617917802752
0.0322930776636454	6.81768423718051
0.0358811974040505	6.45990557318155
0.0394693171444555	6.17134284844291
0.0430574368848606	5.9401542251165
0.0466455566252656	5.75134056360457
0.0502336763656706	5.61083410202224
0.0538217961060757	5.48994192104612
0.0574099158464807	5.3907353856096
0.0609980355868858	5.31820039945174
0.0645861553272908	5.25764943610079
0.0681742750676959	5.2084122157415
0.0717623948081009	5.167477363097
0.075350514548506	5.12390319874945
0.078938634288911	5.07962223266472
0.0825267540293161	5.04049194078182
0.0861148737697211	5.01162615638458
0.0897029935101262	4.9910832099274
0.0932911132505312	4.96884939083205
0.0968792329909362	4.94387169889481
0.100467352731341	4.91639438218506
0.104055472471746	4.89198496060797
0.107643592212151	4.87873880845372
0.111231711952556	4.87428338906125
0.114819831692961	4.87932357851301
0.118407951433367	4.89380716439532
0.121996071173772	4.91213443251033
0.125584190914177	4.92662484299062
0.129172310654582	4.94158760719875
0.132760430394987	4.96249717709264
0.136348550135392	4.97986726379686
0.139936669875797	4.99662953800247
0.143524789616202	5.01865633745591
0.147112909356607	5.04185684702212
0.150701029097012	5.06261491533133
0.154289148837417	5.07782833261783
0.157877268577822	5.09448209921152
0.161465388318227	5.1117133033499
0.165053508058632	5.13073571658863
0.168641627799037	5.15265192118983
0.172229747539442	5.16789672565983
0.175817867279847	5.17768325509362
0.179405987020252	5.18644816114724
0.182994106760657	5.19326584740309
0.186582226501062	5.20051900496733
0.190170346241467	5.20569668191742
0.193758465981872	5.20975329329927
0.197346585722278	5.21479926104621
0.200934705462683	5.22143629097259
0.204522825203088	5.23507002569836
0.208110944943493	5.25022269489284
0.211699064683898	5.2624833192097
0.215287184424303	5.27179433888237
0.218875304164708	5.27545838629922
0.222463423905113	5.27513719277612
0.226051543645518	5.27462309634103
0.229639663385923	5.27778621968079
0.233227783126328	5.28112975158699
0.236815902866733	5.28498786419624
0.240404022607138	5.2897297061306
0.243992142347543	5.29415186056867
0.247580262087948	5.2967389604834
0.251168381828353	5.29477456085024
0.254756501568758	5.28644395756183
0.258344621309163	5.27232259493836
0.261932741049568	5.25465279228117
0.265520860789973	5.23414177766063
0.269108980530378	5.21459666889181
0.272697100270784	5.19268574869496
0.276285220011189	5.16483477981327
0.279873339751594	5.13076677450812
0.283461459491999	5.09073525681754
0.287049579232404	5.05134021532057
0.290637698972809	5.01243111185847
0.294225818713214	4.97166527524059
0.297813938453619	4.93109057626409
0.301402058194024	4.89347068729785
0.304990177934429	4.85489002390344
0.308578297674834	4.81651989741297
0.312166417415239	4.78633668889757
0.315754537155644	4.76459825677785
0.319342656896049	4.74224190114241
0.322930776636454	4.71392544624131
0.326518896376859	4.68128575387235
0.330107016117264	4.64501260452435
0.333695135857669	4.60560251594721
0.337283255598074	4.56260530198387
0.340871375338479	4.5176133549255
0.344459495078884	4.47234485765147
0.348047614819289	4.42744158380806
0.351635734559695	4.37962311527951
0.3552238543001	4.32969257609346
0.358811974040505	4.28106672978676
0.36240009378091	4.23343468287547
0.365988213521315	4.18849409628399
0.36957633326172	4.14655845552003
0.373164453002125	4.10351977813478
0.37675257274253	4.05775497940435
0.380340692482935	4.00934307502424
0.38392881222334	3.96179372352625
0.387516931963745	3.91565667930813
0.39110505170415	3.86947246058968
0.394693171444555	3.81953739222348
0.39828129118496	3.76632494049905
0.401869410925365	3.71168962947443
0.40545753066577	3.65652040588027
0.409045650406175	3.60171603069948
0.41263377014658	3.54953196329985
0.416221889886985	3.50118098660835
0.41981000962739	3.4554917504524
0.423398129367795	3.40932634986942
0.4269862491082	3.36324790031578
0.430574368848606	3.32012591248564
0.434162488589011	3.27702923389954
0.437750608329416	3.23363104030697
0.441338728069821	3.19260375058455
0.444926847810226	3.15142562823039
0.448514967550631	3.10853465683213
0.452103087291036	3.06278468394398
0.455691207031441	3.0166749060186
0.459279326771846	2.9702027188736
0.462867446512251	2.92318355500875
0.466455566252656	2.87685376892248
0.470043685993061	2.82978438071119
0.473631805733466	2.78244671205644
0.477219925473871	2.73585251914888
0.480808045214276	2.69027674924023
0.484396164954681	2.64682620068954
0.487984284695086	2.60587123519337
0.491572404435491	2.56668816018064
0.495160524175896	2.53022269872605
0.498748643916301	2.49512574943961
0.502336763656706	2.4624394607718
0.505924883397112	2.43400590077383
0.509513003137517	2.40632130218193
0.513101122877922	2.37903447449771
0.516689242618327	2.35223324276428
0.520277362358732	2.32647021249175
0.523865482099137	2.30326099863549
0.527453601839542	2.28082012052673
0.531041721579947	2.25934862252035
0.534629841320352	2.24019652428405
0.538217961060757	2.22429451651758
0.541806080801162	2.2092355590729
0.545394200541567	2.19456438755097
0.548982320281972	2.17950016094698
0.552570440022377	2.16395498767094
0.556158559762782	2.14815136193464
0.559746679503187	2.13281194360934
0.563334799243592	2.11719380283131
0.566922918983997	2.1033853521795
0.570511038724402	2.08953456329951
0.574099158464807	2.07498899802189
0.577687278205212	2.05826814156564
0.581275397945617	2.04055352375327
0.584863517686023	2.02313856591211
0.588451637426428	2.00645502936834
0.592039757166833	1.98855738981931
0.595627876907238	1.9707226976857
0.599215996647643	1.95521462788128
0.602804116388048	1.94056124058959
0.606392236128453	1.92520580487529
0.609980355868858	1.91170633515473
0.613568475609263	1.90013811651279
0.617156595349668	1.88921349342435
0.620744715090073	1.87794068737336
0.624332834830478	1.86441826154822
0.627920954570883	1.84963048600392
0.631509074311288	1.83447989270316
0.635097194051693	1.81899048126626
0.638685313792098	1.80243908691189
0.642273433532503	1.78685129826828
0.645861553272908	1.77171489362556
0.649449673013313	1.75634964514421
0.653037792753718	1.74144023744365
0.656625912494123	1.72803796267414
0.660214032234528	1.71432869153786
0.663802151974934	1.70278357740085
0.667390271715339	1.69298205861396
0.670978391455744	1.68371655590102
0.674566511196149	1.67570645837034
0.678154630936554	1.66799322009508
0.681742750676959	1.66072864812565
0.685330870417364	1.6536165851103
0.688918990157769	1.64674945289458
0.692507109898174	1.64071331304326
0.696095229638579	1.63299422287749
0.699683349378984	1.62465104403189
0.703271469119389	1.6142757456849
0.706859588859794	1.60172437120534
0.710447708600199	1.58835119846366
0.714035828340604	1.5756206727089
0.717623948081009	1.56398456816371
0.721212067821414	1.55335371597907
0.724800187561819	1.54263046089713
0.728388307302224	1.53211552739894
0.731976427042629	1.52232367949776
0.735564546783035	1.51276763924305
0.739152666523439	1.50374359440872
0.742740786263845	1.49372222317036
0.74632890600425	1.48243014000523
0.749917025744655	1.46983965517566
0.75350514548506	1.4563197585396
0.757093265225465	1.44260175187409
0.76068138496587	1.42828773704734
0.764269504706275	1.41256124436248
0.76785762444668	1.39510924350421
0.771445744187085	1.37772846956944
0.77503386392749	1.36006284697339
0.778621983667895	1.34162440856144
0.7822101034083	1.32261696853318
0.785798223148705	1.30344692957592
0.78938634288911	1.28477102070037
0.792974462629515	1.26709238977994
0.79656258236992	1.24982536678948
0.800150702110325	1.2320682600528
0.80373882185073	1.21443720202132
0.807326941591135	1.19753593728685
0.81091506133154	1.18099745629729
0.814503181071946	1.16542438745037
0.81809130081235	1.15078155667346
0.821679420552756	1.13746104395292
0.825267540293161	1.12376318881428
0.828855660033566	1.10897122520482
0.832443779773971	1.0950091024803
0.836031899514376	1.08267412635664
0.839620019254781	1.07094231575842
0.843208138995186	1.05950502466182
0.846796258735591	1.04659160257659
0.850384378475996	1.03372059879118
0.853972498216401	1.02201992169088
0.857560617956806	1.01125583540931
0.861148737697211	1.00091801381458
0.864736857437616	0.990930203848906
0.868324977178021	0.981739429783142
0.871913096918426	0.973516312141531
0.875501216658831	0.965056479779822
0.879089336399236	0.957233550100249
0.882677456139641	0.950191173893231
0.886265575880046	0.942586814767281
0.889853695620451	0.934355318582999
0.893441815360857	0.925594800232202
0.897029935101261	0.916673908051342
0.900618054841667	0.907474054795959
0.904206174582072	0.898102458347503
0.907794294322477	0.88805994926685
0.911382414062882	0.876541931879635
0.914970533803287	0.863865881606905
0.918558653543692	0.85114355354866
0.922146773284097	0.837979997975619
0.925734893024502	0.824166006625834
0.929323012764907	0.810480443057096
0.932911132505312	0.796900162160555
0.936499252245717	0.783575917563366
0.940087371986122	0.770478529780233
0.943675491726527	0.758422455684505
0.947263611466932	0.747696171387026
0.950851731207337	0.737940391468621
0.954439850947742	0.729030434720155
0.958027970688147	0.719631864538021
0.961616090428552	0.710712695509471
0.965204210168957	0.702074773131474
0.968792329909362	0.692852085799787
0.972380449649768	0.683755670341154
0.975968569390173	0.675302967971589
0.979556689130578	0.666974504916847
0.983144808870983	0.65845404946113
0.986732928611388	0.650045654907485
0.990321048351793	0.643155868901238
0.993909168092198	0.636688028736826
0.997497287832603	0.629681680075443
1.00108540757301	0.622125510458706
1.00467352731341	0.613909119334658
1.00826164705382	0.604780031871662
1.01184976679422	0.595245594247948
1.01543788653463	0.585705501100327
1.01902600627503	0.577312674153236
1.02261412601544	0.569784293043946
1.02620224575584	0.56268050305286
1.02979036549625	0.556089940845222
1.03337848523665	0.549809734172274
1.03696660497706	0.54378924647683
1.04055472471746	0.537708778562617
1.04414284445787	0.532018792803697
1.04773096419827	0.526291147754166
1.05131908393868	0.52084736367767
1.05490720367908	0.516206530615483
1.05849532341949	0.512672224400644
1.06208344315989	0.509175427297728
1.0656715629003	0.505484892771406
1.0692596826407	0.502125684108094
1.07284780238111	0.498649496936298
1.07643592212151	0.495183205060667
1.08002404186192	0.491191566184406
1.08361216160232	0.486309005963045
1.08720028134273	0.480873562735855
1.09078840108313	0.475547831518529
1.09437652082354	0.470442590899142
1.09796464056394	0.465702540385355
1.10155276030435	0.460390102393701
1.10514088004475	0.454861945754277
1.10872899978516	0.449694695934025
1.11231711952556	0.445167332682253
1.11590523926597	0.441490876005956
1.11949335900637	0.437730353255402
1.12308147874678	0.434285824386481
1.12666959848718	0.430395119294897
1.13025771822759	0.426351781665325
1.13384583796799	0.422686381515286
1.1374339577084	0.419251953236831
1.1410220774488	0.416438098333897
1.14461019718921	0.413697207496032
1.14819831692961	0.411047773935939
1.15178643667002	0.409244055291588
1.15537455641042	0.407622244162282
1.15896267615083	0.406456381089192
1.16255079589123	0.405112047255042
1.16613891563164	0.4038841835473
1.16972703537205	0.402901606500914
1.17331515511245	0.40218269615168
1.17690327485286	0.402858057842189
1.18049139459326	0.405301431732444
1.18407951433367	0.409267682634297
1.18766763407407	0.414164490531071
1.19125575381448	0.419567575751925
1.19484387355488	0.42522901458272
1.19843199329529	0.431223157720026
1.20202011303569	0.436687405957942
1.2056082327761	0.442158267315882
1.2091963525165	0.447586263535646
1.21278447225691	0.45350003958626
1.21637259199731	0.459697024335871
1.21996071173772	0.465718070508679
1.22354883147812	0.471566681246449
1.22713695121853	0.477819940230284
1.23072507095893	0.484068580820045
1.23431319069934	0.490160286716173
1.23790131043974	0.495679820728205
1.24148943018015	0.501369043007848
1.24507754992055	0.508537238483779
1.24866566966096	0.515806418562223
1.25225378940136	0.522639302960645
1.25584190914177	0.529479585441241
1.25943002888217	0.536875307925464
1.26301814862258	0.545491390638842
1.26660626836298	0.554066473696979
1.27019438810339	0.562079911421743
1.27378250784379	0.570279796381023
1.2773706275842	0.578207751845231
1.2809587473246	0.58548014860293
1.28454686706501	0.592301365426353
1.28813498680541	0.599658342636287
1.29172310654582	0.60860544571298
1.29531122628622	0.617550204939366
1.29889934602663	0.626782040826512
1.30248746576703	0.635843142568566
1.30607558550744	0.643771638252166
1.30966370524784	0.650618959480462
1.31325182498825	0.656643537352803
1.31683994472865	0.66224797948229
1.32042806446906	0.667830595183029
1.32401618420946	0.673230096642984
1.32760430394987	0.678315385338567
1.33119242369027	0.683851491124952
1.33478054343068	0.688714239036434
1.33836866317108	0.692860045158588
1.34195678291149	0.696601731968061
1.34554490265189	0.700278606688826
1.3491330223923	0.70437574595413
1.3527211421327	0.70823080683984
1.35630926187311	0.711879898605353
1.35989738161351	0.715251664781292
1.36348550135392	0.718021041493556
1.36707362109432	0.721190191229197
1.37066174083473	0.725231364548563
1.37424986057513	0.72925753313359
1.37783798031554	0.732725831064547
1.38142610005594	0.735501594815833
1.38501421979635	0.737598076841099
1.38860233953675	0.73901677270077
1.39219045927716	0.74014383303553
1.39577857901756	0.741811531869294
1.39936669875797	0.743345386066128
1.40295481849837	0.744649584434549
1.40654293823878	0.745857251167269
1.41013105797918	0.746450805920646
1.41371917771959	0.746963438527642
1.41730729745999	0.747930265471603
1.4208954172004	0.750283702958849
1.4244835369408	0.753004315288441
1.42807165668121	0.755663650737699
1.43165977642161	0.757860465615957
1.43524789616202	0.758829162813855
1.43883601590242	0.758755736146717
1.44242413564283	0.758666576103353
1.44601225538323	0.759161106090515
1.44960037512364	0.761419584270627
1.45318849486404	0.764097025433927
1.45677661460445	0.766537860129718
1.46036473434485	0.768895361563699
1.46395285408526	0.77151904644461
1.46754097382566	0.77318224778434
1.47112909356607	0.774133675238195
1.47471721330647	0.775249831354055
1.47830533304688	0.777621840002877
1.48189345278728	0.782081760109522
1.48548157252769	0.787665058291419
1.48906969226809	0.794381085731343
1.4926578120085	0.802106928698366
1.4962459317489	0.810019351455452
1.49983405148931	0.817374985997959
1.50342217122971	0.824457379904713
1.50701029097012	0.831445273392878
1.51059841071052	0.837960054957923
1.51418653045093	0.844275814798325
1.51777465019133	0.850074492253558
1.52136276993174	0.854818817043541
1.52495088967214	0.858899349063994
1.52853900941255	0.862342629620025
1.53212712915295	0.865759141592781
1.53571524889336	0.869234645271388
1.53930336863376	0.872651052103979
1.54289148837417	0.876279407528753
1.54647960811457	0.879100258513383
1.55006772785498	0.88076120461291
1.55365584759538	0.882290842950244
1.55724396733579	0.883982937365647
1.5608320870762	0.886697141462739
1.5644202068166	0.890624531454405
1.56800832655701	0.894495911899818
1.57159644629741	0.899225488163436
1.57518456603782	0.905266551614389
1.57877268577822	0.911594138013952
1.58236080551863	0.91757684262255
1.58594892525903	0.922550274429854
1.58953704499944	0.928306900922942
1.59312516473984	0.935549431630651
1.59671328448025	0.944167878805827
1.60030140422065	0.95295309728637
1.60388952396106	0.960933708611106
1.60747764370146	0.967526918745207
1.61106576344187	0.973189089784031
1.61465388318227	0.978027077627882
1.61824200292268	0.981916682110655
1.62183012266308	0.985186238748145
1.62541824240349	0.987854868076478
1.62900636214389	0.99056800479496
1.6325944818843	0.992939017788864
1.6361826016247	0.995565902821327
1.63977072136511	0.997912007680371
1.64335884110551	0.999639564443829
1.64694696084592	1.00150844217717
1.65053508058632	1.00401490327059
1.65412320032673	1.00648209264618
1.65771132006713	1.0082584005955
1.66129943980754	1.0093772200188
1.66488755954794	1.00992726830378
1.66847567928835	1.01054229309199
1.67206379902875	1.01073980619115
1.67565191876916	1.00992311846112
1.67924003850956	1.00843918900558
1.68282815824997	1.00680627122246
1.68641627799037	1.00497851769548
1.69000439773078	1.00293450944914
1.69359251747118	1.0006643577224
1.69718063721159	0.997861372634871
1.70076875695199	0.994343088277901
1.7043568766924	0.990273917157615
1.7079449964328	0.985305438488595
1.71153311617321	0.979960451534173
1.71512123591361	0.975358576172192
1.71870935565402	0.972601381186833
1.72229747539442	0.970778327366197
1.72588559513483	0.968891592834733
1.72947371487523	0.966567496198219
1.73306183461564	0.963416755730401
1.73664995435604	0.960589575707238
1.74023807409645	0.958257041414847
1.74382619383685	0.956542377350792
1.74741431357726	0.956678487109644
1.75100243331766	0.958009164476832
1.75459055305807	0.959119908336676
1.75817867279847	0.961756054051699
1.76176679253888	0.966367567215386
1.76535491227928	0.971393093112765
1.76894303201969	0.976037162363514
1.77253115176009	0.980131036653449
1.7761192715005	0.984258115951586
1.7797073912409	0.988401739275884
1.78329551098131	0.993224929231668
1.78688363072171	0.998951108936089
1.79047175046212	1.00644427658574
1.79405987020252	1.01445181028987
1.79764798994293	1.02189554912014
1.80123610968333	1.0306288368405
1.80482422942374	1.04018055764893
1.80841234916414	1.04915278567817
1.81200046890455	1.05807237685218
1.81558858864495	1.06706254893623
1.81917670838536	1.07514086696519
1.82276482812576	1.08151455305674
1.82635294786617	1.08663656438487
1.82994106760657	1.0908617126778
1.83352918734698	1.09537717319396
1.83711730708738	1.10042688322343
