# Supplementary material for: A unified framework for species spatial patterns: Linking the occupancy area curve, Taylor's Law, the neighborhood density function and two‐plot species turnover
Source: Ecol Lett. 2021 Aug 4;24(10):2043–53. doi: 10.1111/ele.13788 (PMC8518128; doi:10.1111/ele.13788)
Supplement: Supplementary file 4 — Supplementary Material [file ELE-24-2043-s004.zip › calcs/2-sim-thomas/thomas-grid-data/_432_148_pcf.csv]

P.r	pcf
0	Inf
0.00717623948081009	18.20511819474
0.0143524789616202	10.3050458568078
0.0215287184424303	7.69746883569556
0.0287049579232404	6.3752158893587
0.0358811974040505	5.61294435599415
0.0430574368848606	5.13821808078708
0.0502336763656706	4.78268780206297
0.0574099158464807	4.52000878951653
0.0645861553272908	4.32170204392813
0.0717623948081009	4.16462416072427
0.078938634288911	4.04716678638157
0.0861148737697211	3.95192905175915
0.0932911132505312	3.88418255745491
0.100467352731341	3.83115148988848
0.107643592212151	3.80283288386617
0.114819831692961	3.78581395899311
0.121996071173772	3.77155349723142
0.129172310654582	3.7684010140115
0.136348550135392	3.76747068066407
0.143524789616202	3.76771898028183
0.150701029097012	3.77099641461159
0.157877268577822	3.76694485183112
0.165053508058632	3.75638487093716
0.172229747539442	3.75435696132411
0.179405987020252	3.7547173977826
0.186582226501062	3.75610135727928
0.193758465981872	3.76157548024081
0.200934705462683	3.76104454675416
0.208110944943493	3.76457560172828
0.215287184424303	3.76497816857918
0.222463423905113	3.76138616504751
0.229639663385923	3.75628858041789
0.236815902866733	3.75017713951981
0.243992142347543	3.74612838426977
0.251168381828353	3.7416242914869
0.258344621309163	3.73415163343689
0.265520860789973	3.72717944230308
0.272697100270784	3.71915486448595
0.279873339751594	3.70551788325101
0.287049579232404	3.68816158767413
0.294225818713214	3.67278245570139
0.301402058194024	3.65877330949786
0.308578297674834	3.6445139173566
0.315754537155644	3.62745317463105
0.322930776636454	3.61042762799865
0.330107016117264	3.59020118068533
0.337283255598074	3.56810028814808
0.344459495078884	3.54340493654886
0.351635734559695	3.51396398060278
0.358811974040505	3.48104649303228
0.365988213521315	3.44489885196565
0.373164453002125	3.41157510414081
0.380340692482935	3.37681369162999
0.387516931963745	3.34314163759097
0.394693171444555	3.30988104711308
0.401869410925365	3.27925615141099
0.409045650406175	3.2539198004727
0.416221889886985	3.22650957926351
0.423398129367795	3.1983599909042
0.430574368848606	3.17448922541994
0.437750608329416	3.15089574004331
0.444926847810226	3.12948140638475
0.452103087291036	3.10706818263282
0.459279326771846	3.08007036549467
0.466455566252656	3.05350966313143
0.473631805733466	3.03160559196564
0.480808045214276	3.01203489060832
0.487984284695086	2.99425898520252
0.495160524175896	2.97668226627584
0.502336763656706	2.95903672482116
0.509513003137517	2.9431928521948
0.516689242618327	2.92850839407098
0.523865482099137	2.91546678310125
0.531041721579947	2.90702235311209
0.538217961060757	2.90680721998977
0.545394200541567	2.90952107834072
0.552570440022377	2.91035472161648
0.559746679503187	2.90556973536021
0.566922918983997	2.89806612545548
0.574099158464807	2.88447116379355
0.581275397945617	2.86623880590121
0.588451637426428	2.8512476910229
0.595627876907238	2.84159102795627
0.602804116388048	2.83415196124177
0.609980355868858	2.82522632877311
0.617156595349668	2.81631905782849
0.624332834830478	2.81134424453881
0.631509074311288	2.80691084076211
0.638685313792098	2.80323637345864
0.645861553272908	2.79866909459701
0.653037792753718	2.78986944080514
0.660214032234528	2.77797918034519
0.667390271715339	2.76923567452748
0.674566511196149	2.76055227059388
0.681742750676959	2.74887020480652
0.688918990157769	2.73458162944761
0.696095229638579	2.71912799344805
0.703271469119389	2.70421290542419
0.710447708600199	2.69045509745377
0.717623948081009	2.67688432565171
0.724800187561819	2.66502342985867
0.731976427042629	2.65320041617746
0.739152666523439	2.64111874625875
0.74632890600425	2.62938168607319
0.75350514548506	2.61710868630145
0.76068138496587	2.60107023374729
0.76785762444668	2.58440314284622
0.77503386392749	2.56816948158804
0.7822101034083	2.55108007062252
0.78938634288911	2.5341187928481
0.79656258236992	2.51791256460009
0.80373882185073	2.50405250699877
0.81091506133154	2.49154693060457
0.81809130081235	2.47938886795466
0.825267540293161	2.46740223661764
0.832443779773971	2.45947553091015
0.839620019254781	2.4519174574853
0.846796258735591	2.44571192311452
0.853972498216401	2.43694053911729
0.861148737697211	2.42643136292322
0.868324977178021	2.41427353476592
0.875501216658831	2.39676039976515
0.882677456139641	2.37943507830489
0.889853695620451	2.36452410368202
0.897029935101261	2.35208317206542
0.904206174582072	2.33778314875014
0.911382414062882	2.32618967021718
0.918558653543692	2.31636349163394
0.925734893024502	2.31033470220964
0.932911132505312	2.30484435248995
0.940087371986122	2.29821255577266
0.947263611466932	2.28702844774908
0.954439850947742	2.27406131867624
0.961616090428552	2.26278567525677
0.968792329909362	2.25385009021922
0.975968569390173	2.24575534101198
0.983144808870983	2.23628181626673
0.990321048351793	2.22377942665732
0.997497287832603	2.21194836970658
1.00467352731341	2.1999310874711
1.01184976679422	2.18456987661046
1.01902600627503	2.16845813770369
1.02620224575584	2.15103835123846
1.03337848523665	2.13176486318187
1.04055472471746	2.11242787151973
1.04773096419827	2.09396428611137
1.05490720367908	2.07636979647938
1.06208344315989	2.05657315626816
1.0692596826407	2.0373884355453
1.07643592212151	2.01635103231063
1.08361216160232	1.99552369298315
1.09078840108313	1.97433533248984
1.09796464056394	1.95426007801548
1.10514088004475	1.93429475445362
1.11231711952556	1.9134874277674
1.11949335900637	1.89177380457693
1.12666959848718	1.87067915086473
1.13384583796799	1.84769764206596
1.1410220774488	1.82505448172068
1.14819831692961	1.80189205223962
1.15537455641042	1.77920456069258
1.16255079589123	1.7576765583794
1.16972703537205	1.73735771762734
1.17690327485286	1.71552964434011
1.18407951433367	1.69347800506785
1.19125575381448	1.67194001842302
1.19843199329529	1.65055467640952
1.2056082327761	1.62904519045732
1.21278447225691	1.61032256565022
1.21996071173772	1.59389480784933
1.22713695121853	1.57808699934184
1.23431319069934	1.56096553169017
1.24148943018015	1.54025645033208
1.24866566966096	1.51665153797339
1.25584190914177	1.49368771032717
1.26301814862258	1.47374096112818
1.27019438810339	1.45728015201521
1.2773706275842	1.44405673030936
1.28454686706501	1.43162688721248
1.29172310654582	1.42247998499663
1.29889934602663	1.41574863415923
1.30607558550744	1.4082048613823
1.31325182498825	1.3991595672619
1.32042806446906	1.38872394906245
1.32760430394987	1.37706873686347
1.33478054343068	1.36588360083601
1.34195678291149	1.35537898093876
1.3491330223923	1.3469102425741
1.35630926187311	1.3384231749734
1.36348550135392	1.33020229472071
1.37066174083473	1.32151708815019
1.37783798031554	1.31148453425637
1.38501421979635	1.3007570948572
1.39219045927716	1.29064694417503
1.39936669875797	1.28066679580787
1.40654293823878	1.27055459508815
1.41371917771959	1.25872994820057
1.4208954172004	1.24690873390224
1.42807165668121	1.23478785761598
1.43524789616202	1.22340611175025
1.44242413564283	1.21278009876563
1.44960037512364	1.20253192670278
1.45677661460445	1.19345648924405
1.46395285408526	1.18524853220473
1.47112909356607	1.17868568299932
1.47830533304688	1.17314507714361
1.48548157252769	1.16832940059987
1.4926578120085	1.16417098854501
1.49983405148931	1.16016885002038
1.50701029097012	1.15589880047045
1.51418653045093	1.15057716008226
1.52136276993174	1.14457885413797
1.52853900941255	1.13777547002756
1.53571524889336	1.13075827009209
1.54289148837417	1.12315606511101
1.55006772785498	1.11430005098146
1.55724396733579	1.10486521649431
1.5644202068166	1.09605295066897
1.57159644629741	1.08894947881676
1.57877268577822	1.08308086374082
1.58594892525903	1.07899547052248
1.59312516473984	1.07602275102845
1.60030140422065	1.07224036336588
1.60747764370146	1.06941450642534
1.61465388318227	1.06684452188068
1.62183012266308	1.06360601677493
1.62900636214389	1.05956722718264
1.6361826016247	1.05567368897047
1.64335884110551	1.05144257478983
1.65053508058632	1.04513889224973
1.65771132006713	1.03761620094097
1.66488755954794	1.02993227332246
1.67206379902875	1.02202174749641
1.67924003850956	1.01316652961764
1.68641627799037	1.00292267484179
1.69359251747118	0.993309644336981
1.70076875695199	0.985670854253351
1.7079449964328	0.978893715443416
1.71512123591361	0.972001823116249
1.72229747539442	0.966829561898986
1.72947371487523	0.963090944407338
1.73664995435604	0.960561986714099
1.74382619383685	0.95896267522143
1.75100243331766	0.958041120601395
1.75817867279847	0.956532883487618
1.76535491227928	0.954359539506772
1.77253115176009	0.954832645323364
1.7797073912409	0.956392311527548
1.78688363072171	0.95823729099257
1.79405987020252	0.959473771961675
1.80123610968333	0.9618289093162
1.80841234916414	0.963780871585384
1.81558858864495	0.96358926083182
1.82276482812576	0.96297420749753
1.82994106760657	0.962699112588609
1.83711730708738	0.963272353703896
1.84429354656819	0.965281620940166
1.851469786049	0.967572841958537
1.85864602552981	0.969128513782618
1.86582226501062	0.970840744463826
1.87299850449143	0.972739341174621
1.88017474397224	0.975349248027571
1.88735098345305	0.977096442309834
1.89452722293386	0.978431525831459
1.90170346241467	0.979083522188544
1.90887970189548	0.979805528528917
1.91605594137629	0.979907656233794
1.9232321808571	0.980178230436385
1.93040842033791	0.979920378461019
1.93758465981872	0.979251723338164
1.94476089929954	0.977335948003439
1.95193713878035	0.974258118683472
1.95911337826116	0.970875251976117
1.96628961774197	0.967305293102668
1.97346585722278	0.963889527505968
1.98064209670359	0.959722372610104
1.9878183361844	0.954950391448164
1.99499457566521	0.950713843261527
2.00217081514602	0.948594845000333
2.00934705462683	0.946610171036702
2.01652329410764	0.945549830169331
2.02369953358845	0.94567998176877
2.03087577306926	0.945906701697875
2.03805201255007	0.947823941471274
2.04522825203088	0.950327019488217
2.05240449151169	0.952714994684381
2.0595807309925	0.95450351140755
2.06675697047331	0.957600031925512
2.07393320995412	0.96212312285082
2.08110944943493	0.966389103476058
2.08828568891574	0.969152821909741
2.09546192839655	0.97134480319164
2.10263816787736	0.97383975153107
2.10981440735817	0.975982576668481
2.11699064683898	0.977885745597547
2.12416688631979	0.979896775950842
2.1313431258006	0.981514092776054
2.13851936528141	0.983810473515821
2.14569560476222	0.987264694364883
2.15287184424303	0.991582310405911
2.16004808372384	0.996135370542616
2.16722432320465	1.00030022865519
2.17440056268546	1.00468877489211
2.18157680216627	1.00813738424257
2.18875304164708	1.01154426108308
2.19592928112789	1.01393497349075
2.2031055206087	1.01566007430033
2.21028176008951	1.01631593284041
2.21745799957032	1.01600412996501
2.22463423905113	1.01627017857694
2.23181047853194	1.01641500513598
2.23898671801275	1.01752968034219
2.24616295749356	1.01845195841046
2.25333919697437	1.02004784098814
2.26051543645518	1.02149065387156
2.26769167593599	1.02162092892476
2.2748679154168	1.02130341665231
2.28204415489761	1.02094248053122
2.28922039437842	1.02013235516812
2.29639663385923	1.01956499802266
2.30357287334004	1.01915833891359
2.31074911282085	1.01941047183909
2.31792535230166	1.01990882626362
2.32510159178247	1.01894724537601
2.33227783126328	1.01867678709106
2.33945407074409	1.01909430527661
2.3466303102249	1.01987715425954
2.35380654970571	1.02030511999944
2.36098278918652	1.02111218930181
2.36815902866733	1.02192220400252
2.37533526814814	1.02228655046631
2.38251150762895	1.02253704474098
2.38968774710976	1.02244386261062
2.39686398659057	1.02186911360014
2.40404022607138	1.0206892751394
2.41121646555219	1.01929776451718
2.418392705033	1.01741894958455
2.42556894451381	1.01385307267568
2.43274518399462	1.01010980262439
2.43992142347543	1.00736088858844
2.44709766295624	1.00510065745385
2.45427390243705	1.00255784319581
2.46145014191786	1.00000527841812
2.46862638139867	0.997508463423218
2.47580262087948	0.994525133200343
2.48297886036029	0.991619351797275
2.4901550998411	0.988622305364938
2.49733133932191	0.985685061002488
2.50450757880272	0.982599343418526
2.51168381828353	0.978633945612571
2.51886005776434	0.975098270671861
2.52603629724515	0.97182252325851
2.53321253672596	0.969653881971218
2.54038877620677	0.967410751118776
2.54756501568758	0.964963032172427
2.55474125516839	0.963963177799846
2.5619174946492	0.963516324389377
2.56909373413001	0.962334029987118
2.57626997361082	0.96141826743752
2.58344621309163	0.960302582249968
2.59062245257244	0.959563815596724
2.59779869205325	0.95911997961532
2.60497493153406	0.959319957850315
2.61215117101487	0.961108303117901
2.61932741049568	0.963675591427335
2.62650364997649	0.967985922690176
2.6336798894573	0.972363988234198
2.64085612893811	0.975821588655547
2.64803236841892	0.97965086475297
2.65520860789973	0.983927785929488
2.66238484738054	0.987610615350854
2.66956108686135	0.989926658859714
2.67673732634216	0.991990631493202
2.68391356582297	0.994346319927528
2.69108980530378	0.996997126848957
2.69826604478459	0.998617090829385
2.7054422842654	1.00003306569281
2.71261852374621	1.00173591974909
2.71979476322702	1.00355963871824
2.72697100270784	1.00480905779444
2.73414724218865	1.00646548341011
2.74132348166946	1.00851300056617
2.74849972115027	1.0106972056235
2.75567596063108	1.01177715717031
2.76285220011189	1.01199836077204
2.7700284395927	1.01193129842189
2.77720467907351	1.01177058174206
2.78438091855432	1.01096237842921
2.79155715803513	1.01067118804831
2.79873339751594	1.00991581455995
2.80590963699675	1.00896448134663
2.81308587647756	1.00751274657619
2.82026211595837	1.00641971177595
2.82743835543918	1.00621634221359
2.83461459491999	1.00673272048738
2.8417908344008	1.00697950430481
2.84896707388161	1.00832567128512
2.85614331336242	1.01123082366189
2.86331955284323	1.01433116385982
2.87049579232404	1.01709989677133
2.87767203180485	1.01894017855328
2.88484827128566	1.02006180724993
2.89202451076647	1.02129821927146
2.89920075024728	1.02391559922299
2.90637698972809	1.02810523978965
2.9135532292089	1.03355905744744
2.92072946868971	1.04053735382672
2.92790570817052	1.04840559738813
2.93508194765133	1.05454732839531
2.94225818713214	1.05974877809368
2.94943442661295	1.0654759079362
2.95661066609376	1.07198051321267
2.96378690557457	1.07819927258359
2.97096314505538	1.08353720936319
2.97813938453619	1.08808191883637
2.985315624017	1.09152808161744
2.99249186349781	1.09354199390866
2.99966810297862	1.09555954890792
3.00684434245943	1.09806345798669
3.01402058194024	1.10005946514557
3.02119682142105	1.10194934455104
3.02837306090186	1.10332741063451
3.03554930038267	1.10473856012717
3.04272553986348	1.10663250925009
3.04990177934429	1.10822123912598
3.0570780188251	1.10901985553958
3.06425425830591	1.10972143066269
3.07143049778672	1.11102921843629
3.07860673726753	1.11212502509359
3.08578297674834	1.11327944492438
3.09295921622915	1.1133996290472
3.10013545570996	1.11215676660437
3.10731169519077	1.10998647816009
3.11448793467158	1.10752163175609
3.12166417415239	1.10433123568429
3.1288404136332	1.10157579063038
3.13601665311401	1.09872055086819
3.14319289259482	1.0954166954691
3.15036913207563	1.09286367873632
3.15754537155644	1.09055551350991
3.16472161103725	1.08830998098495
3.17189785051806	1.08472802101323
3.17907408999887	1.07989250963986
3.18625032947968	1.07467702312988
3.19342656896049	1.0697838178793
3.2006028084413	1.06630581081516
3.20777904792211	1.06342321692062
3.21495528740292	1.0598129823164
3.22213152688373	1.05603111592276
3.22930776636454	1.05155529909216
3.23648400584535	1.04647358068019
3.24366024532616	1.04191883498337
3.25083648480697	1.03758242025877
3.25801272428778	1.03398413616102
3.26518896376859	1.03060582943095
3.2723652032494	1.02719231831904
3.27954144273021	1.02371317938119
3.28671768221102	1.01973508882956
3.29389392169183	1.01512539931421
3.30107016117264	1.01069507075737
3.30824640065345	1.00628903488053
3.31542264013426	1.00080222305057
3.32259887961507	0.995177559255182
3.32977511909588	0.989678799380252
3.33695135857669	0.984677619777519
3.3441275980575	0.980009222440843
3.35130383753831	0.976634202105006
3.35848007701912	0.974105861218952
3.36565631649993	0.973449247183376
3.37283255598074	0.973644543778228
3.38000879546155	0.974481262284598
3.38718503494236	0.975024052283818
3.39436127442317	0.975071963768992
3.40153751390398	0.974934020196605
3.40871375338479	0.976622875230615
3.4158899928656	0.977855029694988
3.42306623234641	0.980188104851831
3.43024247182722	0.983350609486448
3.43741871130803	0.984915341588735
3.44459495078884	0.985858783185735
3.45177119026965	0.985347353514152
3.45894742975046	0.984213512238598
3.46612366923127	0.98267659136448
3.47329990871208	0.980809290400595
3.48047614819289	0.979181972664006
3.4876523876737	0.977852649198317
3.49482862715452	0.976321386478341
3.50200486663533	0.975429252453988
3.50918110611614	0.974401499341796
3.51635734559695	0.97465928717206
3.52353358507776	0.974560330443803
3.53070982455857	0.973759687132077
3.53788606403938	0.973375202759736
3.54506230352019	0.972989797092333
3.552238543001	0.972470651426729
3.55941478248181	0.971918452400486
3.56659102196262	0.971837589778307
3.57376726144343	0.971894684915979
3.58094350092424	0.972778458325479
3.58811974040505	0.973460576169663
3.59529597988586	0.97336357712937
3.60247221936667	0.973210539125929
3.60964845884748	0.97252550989979
3.61682469832829	0.970785975289431
3.6240009378091	0.969035279560089
3.63117717728991	0.967055191264999
3.63835341677072	0.964413555358659
3.64552965625153	0.961945571267182
3.65270589573234	0.959319938938774
3.65988213521315	0.956983019431321
3.66705837469396	0.954214999196621
3.67423461417477	0.95148802018607
