# Supplementary material for: A unified framework for species spatial patterns: Linking the occupancy area curve, Taylor's Law, the neighborhood density function and two‐plot species turnover
Source: Ecol Lett. 2021 Aug 4;24(10):2043–53. doi: 10.1111/ele.13788 (PMC8518128; doi:10.1111/ele.13788)
Supplement: Supplementary file 4 — Supplementary Material [file ELE-24-2043-s004.zip › calcs/2-sim-thomas/thomas-grid-data/_432_158_pcf.csv]

P.r	pcf
0	Inf
0.00717623948081009	19.851864890143
0.0143524789616202	11.3860827255557
0.0215287184424303	8.63886173584038
0.0287049579232404	7.28858243053523
0.0358811974040505	6.54170689651697
0.0430574368848606	6.07199326570438
0.0502336763656706	5.75755901292415
0.0574099158464807	5.5438908292629
0.0645861553272908	5.37987178805594
0.0717623948081009	5.25508595896589
0.078938634288911	5.15235802625629
0.0861148737697211	5.07987466027708
0.0932911132505312	5.03393556688611
0.100467352731341	5.00115893207634
0.107643592212151	4.97336403312783
0.114819831692961	4.94608589072421
0.121996071173772	4.92347179468535
0.129172310654582	4.90858986121301
0.136348550135392	4.90263445025533
0.143524789616202	4.90031326388528
0.150701029097012	4.89653076762223
0.157877268577822	4.89522233140652
0.165053508058632	4.88975819070589
0.172229747539442	4.87571299302736
0.179405987020252	4.85548891418068
0.186582226501062	4.83266914494655
0.193758465981872	4.80899271007073
0.200934705462683	4.78452748873468
0.208110944943493	4.75834568300029
0.215287184424303	4.73170429008277
0.222463423905113	4.70186487383566
0.229639663385923	4.66465671488107
0.236815902866733	4.62093078813692
0.243992142347543	4.57351873813202
0.251168381828353	4.5264464262815
0.258344621309163	4.48071086009251
0.265520860789973	4.43364328317423
0.272697100270784	4.38670716101071
0.279873339751594	4.33437288267021
0.287049579232404	4.28201177700448
0.294225818713214	4.23445020713718
0.301402058194024	4.19050137200578
0.308578297674834	4.15132093898632
0.315754537155644	4.11602736995921
0.322930776636454	4.08437218882231
0.330107016117264	4.05279711904845
0.337283255598074	4.02347215959658
0.344459495078884	3.99639412799962
0.351635734559695	3.97282650198056
0.358811974040505	3.95430336371997
0.365988213521315	3.93298990970325
0.373164453002125	3.910775188682
0.380340692482935	3.88608087150773
0.387516931963745	3.86414304855631
0.394693171444555	3.84487033908876
0.401869410925365	3.82444287951447
0.409045650406175	3.79920639535229
0.416221889886985	3.77128297916823
0.423398129367795	3.74230315343933
0.430574368848606	3.71343543130474
0.437750608329416	3.6827889170213
0.444926847810226	3.6522612656351
0.452103087291036	3.61882730601766
0.459279326771846	3.58827330786785
0.466455566252656	3.56506547048803
0.473631805733466	3.54444379524709
0.480808045214276	3.52693571245796
0.487984284695086	3.50875490691922
0.495160524175896	3.48999174005684
0.502336763656706	3.4711558109029
0.509513003137517	3.45398850894018
0.516689242618327	3.43778342664572
0.523865482099137	3.42065826705668
0.531041721579947	3.39930998873481
0.538217961060757	3.37621183630462
0.545394200541567	3.35348328526128
0.552570440022377	3.33503996914719
0.559746679503187	3.3184254697527
0.566922918983997	3.30004433208862
0.574099158464807	3.28270980164511
0.581275397945617	3.26247005229856
0.588451637426428	3.24117679597338
0.595627876907238	3.22352998560237
0.602804116388048	3.20925196977152
0.609980355868858	3.19756729924089
0.617156595349668	3.18376213768664
0.624332834830478	3.16955207812136
0.631509074311288	3.15522859534522
0.638685313792098	3.13835176891191
0.645861553272908	3.1205696787459
0.653037792753718	3.10548201546817
0.660214032234528	3.09177483191111
0.667390271715339	3.07785224982209
0.674566511196149	3.0660896296716
0.681742750676959	3.0556098110151
0.688918990157769	3.04688957861116
0.696095229638579	3.03783747195007
0.703271469119389	3.03022713479602
0.710447708600199	3.02079301859549
0.717623948081009	3.01018112378108
0.724800187561819	2.99851995676366
0.731976427042629	2.9859535714944
0.739152666523439	2.96957067667718
0.74632890600425	2.94923027675079
0.75350514548506	2.92604768229538
0.76068138496587	2.9031509487706
0.76785762444668	2.88294062135638
0.77503386392749	2.86334203967206
0.7822101034083	2.84801179453018
0.78938634288911	2.83468779089776
0.79656258236992	2.82007980463876
0.80373882185073	2.80390960707694
0.81091506133154	2.78913158316252
0.81809130081235	2.77482899309133
0.825267540293161	2.76056062120966
0.832443779773971	2.74423797219573
0.839620019254781	2.7273798503087
0.846796258735591	2.71158607112436
0.853972498216401	2.69993324311979
0.861148737697211	2.68782414373808
0.868324977178021	2.67490034842329
0.875501216658831	2.66291616164412
0.882677456139641	2.64885454391744
0.889853695620451	2.63518853834771
0.897029935101261	2.62108963721559
0.904206174582072	2.60679679030619
0.911382414062882	2.59366528206154
0.918558653543692	2.57716000701452
0.925734893024502	2.56105662483356
0.932911132505312	2.54695203118349
0.940087371986122	2.53286273656057
0.947263611466932	2.51950520075982
0.954439850947742	2.50685867800936
0.961616090428552	2.49437420359475
0.968792329909362	2.48309536292003
0.975968569390173	2.47519871594637
0.983144808870983	2.46764787488467
0.990321048351793	2.45937017752665
0.997497287832603	2.45011879470571
1.00467352731341	2.44231953898971
1.01184976679422	2.43484831346939
1.01902600627503	2.42597041168592
1.02620224575584	2.41590787763802
1.03337848523665	2.40657567820408
1.04055472471746	2.39851666055414
1.04773096419827	2.39070806197326
1.05490720367908	2.38145607971249
1.06208344315989	2.37005276382558
1.0692596826407	2.3567322812203
1.07643592212151	2.34056465913506
1.08361216160232	2.32491744499905
1.09078840108313	2.31218983410709
1.09796464056394	2.29906362406293
1.10514088004475	2.28331157592232
1.11231711952556	2.26730672131671
1.11949335900637	2.25160379358451
1.12666959848718	2.23682993379697
1.13384583796799	2.22082066479884
1.1410220774488	2.2047534267333
1.14819831692961	2.18933387049595
1.15537455641042	2.17558705566251
1.16255079589123	2.16070946258047
1.16972703537205	2.14429525369067
1.17690327485286	2.1263750462043
1.18407951433367	2.10520556661754
1.19125575381448	2.08306068314276
1.19843199329529	2.05861860259006
1.2056082327761	2.03400045163961
1.21278447225691	2.01125394690434
1.21996071173772	1.98753957588197
1.22713695121853	1.96267119656367
1.23431319069934	1.93699452521516
1.24148943018015	1.91190864697174
1.24866566966096	1.88831988584994
1.25584190914177	1.86466412500619
1.26301814862258	1.84243122237396
1.27019438810339	1.82247617059084
1.2773706275842	1.80529695690246
1.28454686706501	1.78982806254786
1.29172310654582	1.77431225833674
1.29889934602663	1.75956697877544
1.30607558550744	1.74586446503238
1.31325182498825	1.73342198484656
1.32042806446906	1.72081050344316
1.32760430394987	1.70903071802627
1.33478054343068	1.69807085701132
1.34195678291149	1.68750146467489
1.3491330223923	1.67810410416173
1.35630926187311	1.66809210376986
1.36348550135392	1.65749178435989
1.37066174083473	1.64698845541051
1.37783798031554	1.6360158885982
1.38501421979635	1.62559224097201
1.39219045927716	1.61656015511411
1.39936669875797	1.60743241534448
1.40654293823878	1.59673940742548
1.41371917771959	1.58547371483225
1.4208954172004	1.57533840940878
1.42807165668121	1.56658517201789
1.43524789616202	1.55699604717509
1.44242413564283	1.54879782500346
1.44960037512364	1.54185467118523
1.45677661460445	1.5361157088734
1.46395285408526	1.53047649113982
1.47112909356607	1.52443210914887
1.47830533304688	1.51923581598306
1.48548157252769	1.51429365701795
1.4926578120085	1.50816912245231
1.49983405148931	1.5000684900276
1.50701029097012	1.49300514340594
1.51418653045093	1.48654193541414
1.52136276993174	1.47860921788159
1.52853900941255	1.46796481375637
1.53571524889336	1.45489275106268
1.54289148837417	1.4409831149445
1.55006772785498	1.42668139430959
1.55724396733579	1.41097575953048
1.5644202068166	1.39445372153726
1.57159644629741	1.3792983975046
1.57877268577822	1.36454333527494
1.58594892525903	1.35067685968395
1.59312516473984	1.33752756190906
1.60030140422065	1.32566981457425
1.60747764370146	1.3143629319384
1.61465388318227	1.30315603574168
1.62183012266308	1.29234642815222
1.62900636214389	1.28263957517789
1.6361826016247	1.27370916125746
1.64335884110551	1.26488091078737
1.65053508058632	1.2560646820786
1.65771132006713	1.24701389597962
1.66488755954794	1.23870246477612
1.67206379902875	1.23070060228727
1.67924003850956	1.22233796348031
1.68641627799037	1.21447456159296
1.69359251747118	1.2074057669174
1.70076875695199	1.19948475056763
1.7079449964328	1.19094752263298
1.71512123591361	1.18171736661204
1.72229747539442	1.17339568602293
1.72947371487523	1.16555814946755
1.73664995435604	1.15835808474808
1.74382619383685	1.15192807258983
1.75100243331766	1.1457228525874
1.75817867279847	1.14039238214607
1.76535491227928	1.13518684290475
1.77253115176009	1.13134806239369
1.7797073912409	1.13025362943721
1.78688363072171	1.13077490890595
1.79405987020252	1.13179640602389
1.80123610968333	1.13266184360242
1.80841234916414	1.13403460017149
1.81558858864495	1.13500584022041
1.82276482812576	1.13531009852624
1.82994106760657	1.13467898358164
1.83711730708738	1.13338216424064
1.84429354656819	1.13252436047644
1.851469786049	1.1318487078464
1.85864602552981	1.13131249319209
1.86582226501062	1.13030271371943
1.87299850449143	1.13015922082903
1.88017474397224	1.13073271059355
1.88735098345305	1.13206247591201
1.89452722293386	1.13362137496421
1.90170346241467	1.1367474128468
1.90887970189548	1.14207679709847
1.91605594137629	1.14852843043334
1.9232321808571	1.15505779388657
1.93040842033791	1.16051246534307
1.93758465981872	1.1652713164825
1.94476089929954	1.17165168226765
1.95193713878035	1.17892319092038
1.95911337826116	1.18683059188541
1.96628961774197	1.19511064237197
1.97346585722278	1.20270351462715
1.98064209670359	1.20976081719412
1.9878183361844	1.21610566636823
1.99499457566521	1.22213128666143
2.00217081514602	1.22754758508912
2.00934705462683	1.23237098891112
2.01652329410764	1.23710420256178
2.02369953358845	1.24202450248221
2.03087577306926	1.24549801513368
2.03805201255007	1.24804177480838
2.04522825203088	1.24912688034504
2.05240449151169	1.24767799775574
2.0595807309925	1.24589539944218
2.06675697047331	1.24358187455006
2.07393320995412	1.24101808158493
2.08110944943493	1.23779145835002
2.08828568891574	1.23331230904695
2.09546192839655	1.22838422524705
2.10263816787736	1.22363765393331
2.10981440735817	1.2180873052503
2.11699064683898	1.21288926739999
2.12416688631979	1.20913390081872
2.1313431258006	1.20503672515983
2.13851936528141	1.19976458585762
2.14569560476222	1.19438491553122
2.15287184424303	1.18883058967059
2.16004808372384	1.18291169607344
2.16722432320465	1.17665606494064
2.17440056268546	1.17014851722985
2.18157680216627	1.16360493495045
2.18875304164708	1.15731944697721
2.19592928112789	1.15175195356149
2.2031055206087	1.14705816579292
2.21028176008951	1.14525185700294
2.21745799957032	1.14587928344663
2.22463423905113	1.14612340699038
2.23181047853194	1.14520855594501
2.23898671801275	1.14364478227875
2.24616295749356	1.14307576483552
2.25333919697437	1.14224600812042
2.26051543645518	1.1417544862404
2.26769167593599	1.14188418415695
2.2748679154168	1.14150710601499
2.28204415489761	1.14180488106786
2.28922039437842	1.14177086878648
2.29639663385923	1.14103199380051
2.30357287334004	1.14072284457555
2.31074911282085	1.13995514441296
2.31792535230166	1.13963221921869
2.32510159178247	1.14016559634975
2.33227783126328	1.13981897037324
2.33945407074409	1.13830622395464
2.3466303102249	1.13545988618093
2.35380654970571	1.13140358061213
2.36098278918652	1.12800005547704
2.36815902866733	1.12572352098638
2.37533526814814	1.1234769285717
2.38251150762895	1.12182226004738
2.38968774710976	1.12028350542269
2.39686398659057	1.11886647589451
2.40404022607138	1.117873427593
2.41121646555219	1.11664961364315
2.418392705033	1.1158329515608
2.42556894451381	1.11618068133388
2.43274518399462	1.11579711725718
2.43992142347543	1.11520707891653
2.44709766295624	1.11549208325919
2.45427390243705	1.11601617575503
2.46145014191786	1.11635236996069
2.46862638139867	1.1159446001497
2.47580262087948	1.11520750385923
2.48297886036029	1.11445524712483
2.4901550998411	1.11228670602753
2.49733133932191	1.10980242508356
2.50450757880272	1.10805439543687
2.51168381828353	1.10751655307967
2.51886005776434	1.10878859356496
2.52603629724515	1.11000187114685
2.53321253672596	1.11116327192993
2.54038877620677	1.11258407204301
2.54756501568758	1.1145466313333
2.55474125516839	1.11538697153028
2.5619174946492	1.11545983794691
2.56909373413001	1.11574896985254
2.57626997361082	1.11576292942382
2.58344621309163	1.11579896984939
2.59062245257244	1.11564167759451
2.59779869205325	1.11564154439127
2.60497493153406	1.11548387117398
2.61215117101487	1.11384376818507
2.61932741049568	1.11116889614285
2.62650364997649	1.10835234684447
2.6336798894573	1.10660872464685
2.64085612893811	1.1061399586496
2.64803236841892	1.10541970927047
2.65520860789973	1.10403892140189
2.66238484738054	1.10292616309609
2.66956108686135	1.10321316815137
2.67673732634216	1.10438155559883
2.68391356582297	1.10614338060962
2.69108980530378	1.10816070819956
2.69826604478459	1.11037087662614
2.7054422842654	1.11274089034297
2.71261852374621	1.11487220108234
2.71979476322702	1.11682438491369
2.72697100270784	1.11824209032611
2.73414724218865	1.11836733984718
2.74132348166946	1.11815117034525
2.74849972115027	1.11919175418229
2.75567596063108	1.12058766287975
2.76285220011189	1.12186022651422
2.7700284395927	1.12308360522453
2.77720467907351	1.12510425550308
2.78438091855432	1.12780870201963
2.79155715803513	1.12943317668402
2.79873339751594	1.12980661569838
2.80590963699675	1.12952262649391
2.81308587647756	1.12911209132155
2.82026211595837	1.13013459130431
2.82743835543918	1.13245228248614
2.83461459491999	1.13561635550534
2.8417908344008	1.1390802295713
2.84896707388161	1.1428062124142
2.85614331336242	1.14591023926012
2.86331955284323	1.14745285451545
2.87049579232404	1.14863817386686
2.87767203180485	1.15011611283482
2.88484827128566	1.1522939813811
2.89202451076647	1.15429761957104
2.89920075024728	1.15541024723964
2.90637698972809	1.15498270490044
2.9135532292089	1.15370958593785
2.92072946868971	1.15070744672101
2.92790570817052	1.14692055647839
2.93508194765133	1.14356789946187
2.94225818713214	1.14096982876157
2.94943442661295	1.13945147659215
2.95661066609376	1.1387416508516
2.96378690557457	1.13897067911303
2.97096314505538	1.14029278589491
2.97813938453619	1.14399824735072
2.985315624017	1.14803683732915
2.99249186349781	1.15179780692245
2.99966810297862	1.15582952490463
3.00684434245943	1.15994628886613
3.01402058194024	1.1636572466481
3.02119682142105	1.16793978088851
3.02837306090186	1.17225515982732
3.03554930038267	1.17602627648447
3.04272553986348	1.17900693323374
3.04990177934429	1.18130602992913
3.0570780188251	1.18323977433249
3.06425425830591	1.18489700245244
3.07143049778672	1.186370929538
3.07860673726753	1.18820966731384
3.08578297674834	1.18943536030032
3.09295921622915	1.18939935774457
3.10013545570996	1.18882715154845
3.10731169519077	1.18693650600649
3.11448793467158	1.18449647828009
3.12166417415239	1.18265907558331
3.1288404136332	1.18165164724994
3.13601665311401	1.1814293580157
3.14319289259482	1.18276967388139
3.15036913207563	1.18460735679879
3.15754537155644	1.18629143766965
3.16472161103725	1.18721809355702
3.17189785051806	1.18745157760669
3.17907408999887	1.18795276119764
3.18625032947968	1.18930347474639
3.19342656896049	1.19092171370403
3.2006028084413	1.19163001039742
3.20777904792211	1.19142959434527
3.21495528740292	1.19174251370573
3.22213152688373	1.19200422116389
3.22930776636454	1.19199087710221
3.23648400584535	1.1916696443244
3.24366024532616	1.19074921572371
3.25083648480697	1.18957745649631
3.25801272428778	1.18810315109861
3.26518896376859	1.18667039505586
3.2723652032494	1.18624667324893
3.27954144273021	1.18810583502007
3.28671768221102	1.19124026680018
3.29389392169183	1.19456763142113
3.30107016117264	1.19819740305104
3.30824640065345	1.20251622989162
3.31542264013426	1.20661354105534
3.32259887961507	1.21112166106585
3.32977511909588	1.21610021533326
3.33695135857669	1.22058511142056
3.3441275980575	1.22414248315261
3.35130383753831	1.22749610774723
3.35848007701912	1.22962270076593
3.36565631649993	1.2313029252754
3.37283255598074	1.232354953518
3.38000879546155	1.2324759970554
3.38718503494236	1.23099736126352
3.39436127442317	1.22848887976834
3.40153751390398	1.22592638089913
3.40871375338479	1.22322010236774
3.4158899928656	1.21982253196697
3.42306623234641	1.21624594854149
3.43024247182722	1.21207508649857
3.43741871130803	1.20720539548808
3.44459495078884	1.20339019621369
3.45177119026965	1.2010431458542
3.45894742975046	1.19871939660481
3.46612366923127	1.19591567186979
3.47329990871208	1.19182788320057
3.48047614819289	1.18766259343091
3.4876523876737	1.18369284870875
3.49482862715452	1.1799664145757
3.50200486663533	1.17587851579082
3.50918110611614	1.17152083128724
3.51635734559695	1.16824153885681
3.52353358507776	1.16596430517043
3.53070982455857	1.16488527089351
3.53788606403938	1.16522620600327
3.54506230352019	1.16592856843743
3.552238543001	1.16561102703485
3.55941478248181	1.16407161851306
3.56659102196262	1.16130576916259
3.57376726144343	1.15878921229436
3.58094350092424	1.15715184157026
3.58811974040505	1.15621434799915
3.59529597988586	1.15628861753444
3.60247221936667	1.15699322329878
3.60964845884748	1.15900963518441
3.61682469832829	1.16074995622197
3.6240009378091	1.16244773028318
3.63117717728991	1.16469051041703
3.63835341677072	1.1661716214023
3.64552965625153	1.16696086019023
3.65270589573234	1.16794419832756
3.65988213521315	1.16795907327649
3.66705837469396	1.16764630876276
3.67423461417477	1.16701038943746
