# Supplementary material for: A unified framework for species spatial patterns: Linking the occupancy area curve, Taylor's Law, the neighborhood density function and two‐plot species turnover
Source: Ecol Lett. 2021 Aug 4;24(10):2043–53. doi: 10.1111/ele.13788 (PMC8518128; doi:10.1111/ele.13788)
Supplement: Supplementary file 4 — Supplementary Material [file ELE-24-2043-s004.zip › calcs/2-sim-thomas/thomas-grid-data/_108_130_pcf.csv]

P.r	pcf
0	Inf
0.00358811974040505	50.9614744832843
0.00717623948081009	26.9616834836781
0.0107643592212151	18.9909555126153
0.0143524789616202	15.0183022211991
0.0179405987020252	12.6688622327278
0.0215287184424303	11.1167034710328
0.0251168381828353	10.0389464772609
0.0287049579232404	9.24547116900044
0.0322930776636454	8.66036201601524
0.0358811974040505	8.19156239563259
0.0394693171444555	7.79998890026931
0.0430574368848606	7.48826312341729
0.0466455566252656	7.22624581760541
0.0502336763656706	6.99359054552403
0.0538217961060757	6.80997394823515
0.0574099158464807	6.65765221376742
0.0609980355868858	6.52611931014781
0.0645861553272908	6.4150504778205
0.0681742750676959	6.30815114838185
0.0717623948081009	6.21611914927588
0.075350514548506	6.13391835314474
0.078938634288911	6.0619666753643
0.0825267540293161	6.00393147137486
0.0861148737697211	5.95265731347399
0.0897029935101262	5.90455793916628
0.0932911132505312	5.85660010497303
0.0968792329909362	5.80989448330217
0.100467352731341	5.76353698280286
0.104055472471746	5.71857499916402
0.107643592212151	5.671533967772
0.111231711952556	5.63035360248561
0.114819831692961	5.59488067023561
0.118407951433367	5.56310435304093
0.121996071173772	5.54516235254862
0.125584190914177	5.53253040695679
0.129172310654582	5.51556085790297
0.132760430394987	5.49287089739069
0.136348550135392	5.46204920236416
0.139936669875797	5.42544300649567
0.143524789616202	5.38537488464191
0.147112909356607	5.34411552176392
0.150701029097012	5.30534608405511
0.154289148837417	5.26271194657173
0.157877268577822	5.22337652107386
0.161465388318227	5.18661549540283
0.165053508058632	5.15035535671263
0.168641627799037	5.11221843142185
0.172229747539442	5.06886374273793
0.175817867279847	5.02276672806628
0.179405987020252	4.97795228924947
0.182994106760657	4.93706991602858
0.186582226501062	4.89632439723488
0.190170346241467	4.85509286555499
0.193758465981872	4.81384776684141
0.197346585722278	4.76996725641665
0.200934705462683	4.72572870569052
0.204522825203088	4.67794511624566
0.208110944943493	4.62583976366144
0.211699064683898	4.57613915425849
0.215287184424303	4.53114415712096
0.218875304164708	4.48753560508805
0.222463423905113	4.44281963612759
0.226051543645518	4.39940063149104
0.229639663385923	4.35846558796884
0.233227783126328	4.3161585492097
0.236815902866733	4.27559573816211
0.240404022607138	4.23652517804061
0.243992142347543	4.19825145099741
0.247580262087948	4.1617821430358
0.251168381828353	4.12650674320541
0.254756501568758	4.09223480306461
0.258344621309163	4.05806266407226
0.261932741049568	4.02440585320306
0.265520860789973	3.98900346113205
0.269108980530378	3.95329745625518
0.272697100270784	3.91560679693439
0.276285220011189	3.87918592142021
0.279873339751594	3.83962295131738
0.283461459491999	3.79704825472664
0.287049579232404	3.75296400477102
0.290637698972809	3.70621207188137
0.294225818713214	3.65775712478336
0.297813938453619	3.61357675497803
0.301402058194024	3.57567894771787
0.304990177934429	3.53965634105316
0.308578297674834	3.50419675122777
0.312166417415239	3.46913780730678
0.315754537155644	3.43493693248862
0.319342656896049	3.40272365246798
0.322930776636454	3.37307785868218
0.326518896376859	3.34526125178388
0.330107016117264	3.31809602469388
0.333695135857669	3.2885371696526
0.337283255598074	3.25507864896481
0.340871375338479	3.22209071535123
0.344459495078884	3.19029650461462
0.348047614819289	3.1561563387683
0.351635734559695	3.12454737807819
0.3552238543001	3.0970745055077
0.358811974040505	3.07022302396072
0.36240009378091	3.04610962541482
0.365988213521315	3.02441882103261
0.36957633326172	3.00746024921866
0.373164453002125	2.99299628277814
0.37675257274253	2.97864671553977
0.380340692482935	2.96619064400893
0.38392881222334	2.95735679972378
0.387516931963745	2.95199065653242
0.39110505170415	2.94540314851367
0.394693171444555	2.93752971232272
0.39828129118496	2.92852535791428
0.401869410925365	2.91802352951476
0.40545753066577	2.90518437566919
0.409045650406175	2.89835830375375
0.41263377014658	2.89171702100475
0.416221889886985	2.88438102194827
0.41981000962739	2.87974992435769
0.423398129367795	2.87634920526837
0.4269862491082	2.8705190780591
0.430574368848606	2.86286852168054
0.434162488589011	2.85230809206197
0.437750608329416	2.83985364244166
0.441338728069821	2.82539416782056
0.444926847810226	2.81069658219188
0.448514967550631	2.79542869861673
0.452103087291036	2.77834485352555
0.455691207031441	2.76089898163495
0.459279326771846	2.74428852039201
0.462867446512251	2.72916715090778
0.466455566252656	2.71555374287981
0.470043685993061	2.70274649332448
0.473631805733466	2.69060128512698
0.477219925473871	2.67813222655853
0.480808045214276	2.6656322785479
0.484396164954681	2.65081635482549
0.487984284695086	2.63648895366134
0.491572404435491	2.62596658574649
0.495160524175896	2.61570253598035
0.498748643916301	2.6029383961891
0.502336763656706	2.58704382343041
0.505924883397112	2.57135866923259
0.509513003137517	2.55870558731257
0.513101122877922	2.5466381369235
0.516689242618327	2.53392068301109
0.520277362358732	2.51940094124775
0.523865482099137	2.50478958445444
0.527453601839542	2.49076648523281
0.531041721579947	2.47523571089633
0.534629841320352	2.45949009220725
0.538217961060757	2.4434518798279
0.541806080801162	2.42664703303733
0.545394200541567	2.40867047394431
0.548982320281972	2.3905972359359
0.552570440022377	2.37443188054562
0.556158559762782	2.35699556856993
0.559746679503187	2.33835479254549
0.563334799243592	2.31811569704029
0.566922918983997	2.29532076409257
0.570511038724402	2.27064663156237
0.574099158464807	2.24481945220232
0.577687278205212	2.21713504938632
0.581275397945617	2.1878734501818
0.584863517686023	2.15631447957643
0.588451637426428	2.12260876135871
0.592039757166833	2.08831237894028
0.595627876907238	2.05562940837297
0.599215996647643	2.02500484671585
0.602804116388048	1.99439272727973
0.606392236128453	1.96499168322406
0.609980355868858	1.93733573776972
0.613568475609263	1.91041494148628
0.617156595349668	1.8832173302638
0.620744715090073	1.8561300037626
0.624332834830478	1.82921398972842
0.627920954570883	1.80254372815793
0.631509074311288	1.77486775131816
0.635097194051693	1.74589075589754
0.638685313792098	1.7168815579633
0.642273433532503	1.68855204649932
0.645861553272908	1.6593876039418
0.649449673013313	1.62891952489745
0.653037792753718	1.5999737855822
0.656625912494123	1.56985336235155
0.660214032234528	1.54094545539401
0.663802151974934	1.51410720543102
0.667390271715339	1.4898034539915
0.670978391455744	1.46610472307095
0.674566511196149	1.44226073297352
0.678154630936554	1.42026533190391
0.681742750676959	1.40069599956052
0.685330870417364	1.38316331323335
0.688918990157769	1.36492643388659
0.692507109898174	1.34608328409026
0.696095229638579	1.32885632613278
0.699683349378984	1.31174320815247
0.703271469119389	1.29675657025859
0.706859588859794	1.28586000774032
0.710447708600199	1.27595654174461
0.714035828340604	1.26615469389534
0.717623948081009	1.25583258067933
0.721212067821414	1.24494788957304
0.724800187561819	1.2325902919553
0.728388307302224	1.21957563438591
0.731976427042629	1.20623000034983
0.735564546783035	1.19231808423185
0.739152666523439	1.17804130562938
0.742740786263845	1.16365833041806
0.74632890600425	1.14960088850625
0.749917025744655	1.13563426608251
0.75350514548506	1.12056370769493
0.757093265225465	1.10494234245822
0.76068138496587	1.09025319067122
0.764269504706275	1.07839648388627
0.76785762444668	1.07106659013985
0.771445744187085	1.06471994873841
0.77503386392749	1.05774222499593
0.778621983667895	1.05017053538774
0.7822101034083	1.04204954913547
0.785798223148705	1.03525911357335
0.78938634288911	1.03086465846068
0.792974462629515	1.02763738304888
0.79656258236992	1.0237808904487
0.800150702110325	1.01982607954184
0.80373882185073	1.01704231111848
0.807326941591135	1.01612304421785
0.81091506133154	1.01421090179661
0.814503181071946	1.0111181623172
0.81809130081235	1.00751710092773
0.821679420552756	1.00328642911776
0.825267540293161	0.998781582170662
0.828855660033566	0.994940175437281
0.832443779773971	0.991301818248214
0.836031899514376	0.986643434297688
0.839620019254781	0.980933257085296
0.843208138995186	0.975128415502371
0.846796258735591	0.970329426950409
0.850384378475996	0.967780807881688
0.853972498216401	0.965066107981673
0.857560617956806	0.960929534922163
0.861148737697211	0.95543268134224
0.864736857437616	0.949333293005286
0.868324977178021	0.943495970711317
0.871913096918426	0.93828408950269
0.875501216658831	0.933801571314844
0.879089336399236	0.928132462004603
0.882677456139641	0.921206449284456
0.886265575880046	0.913971030951425
0.889853695620451	0.906422076405273
0.893441815360857	0.898880978686986
0.897029935101261	0.893052092379854
0.900618054841667	0.887888272092192
0.904206174582072	0.882819963786128
0.907794294322477	0.878148895086387
0.911382414062882	0.873116155852929
0.914970533803287	0.866936481095644
0.918558653543692	0.860045715391766
0.922146773284097	0.853755361063818
0.925734893024502	0.849625779250763
0.929323012764907	0.845330427295204
0.932911132505312	0.841722765111513
0.936499252245717	0.839208250732864
0.940087371986122	0.838084130025131
0.943675491726527	0.837328971097273
0.947263611466932	0.837644997331661
0.950851731207337	0.837899903839199
0.954439850947742	0.837111082639565
0.958027970688147	0.835728556369451
0.961616090428552	0.833794874654305
0.965204210168957	0.833172887954987
0.968792329909362	0.832364278823306
0.972380449649768	0.831668527329789
0.975968569390173	0.831868049716537
0.979556689130578	0.832170043454923
0.983144808870983	0.832888807459667
0.986732928611388	0.833326760860427
0.990321048351793	0.833915593280682
0.993909168092198	0.835560990872097
0.997497287832603	0.837799490816008
1.00108540757301	0.84082868793224
1.00467352731341	0.845167149955048
1.00826164705382	0.849887715961549
1.01184976679422	0.854746940430219
1.01543788653463	0.859465110596421
1.01902600627503	0.863718017016847
1.02261412601544	0.868358675013495
1.02620224575584	0.872571894967161
1.02979036549625	0.875741788305862
1.03337848523665	0.878908200675164
1.03696660497706	0.881987262398353
1.04055472471746	0.88601114811272
1.04414284445787	0.890042750446089
1.04773096419827	0.894139225608618
1.05131908393868	0.898268550787742
1.05490720367908	0.901088750629841
1.05849532341949	0.904028227801371
1.06208344315989	0.908678484698063
1.0656715629003	0.914439965803344
1.0692596826407	0.919263698630282
1.07284780238111	0.923049416922244
1.07643592212151	0.925741854312005
1.08002404186192	0.927815513096624
1.08361216160232	0.929415435042608
1.08720028134273	0.930666036196238
1.09078840108313	0.931470858216523
1.09437652082354	0.932220868961044
1.09796464056394	0.932418826044376
1.10155276030435	0.932424603105715
1.10514088004475	0.93233803076864
1.10872899978516	0.931481057220112
1.11231711952556	0.929258701387373
1.11590523926597	0.925579235180788
1.11949335900637	0.921031973279422
1.12308147874678	0.916784899333808
1.12666959848718	0.914023316701693
1.13025771822759	0.912163946945927
1.13384583796799	0.910561043124466
1.1374339577084	0.908462092130261
1.1410220774488	0.906452003924619
1.14461019718921	0.904666764398091
1.14819831692961	0.903322263457676
1.15178643667002	0.90160506630463
1.15537455641042	0.898806737400932
1.15896267615083	0.895258743328631
1.16255079589123	0.891911532265915
1.16613891563164	0.88879537357742
1.16972703537205	0.88650441354319
1.17331515511245	0.884062833523791
1.17690327485286	0.880740556401508
1.18049139459326	0.876334834670396
1.18407951433367	0.870944328391106
1.18766763407407	0.86442337103172
1.19125575381448	0.857696758403523
1.19484387355488	0.852048159789171
1.19843199329529	0.846522274823415
1.20202011303569	0.839798343330525
1.2056082327761	0.831624087993507
1.2091963525165	0.82227258642517
1.21278447225691	0.811876879862323
1.21637259199731	0.800995008480207
1.21996071173772	0.790200336142977
1.22354883147812	0.779555813455875
1.22713695121853	0.769355130138002
1.23072507095893	0.759922466347458
1.23431319069934	0.751978687242537
1.23790131043974	0.744653087235365
1.24148943018015	0.737009271713746
1.24507754992055	0.730783672741468
1.24866566966096	0.724891667913975
1.25225378940136	0.71865330783339
1.25584190914177	0.711875229976431
1.25943002888217	0.704808825393419
1.26301814862258	0.698458030279292
1.26660626836298	0.692152263526814
1.27019438810339	0.685759508486343
1.27378250784379	0.679637606160946
1.2773706275842	0.673619320196987
1.2809587473246	0.668398311553331
1.28454686706501	0.663701284065437
1.28813498680541	0.659254940901233
1.29172310654582	0.655609066929107
1.29531122628622	0.652474359547406
1.29889934602663	0.649271806310911
1.30248746576703	0.646026750226086
1.30607558550744	0.642411539562935
1.30966370524784	0.638461788542854
1.31325182498825	0.63415920992822
1.31683994472865	0.629303270956304
1.32042806446906	0.625044918156243
1.32401618420946	0.620867453585858
1.32760430394987	0.616100699277722
1.33119242369027	0.612059304727502
1.33478054343068	0.608161596736675
1.33836866317108	0.60486856840467
1.34195678291149	0.60123309004737
1.34554490265189	0.598240701595535
1.3491330223923	0.59545720403581
1.3527211421327	0.592201007626101
1.35630926187311	0.588971634952144
1.35989738161351	0.585800250113996
1.36348550135392	0.582053572805953
1.36707362109432	0.577785949512681
1.37066174083473	0.573553398980286
1.37424986057513	0.569090814427977
1.37783798031554	0.565008200666264
1.38142610005594	0.561549960066922
1.38501421979635	0.558868683885237
1.38860233953675	0.558070569496947
1.39219045927716	0.558054472214074
1.39577857901756	0.557355028446102
1.39936669875797	0.556510289660835
1.40295481849837	0.555920965395258
1.40654293823878	0.555072159197122
1.41013105797918	0.55412285149226
1.41371917771959	0.55373920548171
1.41730729745999	0.55369972900419
1.4208954172004	0.554382461698074
1.4244835369408	0.555332797574382
1.42807165668121	0.557169564519948
1.43165977642161	0.559440693154328
1.43524789616202	0.561600980749725
1.43883601590242	0.564911869474145
1.44242413564283	0.569458860401059
1.44601225538323	0.574166553264516
1.44960037512364	0.5790110496896
1.45318849486404	0.583461666368927
1.45677661460445	0.587292461356745
1.46036473434485	0.592048263469444
1.46395285408526	0.597800763821871
1.46754097382566	0.603976429829538
1.47112909356607	0.609789201930932
1.47471721330647	0.615298181764036
1.47830533304688	0.620283928576582
1.48189345278728	0.624692567287537
1.48548157252769	0.628346787099709
1.48906969226809	0.63150707048453
1.4926578120085	0.633967188019912
1.4962459317489	0.636563000311688
1.49983405148931	0.63986833636428
1.50342217122971	0.642708142750242
1.50701029097012	0.645984716561923
1.51059841071052	0.649205675922913
1.51418653045093	0.653053152609528
1.51777465019133	0.657333076576799
1.52136276993174	0.661668304672449
1.52495088967214	0.665899146919515
1.52853900941255	0.669731931473389
1.53212712915295	0.67373481557205
1.53571524889336	0.677004631731316
1.53930336863376	0.679120050071762
1.54289148837417	0.681046183889548
1.54647960811457	0.682888528201478
1.55006772785498	0.684403270830249
1.55365584759538	0.685241537396321
1.55724396733579	0.685533438462831
1.5608320870762	0.686086158127332
1.5644202068166	0.6869866001811
1.56800832655701	0.688180941236597
1.57159644629741	0.689904383362708
1.57518456603782	0.691888543289717
1.57877268577822	0.694182602360837
1.58236080551863	0.696578243559655
1.58594892525903	0.699696516774693
1.58953704499944	0.703467646147178
1.59312516473984	0.707747608410888
1.59671328448025	0.712108888163145
1.60030140422065	0.716478727876504
1.60388952396106	0.720825561133088
1.60747764370146	0.725008531238185
1.61106576344187	0.728495994651739
1.61465388318227	0.731995696825755
1.61824200292268	0.734970499168583
1.62183012266308	0.737898338796438
1.62541824240349	0.740798153856702
1.62900636214389	0.744424760062583
1.6325944818843	0.748088640490211
1.6361826016247	0.750977631988803
1.63977072136511	0.753604041520455
1.64335884110551	0.75639827136097
1.64694696084592	0.759202227447397
1.65053508058632	0.762680825899889
1.65412320032673	0.765655981214097
1.65771132006713	0.767907337213718
1.66129943980754	0.769560073716392
1.66488755954794	0.771454814133919
1.66847567928835	0.774094014523678
1.67206379902875	0.776313433345423
1.67565191876916	0.779047066818845
1.67924003850956	0.782172769910985
1.68282815824997	0.78613980700166
1.68641627799037	0.791894350835448
1.69000439773078	0.797547553750379
1.69359251747118	0.802277500530925
1.69718063721159	0.806046453538474
1.70076875695199	0.808841888686692
1.7043568766924	0.810686585377009
1.7079449964328	0.811928142388134
1.71153311617321	0.813568549704469
1.71512123591361	0.814952706590668
1.71870935565402	0.815753768965962
1.72229747539442	0.816263888412326
1.72588559513483	0.816037417115257
1.72947371487523	0.814940341157172
1.73306183461564	0.813293439012661
1.73664995435604	0.81281257888927
1.74023807409645	0.813450452592684
1.74382619383685	0.814082143660021
1.74741431357726	0.814038773048677
1.75100243331766	0.81307925311891
1.75459055305807	0.811976823679769
1.75817867279847	0.811450968802159
1.76176679253888	0.811757938432318
1.76535491227928	0.812024446328924
1.76894303201969	0.811960253260503
1.77253115176009	0.811976869201054
1.7761192715005	0.811309623812712
1.7797073912409	0.809892101859916
1.78329551098131	0.80790123021633
1.78688363072171	0.805072154339711
1.79047175046212	0.802173787923953
1.79405987020252	0.799336972982862
1.79764798994293	0.796733709699316
1.80123610968333	0.794009849334351
1.80482422942374	0.791750527216712
1.80841234916414	0.789536901853216
1.81200046890455	0.787997800543574
1.81558858864495	0.787909613871151
1.81917670838536	0.787525878570215
1.82276482812576	0.786416969841853
1.82635294786617	0.784486500181951
1.82994106760657	0.782792411653961
1.83352918734698	0.780893558573531
1.83711730708738	0.778380353085926
