# Supplementary material for: A unified framework for species spatial patterns: Linking the occupancy area curve, Taylor's Law, the neighborhood density function and two‐plot species turnover
Source: Ecol Lett. 2021 Aug 4;24(10):2043–53. doi: 10.1111/ele.13788 (PMC8518128; doi:10.1111/ele.13788)
Supplement: Supplementary file 4 — Supplementary Material [file ELE-24-2043-s004.zip › calcs/2-sim-thomas/thomas-grid-data/_108_120_pcf.csv]

P.r	pcf
0	Inf
0.00358811974040505	58.9513566386133
0.00717623948081009	30.5274765432133
0.0107643592212151	21.0832989047717
0.0143524789616202	16.3775715946071
0.0179405987020252	13.5560589291525
0.0215287184424303	11.7096744722981
0.0251168381828353	10.4263982246134
0.0287049579232404	9.49724060366833
0.0322930776636454	8.77506203124551
0.0358811974040505	8.19437825119739
0.0394693171444555	7.7237739305026
0.0430574368848606	7.33802304533707
0.0466455566252656	7.00709702804658
0.0502336763656706	6.73363865610413
0.0538217961060757	6.51181575891334
0.0574099158464807	6.33512034749452
0.0609980355868858	6.1991758892991
0.0645861553272908	6.08469317385042
0.0681742750676959	5.97268126852594
0.0717623948081009	5.86747048063789
0.075350514548506	5.76998634568827
0.078938634288911	5.67956449853718
0.0825267540293161	5.58681256180525
0.0861148737697211	5.49632927259366
0.0897029935101262	5.41903347432532
0.0932911132505312	5.35316579322
0.0968792329909362	5.28737327402415
0.100467352731341	5.22048113854321
0.104055472471746	5.15399989544577
0.107643592212151	5.08852544082994
0.111231711952556	5.02473018876001
0.114819831692961	4.9662144072812
0.118407951433367	4.91560914233394
0.121996071173772	4.86219167173005
0.125584190914177	4.80510154825329
0.129172310654582	4.74936728327815
0.132760430394987	4.70444282554249
0.136348550135392	4.66617268886665
0.139936669875797	4.63355330002869
0.143524789616202	4.60099988909755
0.147112909356607	4.56548904958162
0.150701029097012	4.53268067838684
0.154289148837417	4.4957687327381
0.157877268577822	4.46088613896819
0.161465388318227	4.43183631893938
0.165053508058632	4.40354576847556
0.168641627799037	4.3761638926389
0.172229747539442	4.34899072831869
0.175817867279847	4.32655021910298
0.179405987020252	4.30889687104963
0.182994106760657	4.29656385783455
0.186582226501062	4.28378230606103
0.190170346241467	4.26866466798993
0.193758465981872	4.25590928536366
0.197346585722278	4.24311596987627
0.200934705462683	4.23307666709017
0.204522825203088	4.22094846420185
0.208110944943493	4.2130438659606
0.211699064683898	4.20213251583189
0.215287184424303	4.19014073337428
0.218875304164708	4.17686947723264
0.222463423905113	4.15984243298135
0.226051543645518	4.14276355416254
0.229639663385923	4.12473618024361
0.233227783126328	4.10173996744846
0.236815902866733	4.08062520505714
0.240404022607138	4.06138899645236
0.243992142347543	4.04064476986945
0.247580262087948	4.02344702955129
0.251168381828353	4.00561736418716
0.254756501568758	3.98743238585646
0.258344621309163	3.96914216608783
0.261932741049568	3.94743049685278
0.265520860789973	3.9215076935196
0.269108980530378	3.89123079875141
0.272697100270784	3.85666463838169
0.276285220011189	3.81814346058352
0.279873339751594	3.77756094399357
0.283461459491999	3.73469635207622
0.287049579232404	3.69251402600562
0.290637698972809	3.65226623042887
0.294225818713214	3.61299420461007
0.297813938453619	3.57110961955615
0.301402058194024	3.52684537482152
0.304990177934429	3.48191062735939
0.308578297674834	3.43841739301544
0.312166417415239	3.39536979490649
0.315754537155644	3.34965836637335
0.319342656896049	3.30572636066903
0.322930776636454	3.26532793036871
0.326518896376859	3.22561684109467
0.330107016117264	3.1844061350248
0.333695135857669	3.14244942659128
0.337283255598074	3.10176248477364
0.340871375338479	3.06174407926471
0.344459495078884	3.01880972072582
0.348047614819289	2.97516817417866
0.351635734559695	2.93282284813797
0.3552238543001	2.89278878569285
0.358811974040505	2.85570171545792
0.36240009378091	2.81856705010071
0.365988213521315	2.78131620660141
0.36957633326172	2.74335382772103
0.373164453002125	2.70713744271483
0.37675257274253	2.66996392028373
0.380340692482935	2.63094196090284
0.38392881222334	2.59179741718408
0.387516931963745	2.55414688093534
0.39110505170415	2.51754153934639
0.394693171444555	2.47946025203459
0.39828129118496	2.44101774856078
0.401869410925365	2.40161962497381
0.40545753066577	2.36331738861997
0.409045650406175	2.32658436655596
0.41263377014658	2.29005178368
0.416221889886985	2.25447285653786
0.41981000962739	2.21665004305743
0.423398129367795	2.17863046069382
0.4269862491082	2.14224836939309
0.430574368848606	2.10832504055964
0.434162488589011	2.0779667512909
0.437750608329416	2.04937059446266
0.441338728069821	2.02014475108559
0.444926847810226	1.99147346438054
0.448514967550631	1.96548777300001
0.452103087291036	1.94026876009717
0.455691207031441	1.91611630319417
0.459279326771846	1.89314830632053
0.462867446512251	1.86948640292691
0.466455566252656	1.8464188490504
0.470043685993061	1.8241959291504
0.473631805733466	1.80502649150179
0.477219925473871	1.7887160401482
0.480808045214276	1.7754516752896
0.484396164954681	1.76088819437787
0.487984284695086	1.74623977627357
0.491572404435491	1.73296018375871
0.495160524175896	1.72007949239674
0.498748643916301	1.70885716752157
0.502336763656706	1.69731929274315
0.505924883397112	1.68872791182336
0.509513003137517	1.68120536962293
0.513101122877922	1.67325680346296
0.516689242618327	1.66470245567205
0.520277362358732	1.65617398645151
0.523865482099137	1.65031741588028
0.527453601839542	1.64762066799232
0.531041721579947	1.64724066225282
0.534629841320352	1.6485820189876
0.538217961060757	1.65036453138
0.541806080801162	1.6509887668114
0.545394200541567	1.65252898510475
0.548982320281972	1.65345095092047
0.552570440022377	1.6558208092493
0.556158559762782	1.65912469878731
0.559746679503187	1.66193159774759
0.563334799243592	1.66289347019774
0.566922918983997	1.66291632772722
0.570511038724402	1.6639789268939
0.574099158464807	1.66411105803562
0.577687278205212	1.66304998792756
0.581275397945617	1.6614315174545
0.584863517686023	1.66054007910481
0.588451637426428	1.66016444969271
0.592039757166833	1.66216954385585
0.595627876907238	1.66598873365296
0.599215996647643	1.67080071293362
0.602804116388048	1.67488445701842
0.606392236128453	1.67884713310363
0.609980355868858	1.68223595127962
0.613568475609263	1.68475481842431
0.617156595349668	1.68752751053515
0.620744715090073	1.69012257540184
0.624332834830478	1.69198974138038
0.627920954570883	1.69340349659922
0.631509074311288	1.69441011899849
0.635097194051693	1.69494120799366
0.638685313792098	1.69391666136519
0.642273433532503	1.69093486270777
0.645861553272908	1.68637017883302
0.649449673013313	1.6822745292316
0.653037792753718	1.67653327861448
0.656625912494123	1.66877145227867
0.660214032234528	1.66013424253666
0.663802151974934	1.65186200151799
0.667390271715339	1.64255648968495
0.670978391455744	1.63501533077635
0.674566511196149	1.62816734137096
0.678154630936554	1.62040662434158
0.681742750676959	1.61396948188522
0.685330870417364	1.6090051944702
0.688918990157769	1.60318662408725
0.692507109898174	1.59780741078504
0.696095229638579	1.59091922183464
0.699683349378984	1.58333727962544
0.703271469119389	1.57680315106577
0.706859588859794	1.57008021104983
0.710447708600199	1.56149064808549
0.714035828340604	1.55267607803133
0.717623948081009	1.5438012474898
0.721212067821414	1.53625507038147
0.724800187561819	1.5294027887004
0.728388307302224	1.52087414409195
0.731976427042629	1.51234217934347
0.735564546783035	1.50314873675034
0.739152666523439	1.49370801951051
0.742740786263845	1.48489946275838
0.74632890600425	1.47609454111186
0.749917025744655	1.46827182660207
0.75350514548506	1.46124149978691
0.757093265225465	1.45506070188262
0.76068138496587	1.44743239125349
0.764269504706275	1.43919190981719
0.76785762444668	1.42981419448787
0.771445744187085	1.42034987243163
0.77503386392749	1.41195298086674
0.778621983667895	1.40470954899447
0.7822101034083	1.39650962330297
0.785798223148705	1.38722452056439
0.78938634288911	1.37708702622291
0.792974462629515	1.36682785348324
0.79656258236992	1.3560996824222
0.800150702110325	1.34431457025078
0.80373882185073	1.33319007147752
0.807326941591135	1.32203593210356
0.81091506133154	1.31058959159152
0.814503181071946	1.29978156644048
0.81809130081235	1.28922055133162
0.821679420552756	1.2801527734313
0.825267540293161	1.27282582939992
0.828855660033566	1.26724145276418
0.832443779773971	1.2611467145037
0.836031899514376	1.25509655823886
0.839620019254781	1.24744104667217
0.843208138995186	1.23786372545635
0.846796258735591	1.2266522669545
0.850384378475996	1.21551572861381
0.853972498216401	1.20589821529868
0.857560617956806	1.19692290477624
0.861148737697211	1.18673046309806
0.864736857437616	1.17607507571517
0.868324977178021	1.16625513048431
0.871913096918426	1.1565500243316
0.875501216658831	1.14681727458242
0.879089336399236	1.13746771493771
0.882677456139641	1.12771662709109
0.886265575880046	1.11673518013502
0.889853695620451	1.105637842631
0.893441815360857	1.09600923788155
0.897029935101261	1.08773370024283
0.900618054841667	1.0790024452623
0.904206174582072	1.06937004485592
0.907794294322477	1.06043532801739
0.911382414062882	1.05318605189619
0.914970533803287	1.04517748435216
0.918558653543692	1.03655086646001
0.922146773284097	1.02818300445041
0.925734893024502	1.01978182633367
0.929323012764907	1.01062906479299
0.932911132505312	1.00014695436323
0.936499252245717	0.988510155213732
0.940087371986122	0.976485558778437
0.943675491726527	0.965728686563611
0.947263611466932	0.956013441346025
0.950851731207337	0.945477314011983
0.954439850947742	0.934096375543327
0.958027970688147	0.923109067127801
0.961616090428552	0.912493702758742
0.965204210168957	0.902272801917159
0.968792329909362	0.892251122685811
0.972380449649768	0.882359106293846
0.975968569390173	0.871771689560455
0.979556689130578	0.863233754431994
0.983144808870983	0.856557064954002
0.986732928611388	0.850136611647074
0.990321048351793	0.843919557081267
0.993909168092198	0.837398505258903
0.997497287832603	0.832374231024498
1.00108540757301	0.828292253584746
1.00467352731341	0.823140349554479
1.00826164705382	0.817398602408753
1.01184976679422	0.812563176907811
1.01543788653463	0.808606568219448
1.01902600627503	0.806109191741531
1.02261412601544	0.80513614571705
1.02620224575584	0.805640137268827
1.02979036549625	0.805916481029675
1.03337848523665	0.805713245966963
1.03696660497706	0.80605548030385
1.04055472471746	0.806769577466684
1.04414284445787	0.807908742545951
1.04773096419827	0.809485770401095
1.05131908393868	0.811693429715613
1.05490720367908	0.814751651792709
1.05849532341949	0.817179848905223
1.06208344315989	0.819395124320679
1.0656715629003	0.8218928040597
1.0692596826407	0.824744295128804
1.07284780238111	0.827365472900577
1.07643592212151	0.829386441591882
1.08002404186192	0.831262249737606
1.08361216160232	0.834430882465886
1.08720028134273	0.837983594493233
1.09078840108313	0.841428783209095
1.09437652082354	0.844650190330894
1.09796464056394	0.848786544901399
1.10155276030435	0.855191899061083
1.10514088004475	0.862286420336694
1.10872899978516	0.870930082303855
1.11231711952556	0.880236438022149
1.11590523926597	0.889993700461857
1.11949335900637	0.899507511521095
1.12308147874678	0.908398870441625
1.12666959848718	0.917292503267044
1.13025771822759	0.926864104616799
1.13384583796799	0.936508343236147
1.1374339577084	0.94522784862616
1.1410220774488	0.95282723316745
1.14461019718921	0.959440371517159
1.14819831692961	0.965343869162397
1.15178643667002	0.971963630770245
1.15537455641042	0.978932629925965
1.15896267615083	0.984820305125687
1.16255079589123	0.989310586382846
1.16613891563164	0.993221465484134
1.16972703537205	0.996239407507068
1.17331515511245	0.998339014296803
1.17690327485286	1.00093386478081
1.18049139459326	1.00386711923017
1.18407951433367	1.0071848258786
1.18766763407407	1.01037365506055
1.19125575381448	1.01314916338841
1.19484387355488	1.0159443964631
1.19843199329529	1.01896540249186
1.20202011303569	1.02141364486316
1.2056082327761	1.02502483201726
1.2091963525165	1.02921600798841
1.21278447225691	1.03310877938599
1.21637259199731	1.03696773471404
1.21996071173772	1.03986226506668
1.22354883147812	1.04140984539057
1.22713695121853	1.04125764998737
1.23072507095893	1.04010237993273
1.23431319069934	1.03866630298056
1.23790131043974	1.03724161407406
1.24148943018015	1.03699081290628
1.24507754992055	1.03736808050445
1.24866566966096	1.03853770189065
1.25225378940136	1.03954685512734
1.25584190914177	1.04003687213854
1.25943002888217	1.04112091066321
1.26301814862258	1.04233455223601
1.26660626836298	1.04283824043195
1.27019438810339	1.04214194383673
1.27378250784379	1.04099728804107
1.2773706275842	1.0398424135089
1.2809587473246	1.03875811756397
1.28454686706501	1.03680307902673
1.28813498680541	1.0345371704563
1.29172310654582	1.03236558535561
1.29531122628622	1.03100733784877
1.29889934602663	1.0308378375838
1.30248746576703	1.03106940239347
1.30607558550744	1.03140293443267
1.30966370524784	1.03190682169127
1.31325182498825	1.03227054558892
1.31683994472865	1.03251113476189
1.32042806446906	1.03311702824331
1.32401618420946	1.03455852421581
1.32760430394987	1.03571278264395
1.33119242369027	1.03587937100574
1.33478054343068	1.0356630268994
1.33836866317108	1.03507530577171
1.34195678291149	1.03416069951878
1.34554490265189	1.03238554072073
1.3491330223923	1.03069969782794
1.3527211421327	1.02947491331345
1.35630926187311	1.0282051484675
1.35989738161351	1.02587274847681
1.36348550135392	1.02317655968136
1.36707362109432	1.01980356682513
1.37066174083473	1.01530242225857
1.37424986057513	1.00959770100344
1.37783798031554	1.00384959972671
1.38142610005594	1.00051913622733
1.38501421979635	0.997219453916496
1.38860233953675	0.993063052838658
1.39219045927716	0.989164980606249
1.39577857901756	0.985978103132126
1.39936669875797	0.983526972950626
1.40295481849837	0.98104933957408
1.40654293823878	0.978671466308076
1.41013105797918	0.975825615564924
1.41371917771959	0.973172140685339
1.41730729745999	0.971407083888884
1.4208954172004	0.968776640224967
1.4244835369408	0.966328109381747
1.42807165668121	0.964798512945492
1.43165977642161	0.962588279770815
1.43524789616202	0.960345905661926
1.43883601590242	0.958709803016151
1.44242413564283	0.957041126821974
1.44601225538323	0.95545091704608
1.44960037512364	0.954333388808544
1.45318849486404	0.954289584028617
1.45677661460445	0.955616817630403
1.46036473434485	0.957021945788067
1.46395285408526	0.958001791701061
1.46754097382566	0.958413996435257
1.47112909356607	0.958274996536438
1.47471721330647	0.95791197133679
1.47830533304688	0.958090089445224
1.48189345278728	0.959306603936341
1.48548157252769	0.960540245686243
1.48906969226809	0.961489575079351
1.4926578120085	0.962865461308487
1.4962459317489	0.965003534093155
1.49983405148931	0.968173323695848
1.50342217122971	0.972361188219677
1.50701029097012	0.976186367197802
1.51059841071052	0.979653474789587
1.51418653045093	0.983668686232422
1.51777465019133	0.987003210297919
1.52136276993174	0.989493842855244
1.52495088967214	0.991497762170392
1.52853900941255	0.993679294063148
1.53212712915295	0.995481126958687
1.53571524889336	0.996560978214394
1.53930336863376	0.997845326407279
1.54289148837417	1.00111261915668
1.54647960811457	1.00579648278821
1.55006772785498	1.01046141839635
1.55365584759538	1.01411309681214
1.55724396733579	1.0174763195672
1.5608320870762	1.02089701616565
1.5644202068166	1.0236932736528
1.56800832655701	1.02563099619462
1.57159644629741	1.02679145762985
1.57518456603782	1.02691582026608
1.57877268577822	1.02713716762255
1.58236080551863	1.02689946137772
1.58594892525903	1.02630806222961
1.58953704499944	1.02579359824742
1.59312516473984	1.02476227234606
1.59671328448025	1.02411585504052
1.60030140422065	1.02366365839436
1.60388952396106	1.02324771192658
1.60747764370146	1.02362026685107
1.61106576344187	1.02336871560292
1.61465388318227	1.02213466669834
1.61824200292268	1.02005864659105
1.62183012266308	1.01805856915919
1.62541824240349	1.01708380375501
1.62900636214389	1.01740684361691
1.6325944818843	1.01712902243855
1.6361826016247	1.0160840488191
1.63977072136511	1.01387407746238
1.64335884110551	1.01011474386815
1.64694696084592	1.00618505591664
1.65053508058632	1.00288171393663
1.65412320032673	1.00020471542707
1.65771132006713	0.996508756920747
1.66129943980754	0.991839930968912
1.66488755954794	0.987083418893164
1.66847567928835	0.982167050721328
1.67206379902875	0.976783300938481
1.67565191876916	0.971015527459973
1.67924003850956	0.966223236469394
1.68282815824997	0.961934865778263
1.68641627799037	0.957330699637535
1.69000439773078	0.952060608150386
1.69359251747118	0.945918992163736
1.69718063721159	0.938763277734897
1.70076875695199	0.930904106677132
1.7043568766924	0.922511946477409
1.7079449964328	0.913751267697458
1.71153311617321	0.906157034998947
1.71512123591361	0.90047975398204
1.71870935565402	0.895121710980865
1.72229747539442	0.889865571264939
1.72588559513483	0.883813115725089
1.72947371487523	0.876613668237338
1.73306183461564	0.869304033855537
1.73664995435604	0.862068395596504
1.74023807409645	0.854236559745579
1.74382619383685	0.846314445135125
1.74741431357726	0.838866872512438
1.75100243331766	0.833122249671043
1.75459055305807	0.830457248964981
1.75817867279847	0.827927222757969
1.76176679253888	0.825893473076643
1.76535491227928	0.824538821476027
1.76894303201969	0.82335009562402
1.77253115176009	0.821324541950588
1.7761192715005	0.819247953170051
1.7797073912409	0.816726216169223
1.78329551098131	0.813924202902009
1.78688363072171	0.811594634423145
1.79047175046212	0.80931692896781
1.79405987020252	0.807587458412051
1.79764798994293	0.807838247013217
1.80123610968333	0.808466703994481
1.80482422942374	0.807933652460458
1.80841234916414	0.806585325696739
1.81200046890455	0.806223893602629
1.81558858864495	0.806081794468
1.81917670838536	0.806013846296188
1.82276482812576	0.806758950585778
1.82635294786617	0.809734756656717
1.82994106760657	0.813993071030271
1.83352918734698	0.81850761686848
1.83711730708738	0.823508368081965
