# Supplementary material for: A unified framework for species spatial patterns: Linking the occupancy area curve, Taylor's Law, the neighborhood density function and two‐plot species turnover
Source: Ecol Lett. 2021 Aug 4;24(10):2043–53. doi: 10.1111/ele.13788 (PMC8518128; doi:10.1111/ele.13788)
Supplement: Supplementary file 4 — Supplementary Material [file ELE-24-2043-s004.zip › calcs/2-sim-thomas/thomas-grid-data/_1856_18_25.csv]

	[0,1.52)	[1.52,3.05)	[3.05,4.57)	[4.57,6.09)	[6.09,7.62)	[7.62,9.14)	[9.14,10.7)	[10.7,12.2)	[12.2,13.7)	[13.7,15.2)	[15.2,16.8)	[16.8,18.3)	[18.3,19.8)	[19.8,21.3)	[21.3,22.8)	[22.8,24.4)	[24.4,25.9)	[25.9,27.4)	[27.4,28.9)	[28.9,30.5)	[30.5,32)	[32,33.5)	[33.5,35)	[35,36.6)	[36.6,38.1)	[38.1,39.6)	[39.6,41.1)	[41.1,42.6)	[42.6,44.2)	[44.2,45.7)	[45.7,47.2)	[47.2,48.7)	[48.7,50.3)	[50.3,51.8)	[51.8,53.3)	[53.3,54.8)	[54.8,56.4)	[56.4,57.9)	[57.9,59.4)	[59.4,60.9]
[28.9,30.5]	1	0	0	2	2	10	3	7	2	4	2	1	0	0	3	2	3	0	0	0	1	2	4	2	2	4	3	0	1	1	4	2	0	1	0	0	1	2	0	2
[27.4,28.9)	0	0	0	2	7	5	3	4	5	0	0	0	1	0	2	3	2	0	0	0	0	1	0	2	5	5	4	2	0	3	4	1	0	4	1	2	0	0	0	2
[25.9,27.4)	0	1	2	6	5	11	7	5	4	0	0	0	0	3	1	2	0	3	2	0	1	1	1	1	2	5	2	0	1	1	2	0	0	2	3	2	1	0	0	0
[24.4,25.9)	0	2	2	5	12	14	3	3	0	0	0	1	6	3	4	1	1	1	4	1	5	3	1	2	1	0	0	2	2	3	0	0	1	4	6	3	0	0	0	1
[22.8,24.4)	0	1	2	5	9	13	3	2	2	1	0	0	3	4	0	1	0	0	6	5	5	8	9	4	0	0	2	5	1	1	0	0	0	0	0	1	2	0	2	0
[21.3,22.8)	0	0	0	2	3	3	2	0	3	3	0	0	2	4	4	1	1	1	3	7	12	5	6	2	2	6	0	3	6	2	1	0	0	2	4	4	1	2	1	2
[19.8,21.3)	0	0	0	0	3	1	2	5	3	0	1	0	2	1	4	5	8	4	2	5	5	5	3	6	7	7	9	7	5	5	4	1	3	1	5	3	7	2	1	4
[18.3,19.8)	0	0	0	0	0	0	1	2	1	0	0	1	0	2	1	2	1	5	6	2	6	1	8	5	10	5	5	2	0	4	1	3	1	2	2	2	3	0	1	0
[16.8,18.3)	0	2	0	0	0	0	0	1	0	0	0	0	0	1	2	5	4	1	1	1	1	6	3	9	4	1	0	1	0	0	2	4	4	0	0	3	2	1	2	3
[15.2,16.8)	4	6	4	1	0	0	0	0	0	0	0	0	1	5	5	4	1	1	0	1	4	2	6	3	1	0	0	1	6	6	2	5	2	1	2	3	0	2	2	6
[13.7,15.2)	9	7	10	4	0	0	0	0	0	0	0	1	0	6	6	4	0	2	0	1	6	6	3	6	3	1	1	0	2	7	0	0	0	3	5	7	3	1	7	11
[12.2,13.7)	1	11	9	2	1	1	1	1	0	0	0	0	1	1	3	2	1	0	0	0	1	7	5	7	6	2	1	1	1	2	1	2	2	5	6	2	3	3	5	10
[10.7,12.2)	2	2	5	5	4	2	3	2	3	0	1	0	1	1	0	3	1	0	0	0	0	3	3	6	6	5	5	3	4	0	0	0	2	1	1	1	3	2	3	3
[9.14,10.7)	1	2	1	3	2	0	7	3	0	1	1	0	1	0	0	2	4	6	5	1	1	4	4	0	2	3	5	6	8	0	2	0	0	0	0	0	0	0	2	1
[7.62,9.14)	1	1	0	1	0	5	3	0	3	2	2	0	1	2	1	2	11	3	5	2	4	2	4	3	0	4	5	5	12	13	1	3	0	0	0	0	0	0	1	1
[6.09,7.62)	4	1	0	1	0	1	1	1	0	2	0	7	2	6	2	1	0	4	0	0	3	4	7	4	1	1	1	2	5	7	8	0	0	0	0	0	0	0	2	3
[4.57,6.09)	4	2	1	0	0	0	0	0	3	4	7	5	6	6	3	2	0	2	0	0	4	13	4	4	0	0	0	0	4	8	2	1	0	0	0	0	1	0	1	1
[3.05,4.57)	0	5	1	1	0	1	2	3	1	3	8	3	0	1	3	2	1	3	2	3	4	11	2	5	1	1	1	1	1	2	2	0	0	0	0	1	0	2	5	3
[1.52,3.05)	3	1	6	2	1	0	2	3	6	5	4	4	3	2	4	1	2	4	4	3	0	0	1	3	1	5	2	3	2	2	0	3	0	0	2	5	6	4	3	0
[0,1.52)	2	4	6	11	7	2	1	2	3	0	1	0	3	4	6	1	2	4	3	5	1	4	0	1	6	7	0	1	2	2	2	3	2	1	0	2	5	9	8	1
