# Supplementary material for: A unified framework for species spatial patterns: Linking the occupancy area curve, Taylor's Law, the neighborhood density function and two‐plot species turnover
Source: Ecol Lett. 2021 Aug 4;24(10):2043–53. doi: 10.1111/ele.13788 (PMC8518128; doi:10.1111/ele.13788)
Supplement: Supplementary file 4 — Supplementary Material [file ELE-24-2043-s004.zip › calcs/2-sim-thomas/thomas-grid-data/_432_18_pcf.csv]

P.r	pcf
0	Inf
0.00717623948081009	16.5472845532643
0.0143524789616202	9.22830009406891
0.0215287184424303	6.82697797625579
0.0287049579232404	5.68419388571389
0.0358811974040505	5.02418078677984
0.0430574368848606	4.58356041393977
0.0502336763656706	4.27466782399365
0.0574099158464807	4.04293321551373
0.0645861553272908	3.88998642958589
0.0717623948081009	3.78880442599629
0.078938634288911	3.71367021419326
0.0861148737697211	3.66595310176123
0.0932911132505312	3.62202724573687
0.100467352731341	3.57884828378504
0.107643592212151	3.54660306563664
0.114819831692961	3.5171085989309
0.121996071173772	3.49849735550492
0.129172310654582	3.49119427217247
0.136348550135392	3.49117062063512
0.143524789616202	3.48807046841173
0.150701029097012	3.47516574850334
0.157877268577822	3.45881298049165
0.165053508058632	3.43838599386742
0.172229747539442	3.41873211383877
0.179405987020252	3.39910655856882
0.186582226501062	3.38560552629342
0.193758465981872	3.37394374352818
0.200934705462683	3.36561272866287
0.208110944943493	3.3619386383613
0.215287184424303	3.36125253369157
0.222463423905113	3.36158414947295
0.229639663385923	3.36698265000982
0.236815902866733	3.37284924018594
0.243992142347543	3.37968932694878
0.251168381828353	3.39004051350835
0.258344621309163	3.40480977029908
0.265520860789973	3.41968832826273
0.272697100270784	3.42984842284297
0.279873339751594	3.435316684458
0.287049579232404	3.43884307809753
0.294225818713214	3.43752911757262
0.301402058194024	3.42936995630106
0.308578297674834	3.41659914389039
0.315754537155644	3.39838386840106
0.322930776636454	3.37974300464412
0.330107016117264	3.36464919480434
0.337283255598074	3.34700348341921
0.344459495078884	3.32560037771252
0.351635734559695	3.30038938075617
0.358811974040505	3.27805295486376
0.365988213521315	3.26150342473102
0.373164453002125	3.24773842637845
0.380340692482935	3.23715715201184
0.387516931963745	3.23040282551191
0.394693171444555	3.2214909158222
0.401869410925365	3.209304114673
0.409045650406175	3.19202360600101
0.416221889886985	3.17223165651387
0.423398129367795	3.15190864488803
0.430574368848606	3.13459494598776
0.437750608329416	3.11797778575685
0.444926847810226	3.09580642311222
0.452103087291036	3.06832288114976
0.459279326771846	3.03866027785717
0.466455566252656	3.0110071927142
0.473631805733466	2.98671816568672
0.480808045214276	2.96411138776459
0.487984284695086	2.94425635136499
0.495160524175896	2.92785326727457
0.502336763656706	2.9156303161351
0.509513003137517	2.90823207728442
0.516689242618327	2.90020517111576
0.523865482099137	2.89435847744593
0.531041721579947	2.89687992488414
0.538217961060757	2.90479205400458
0.545394200541567	2.91473640130652
0.552570440022377	2.9247130632601
0.559746679503187	2.93355125900813
0.566922918983997	2.9364561827164
0.574099158464807	2.9344415680401
0.581275397945617	2.93251756182554
0.588451637426428	2.93443228812273
0.595627876907238	2.93570157238144
0.602804116388048	2.93514690006677
0.609980355868858	2.93097196888413
0.617156595349668	2.92446351569641
0.624332834830478	2.91736695756777
0.631509074311288	2.9088251659202
0.638685313792098	2.89998838333781
0.645861553272908	2.8898840020494
0.653037792753718	2.87569304505039
0.660214032234528	2.86160043810956
0.667390271715339	2.84906919355498
0.674566511196149	2.83886175415288
0.681742750676959	2.82961658592404
0.688918990157769	2.81821383040216
0.696095229638579	2.80613390430769
0.703271469119389	2.79055530790694
0.710447708600199	2.77191385898564
0.717623948081009	2.75185309730153
0.724800187561819	2.73222955281481
0.731976427042629	2.7143048127168
0.739152666523439	2.69500729200201
0.74632890600425	2.67150088931938
0.75350514548506	2.64569536072618
0.76068138496587	2.62002124200938
0.76785762444668	2.59698900404767
0.77503386392749	2.57702220182448
0.7822101034083	2.55878844143229
0.78938634288911	2.54085474525067
0.79656258236992	2.52294137529434
0.80373882185073	2.50882266398712
0.81091506133154	2.49598038542737
0.81809130081235	2.48278374665688
0.825267540293161	2.46968990766194
0.832443779773971	2.45874008437245
0.839620019254781	2.45078847271638
0.846796258735591	2.44016527284099
0.853972498216401	2.42814651801639
0.861148737697211	2.41318282628832
0.868324977178021	2.39469811475449
0.875501216658831	2.37631608085173
0.882677456139641	2.35926307669499
0.889853695620451	2.34466575118418
0.897029935101261	2.32979547822696
0.904206174582072	2.31569277526895
0.911382414062882	2.30160858222965
0.918558653543692	2.28690566955913
0.925734893024502	2.27216435718954
0.932911132505312	2.25940642008502
0.940087371986122	2.24847172887505
0.947263611466932	2.23567552845846
0.954439850947742	2.21910813069496
0.961616090428552	2.20054840175849
0.968792329909362	2.18239718830304
0.975968569390173	2.16573127501574
0.983144808870983	2.14842683330493
0.990321048351793	2.13041145537323
0.997497287832603	2.1133372189672
1.00467352731341	2.09856900256523
1.01184976679422	2.08391293587999
1.01902600627503	2.06853224514657
1.02620224575584	2.055133537337
1.03337848523665	2.04277527035832
1.04055472471746	2.02987958720508
1.04773096419827	2.01665990464307
1.05490720367908	2.00536225187448
1.06208344315989	1.99456275337837
1.0692596826407	1.98454987692461
1.07643592212151	1.9753262597397
1.08361216160232	1.96912111283588
1.09078840108313	1.96390183612671
1.09796464056394	1.95875986396686
1.10514088004475	1.95485998294237
1.11231711952556	1.95461988271761
1.11949335900637	1.95627359921426
1.12666959848718	1.95603266889881
1.13384583796799	1.95440200424532
1.1410220774488	1.95153583079176
1.14819831692961	1.94713800080661
1.15537455641042	1.94292389148669
1.16255079589123	1.93767623201532
1.16972703537205	1.9316075968485
1.17690327485286	1.92507937050507
1.18407951433367	1.91820523727161
1.19125575381448	1.91141669741382
1.19843199329529	1.90537575828335
1.2056082327761	1.90071327695137
1.21278447225691	1.89509217403449
1.21996071173772	1.88802930555354
1.22713695121853	1.8813929295233
1.23431319069934	1.87497325448109
1.24148943018015	1.86734085473712
1.24866566966096	1.85852882454892
1.25584190914177	1.84739822636149
1.26301814862258	1.83410376053746
1.27019438810339	1.81962009992385
1.2773706275842	1.80592677381862
1.28454686706501	1.79139637947901
1.29172310654582	1.77723360932068
1.29889934602663	1.76457846542485
1.30607558550744	1.75348362107007
1.31325182498825	1.74041011447769
1.32042806446906	1.72430313509298
1.32760430394987	1.70833615371985
1.33478054343068	1.69343048868254
1.34195678291149	1.67727431905632
1.3491330223923	1.66260144714976
1.35630926187311	1.65072008052162
1.36348550135392	1.63865425524565
1.37066174083473	1.62597181101142
1.37783798031554	1.61275452063583
1.38501421979635	1.60065205646803
1.39219045927716	1.59022655203467
1.39936669875797	1.58107254433641
1.40654293823878	1.57350202586478
1.41371917771959	1.56906839266563
1.4208954172004	1.56647160735683
1.42807165668121	1.56329986802426
1.43524789616202	1.55969615816139
1.44242413564283	1.55741844675256
1.44960037512364	1.55598020339302
1.45677661460445	1.55659428459025
1.46395285408526	1.55762444935633
1.47112909356607	1.55706856661778
1.47830533304688	1.55534391636608
1.48548157252769	1.55403666013672
1.4926578120085	1.55316242228463
1.49983405148931	1.55175443871113
1.50701029097012	1.54995252230555
1.51418653045093	1.54798200430099
1.52136276993174	1.54561931678723
1.52853900941255	1.5432069305319
1.53571524889336	1.54079862001765
1.54289148837417	1.53806503847911
1.55006772785498	1.5349236499986
1.55724396733579	1.53004587489932
1.5644202068166	1.52433049098367
1.57159644629741	1.51825446369896
1.57877268577822	1.5127913798398
1.58594892525903	1.50716553739154
1.59312516473984	1.50054551200309
1.60030140422065	1.49260545519589
1.60747764370146	1.48355045994834
1.61465388318227	1.47287725593514
1.62183012266308	1.46103073865002
1.62900636214389	1.44903994815483
1.6361826016247	1.43684993172913
1.64335884110551	1.42317992978753
1.65053508058632	1.40931844325304
1.65771132006713	1.39585431764058
1.66488755954794	1.3822469772578
1.67206379902875	1.36901668020631
1.67924003850956	1.35526698750891
1.68641627799037	1.34207137418321
1.69359251747118	1.33009581367071
1.70076875695199	1.31875650746123
1.7079449964328	1.30706765694259
1.71512123591361	1.29633236599476
1.72229747539442	1.28566086242068
1.72947371487523	1.27493356930445
1.73664995435604	1.26576377305268
1.74382619383685	1.25737175558725
1.75100243331766	1.25106374177184
1.75817867279847	1.24612922477764
1.76535491227928	1.24153985416594
1.77253115176009	1.23660881939871
1.7797073912409	1.23108015170041
1.78688363072171	1.22671328541072
1.79405987020252	1.22230351894695
1.80123610968333	1.21744235035596
1.80841234916414	1.21406265781244
1.81558858864495	1.21089945603873
1.82276482812576	1.20814020459687
1.82994106760657	1.20732015573943
1.83711730708738	1.2071291426398
1.84429354656819	1.20725175382395
1.851469786049	1.20800909979457
1.85864602552981	1.2088905542784
1.86582226501062	1.20943181343364
1.87299850449143	1.20918363260627
1.88017474397224	1.2091621103689
1.88735098345305	1.20932269054543
1.89452722293386	1.20901416898369
1.90170346241467	1.20881793381539
1.90887970189548	1.20970959530379
1.91605594137629	1.21258101520287
1.9232321808571	1.21649350915977
1.93040842033791	1.22033626754023
1.93758465981872	1.22408039346865
1.94476089929954	1.22592769374082
1.95193713878035	1.22676303817251
1.95911337826116	1.22676842597571
1.96628961774197	1.22677952460062
1.97346585722278	1.2260279146464
1.98064209670359	1.22475991119211
1.9878183361844	1.22425217514369
1.99499457566521	1.2245554391668
2.00217081514602	1.22432695267488
2.00934705462683	1.22454235705804
2.01652329410764	1.22645965417229
2.02369953358845	1.22945487673721
2.03087577306926	1.23346252065181
2.03805201255007	1.23824085707485
2.04522825203088	1.24252803388584
2.05240449151169	1.2480897185039
2.0595807309925	1.25312025635632
2.06675697047331	1.25729103290059
2.07393320995412	1.26027235411799
2.08110944943493	1.26279497898701
2.08828568891574	1.26597618806139
2.09546192839655	1.26889564257633
2.10263816787736	1.27241458070197
2.10981440735817	1.27614768537608
2.11699064683898	1.27996056763298
2.12416688631979	1.28397618495549
2.1313431258006	1.28703930076617
2.13851936528141	1.28922663456554
2.14569560476222	1.29161888820151
2.15287184424303	1.29448063985923
2.16004808372384	1.29721976105621
2.16722432320465	1.29904102952028
2.17440056268546	1.29974419957319
2.18157680216627	1.29860344049027
2.18875304164708	1.29621894132939
2.19592928112789	1.29373200677396
2.2031055206087	1.29120517934436
2.21028176008951	1.28979391087611
2.21745799957032	1.28959144397132
2.22463423905113	1.28999595285914
2.23181047853194	1.29195699594159
2.23898671801275	1.29385427351493
2.24616295749356	1.29438360504824
2.25333919697437	1.29350669000648
2.26051543645518	1.29193976303614
2.26769167593599	1.28957136273689
2.2748679154168	1.28565477676062
2.28204415489761	1.28049152417598
2.28922039437842	1.27502699772827
2.29639663385923	1.26930893693726
2.30357287334004	1.26355527692086
2.31074911282085	1.2597484453841
2.31792535230166	1.25648816484736
2.32510159178247	1.25354693955443
2.33227783126328	1.25097261853542
2.33945407074409	1.2486183345325
2.3466303102249	1.2465005992928
2.35380654970571	1.24551550317777
2.36098278918652	1.24370859972195
2.36815902866733	1.24124109999139
2.37533526814814	1.23861074386293
2.38251150762895	1.23634019743036
2.38968774710976	1.23369162058964
2.39686398659057	1.23139048904542
2.40404022607138	1.22875317795365
2.41121646555219	1.22585332974594
2.418392705033	1.22400865091835
2.42556894451381	1.22127485938312
2.43274518399462	1.21765468233734
2.43992142347543	1.21438371301146
2.44709766295624	1.21175302846793
2.45427390243705	1.20921675741854
2.46145014191786	1.2067550685129
2.46862638139867	1.20400512335038
2.47580262087948	1.20012838334719
2.48297886036029	1.19468219612867
2.4901550998411	1.18865382829611
2.49733133932191	1.18240341109245
2.50450757880272	1.17527765626133
2.51168381828353	1.16748947919525
2.51886005776434	1.16083342566887
2.52603629724515	1.15675005125238
2.53321253672596	1.15515220676668
2.54038877620677	1.15460295794894
2.54756501568758	1.15505305634197
2.55474125516839	1.15613331945023
2.5619174946492	1.15744073302678
2.56909373413001	1.15886425315563
2.57626997361082	1.15935542006262
2.58344621309163	1.15926877766885
2.59062245257244	1.15948231191194
2.59779869205325	1.15954644748678
2.60497493153406	1.16023518465617
2.61215117101487	1.16100580669201
2.61932741049568	1.16142623698188
2.62650364997649	1.16138426154199
2.6336798894573	1.16131688315351
2.64085612893811	1.16093525403061
2.64803236841892	1.16119044053298
2.65520860789973	1.16191649863841
2.66238484738054	1.16236288406214
2.66956108686135	1.1626019720876
2.67673732634216	1.16258346473967
2.68391356582297	1.16153528218807
2.69108980530378	1.15912670841987
2.69826604478459	1.1563724682702
2.7054422842654	1.15214790943673
2.71261852374621	1.14717233196917
2.71979476322702	1.14191568406012
2.72697100270784	1.13659639418189
2.73414724218865	1.13147607819353
2.74132348166946	1.12744801909584
2.74849972115027	1.12456661762562
2.75567596063108	1.12266644834847
2.76285220011189	1.12094282730442
2.7700284395927	1.11880405509707
2.77720467907351	1.1161488515338
2.78438091855432	1.11349248665149
2.79155715803513	1.11039446048965
2.79873339751594	1.10655039192417
2.80590963699675	1.10252936185825
2.81308587647756	1.09741602849208
2.82026211595837	1.09305035706784
2.82743835543918	1.08953861877229
2.83461459491999	1.08589240956416
2.8417908344008	1.08293781384982
2.84896707388161	1.08069661299299
2.85614331336242	1.07812556981723
2.86331955284323	1.07556940221958
2.87049579232404	1.0737101970224
2.87767203180485	1.07150525206608
2.88484827128566	1.06925309734563
2.89202451076647	1.06756329512861
2.89920075024728	1.06642853589061
2.90637698972809	1.06525837198055
2.9135532292089	1.06340718059947
2.92072946868971	1.0619341574868
2.92790570817052	1.06023983766351
2.93508194765133	1.05864317774435
2.94225818713214	1.05740873831355
2.94943442661295	1.05696247415945
2.95661066609376	1.05733755324293
2.96378690557457	1.05847847560863
2.97096314505538	1.05986271145583
2.97813938453619	1.05993790553686
2.985315624017	1.05957612761952
2.99249186349781	1.0585822434417
2.99966810297862	1.05697399047613
3.00684434245943	1.0546563941521
3.01402058194024	1.05183609679822
3.02119682142105	1.04924987808043
3.02837306090186	1.04713528212389
3.03554930038267	1.04523458269278
3.04272553986348	1.04348568407783
3.04990177934429	1.0423771592302
3.0570780188251	1.04167662053468
3.06425425830591	1.04190761229031
3.07143049778672	1.04304456321478
3.07860673726753	1.04521922459227
3.08578297674834	1.04815540396304
3.09295921622915	1.0500642169583
3.10013545570996	1.05307398280972
3.10731169519077	1.05635629241795
3.11448793467158	1.05823036355891
3.12166417415239	1.05929675416675
3.1288404136332	1.05931594593943
3.13601665311401	1.05815714020533
3.14319289259482	1.05684219663807
3.15036913207563	1.05463796635738
3.15754537155644	1.05155507429043
3.16472161103725	1.04806717147728
3.17189785051806	1.04532619626958
3.17907408999887	1.04347853768593
3.18625032947968	1.04102046302562
3.19342656896049	1.03946097935935
3.2006028084413	1.0395274655051
3.20777904792211	1.03872108052753
3.21495528740292	1.03739971518439
3.22213152688373	1.03576002487832
3.22930776636454	1.03363570604817
3.23648400584535	1.03158768289181
3.24366024532616	1.02995900198877
3.25083648480697	1.02952846723671
3.25801272428778	1.03033969586058
3.26518896376859	1.0315313356563
3.2723652032494	1.03171863980129
3.27954144273021	1.03124075353819
3.28671768221102	1.03060653719381
3.29389392169183	1.02942802914847
3.30107016117264	1.02750987720572
3.30824640065345	1.02558874194851
3.31542264013426	1.0242123690568
3.32259887961507	1.0232748432868
3.32977511909588	1.02224969423668
3.33695135857669	1.02054516207904
3.3441275980575	1.01853521138052
3.35130383753831	1.01598043418734
3.35848007701912	1.01405042590137
3.36565631649993	1.01376465441125
3.37283255598074	1.01471431820173
3.38000879546155	1.01679610416658
3.38718503494236	1.01871447430326
3.39436127442317	1.02082550256246
3.40153751390398	1.02430746213807
3.40871375338479	1.02671950804369
3.4158899928656	1.02764878602709
3.42306623234641	1.02718585538828
3.43024247182722	1.02525415579004
3.43741871130803	1.02276115776191
3.44459495078884	1.02013558219865
3.45177119026965	1.01763980429966
3.45894742975046	1.01500444057678
3.46612366923127	1.01249106213315
3.47329990871208	1.01064940232433
3.48047614819289	1.00958882989433
3.4876523876737	1.00765356447892
3.49482862715452	1.00682875769027
3.50200486663533	1.00598424653339
3.50918110611614	1.00450299665632
3.51635734559695	1.00328285649376
3.52353358507776	1.002553088735
3.53070982455857	1.00217589624412
3.53788606403938	1.0011181802934
3.54506230352019	0.999667738405967
3.552238543001	0.998514423506462
3.55941478248181	0.997605325441771
3.56659102196262	0.997550891956145
3.57376726144343	0.996892348515482
3.58094350092424	0.996834975168979
3.58811974040505	0.996636079633582
3.59529597988586	0.995841948322155
3.60247221936667	0.994097554277017
3.60964845884748	0.992307949900232
3.61682469832829	0.990431566579215
3.6240009378091	0.988791926786414
3.63117717728991	0.986139416767358
3.63835341677072	0.982425681602052
3.64552965625153	0.978507449956547
3.65270589573234	0.974378136013772
3.65988213521315	0.9708869398205
3.66705837469396	0.968069240283956
3.67423461417477	0.966641605251119
