# Supplementary material for: A unified framework for species spatial patterns: Linking the occupancy area curve, Taylor's Law, the neighborhood density function and two‐plot species turnover
Source: Ecol Lett. 2021 Aug 4;24(10):2043–53. doi: 10.1111/ele.13788 (PMC8518128; doi:10.1111/ele.13788)
Supplement: Supplementary file 4 — Supplementary Material [file ELE-24-2043-s004.zip › calcs/2-sim-thomas/thomas-grid-data/_1856_140_50.csv]

	[0,3.05)	[3.05,6.09)	[6.09,9.14)	[9.14,12.2)	[12.2,15.2)	[15.2,18.3)	[18.3,21.3)	[21.3,24.4)	[24.4,27.4)	[27.4,30.5)	[30.5,33.5)	[33.5,36.6)	[36.6,39.6)	[39.6,42.6)	[42.6,45.7)	[45.7,48.7)	[48.7,51.8)	[51.8,54.8)	[54.8,57.9)	[57.9,60.9]
[27.4,30.5]	36	14	12	13	1	1	1	13	35	33	8	0	1	4	3	4	6	1	0	3
[24.4,27.4)	12	11	19	7	1	0	0	6	13	11	8	5	6	8	3	25	15	3	0	3
[21.3,24.4)	6	17	32	6	0	9	12	15	21	5	15	18	5	1	1	10	14	14	0	8
[18.3,21.3)	0	2	3	2	10	6	30	19	13	7	20	16	5	2	11	19	16	18	4	11
[15.2,18.3)	0	2	4	4	12	3	20	13	6	13	5	12	10	1	10	28	17	29	19	12
[12.2,15.2)	0	0	17	8	6	0	0	10	13	3	4	21	3	12	17	15	11	7	11	3
[9.14,12.2)	0	0	23	7	9	3	6	4	7	1	4	10	2	21	20	11	19	5	0	0
[6.09,9.14)	0	1	28	38	7	7	10	7	24	18	5	25	24	23	12	1	11	3	2	5
[3.05,6.09)	0	0	2	11	15	25	19	5	14	13	8	15	25	14	0	2	3	16	5	5
[0,3.05)	0	0	0	1	6	18	10	5	5	5	20	4	21	13	6	0	0	1	3	0
