# Supplementary material for: A unified framework for species spatial patterns: Linking the occupancy area curve, Taylor's Law, the neighborhood density function and two‐plot species turnover
Source: Ecol Lett. 2021 Aug 4;24(10):2043–53. doi: 10.1111/ele.13788 (PMC8518128; doi:10.1111/ele.13788)
Supplement: Supplementary file 4 — Supplementary Material [file ELE-24-2043-s004.zip › calcs/2-sim-thomas/thomas-grid-data/_108_174_125.csv]

	[0,1.84)	[1.84,3.67)	[3.67,5.51)	[5.51,7.35)	[7.35,9.19)	[9.19,11)	[11,12.9)	[12.9,14.7]
[5.51,7.35]	0	6	3	3	0	6	2	11
[3.67,5.51)	4	0	3	5	4	7	2	4
[1.84,3.67)	0	0	0	0	3	3	5	6
[0,1.84)	7	0	7	6	3	4	4	1
