# Supplementary material for: A unified framework for species spatial patterns: Linking the occupancy area curve, Taylor's Law, the neighborhood density function and two‐plot species turnover
Source: Ecol Lett. 2021 Aug 4;24(10):2043–53. doi: 10.1111/ele.13788 (PMC8518128; doi:10.1111/ele.13788)
Supplement: Supplementary file 4 — Supplementary Material [file ELE-24-2043-s004.zip › calcs/2-sim-thomas/thomas-grid-data/_1856_3_62.csv]

	[0,3.81)	[3.81,7.62)	[7.62,11.4)	[11.4,15.2)	[15.2,19)	[19,22.8)	[22.8,26.7)	[26.7,30.5)	[30.5,34.3)	[34.3,38.1)	[38.1,41.9)	[41.9,45.7)	[45.7,49.5)	[49.5,53.3)	[53.3,57.1)	[57.1,60.9]
[26.7,30.5]	3	1	15	4	1	11	12	7	20	17	8	22	12	15	14	2
[22.8,26.7)	9	11	8	2	0	8	11	27	27	29	22	35	25	11	15	17
[19,22.8)	26	24	19	4	2	33	13	41	33	28	23	40	36	9	23	10
[15.2,19)	18	28	16	0	13	34	38	21	9	34	20	9	19	3	8	13
[11.4,15.2)	18	14	0	7	16	15	34	14	1	12	1	0	4	1	15	14
[7.62,11.4)	15	19	3	39	22	2	12	8	1	0	0	10	45	4	6	26
[3.81,7.62)	2	9	20	12	1	8	20	2	0	0	8	5	59	23	16	38
[0,3.81)	5	13	6	11	1	16	20	17	1	7	11	22	25	3	12	21
