# Supplementary material for: A unified framework for species spatial patterns: Linking the occupancy area curve, Taylor's Law, the neighborhood density function and two‐plot species turnover
Source: Ecol Lett. 2021 Aug 4;24(10):2043–53. doi: 10.1111/ele.13788 (PMC8518128; doi:10.1111/ele.13788)
Supplement: Supplementary file 4 — Supplementary Material [file ELE-24-2043-s004.zip › calcs/2-sim-thomas/thomas-grid-data/_1856_71_50.csv]

	[0,3.05)	[3.05,6.09)	[6.09,9.14)	[9.14,12.2)	[12.2,15.2)	[15.2,18.3)	[18.3,21.3)	[21.3,24.4)	[24.4,27.4)	[27.4,30.5)	[30.5,33.5)	[33.5,36.6)	[36.6,39.6)	[39.6,42.6)	[42.6,45.7)	[45.7,48.7)	[48.7,51.8)	[51.8,54.8)	[54.8,57.9)	[57.9,60.9]
[27.4,30.5]	8	8	44	19	5	10	1	0	10	14	3	8	5	12	9	17	16	15	19	24
[24.4,27.4)	5	15	24	20	11	10	3	5	4	1	0	2	19	34	17	15	9	4	16	20
[21.3,24.4)	7	2	8	11	11	4	1	7	5	3	0	4	10	24	18	6	1	1	0	14
[18.3,21.3)	14	1	8	29	22	1	1	6	9	17	1	12	28	12	4	10	5	11	1	3
[15.2,18.3)	2	0	14	23	18	6	3	6	10	7	4	11	2	0	0	5	3	3	9	2
[12.2,15.2)	8	16	18	15	7	11	1	6	4	3	3	6	0	3	11	20	20	10	13	20
[9.14,12.2)	5	9	30	8	0	1	0	2	24	20	10	4	13	20	11	10	8	6	8	10
[6.09,9.14)	16	19	22	14	0	2	5	5	15	18	7	20	25	1	9	4	0	0	2	6
[3.05,6.09)	7	17	11	1	0	12	26	25	14	0	9	11	7	1	5	8	3	4	0	10
[0,3.05)	12	6	6	9	0	0	19	18	21	0	16	15	7	16	15	8	7	9	0	0
