# Supplementary material for: A unified framework for species spatial patterns: Linking the occupancy area curve, Taylor's Law, the neighborhood density function and two‐plot species turnover
Source: Ecol Lett. 2021 Aug 4;24(10):2043–53. doi: 10.1111/ele.13788 (PMC8518128; doi:10.1111/ele.13788)
Supplement: Supplementary file 4 — Supplementary Material [file ELE-24-2043-s004.zip › calcs/2-sim-thomas/thomas-grid-data/_108_32_pcf.csv]

P.r	pcf
0	Inf
0.00358811974040505	28.014203594119
0.00717623948081009	15.0367565156879
0.0107643592212151	10.742351449732
0.0143524789616202	8.63141308438033
0.0179405987020252	7.37893720224016
0.0215287184424303	6.55460959780437
0.0251168381828353	5.97062213182854
0.0287049579232404	5.52910704103063
0.0322930776636454	5.17593590432974
0.0358811974040505	4.88978909392131
0.0394693171444555	4.67175867580057
0.0430574368848606	4.50095596053975
0.0466455566252656	4.36502267314054
0.0502336763656706	4.25175644973276
0.0538217961060757	4.15156682887959
0.0574099158464807	4.06366856981391
0.0609980355868858	3.99021323442331
0.0645861553272908	3.94147688427252
0.0681742750676959	3.91840931655942
0.0717623948081009	3.90179141481067
0.075350514548506	3.89457774157624
0.078938634288911	3.89299822264098
0.0825267540293161	3.88950123967402
0.0861148737697211	3.90083580496637
0.0897029935101262	3.92296215423974
0.0932911132505312	3.95070587660134
0.0968792329909362	3.97118232126448
0.100467352731341	3.98475047824005
0.104055472471746	3.99424973427254
0.107643592212151	3.99792750038994
0.111231711952556	4.00481812932197
0.114819831692961	4.01096470205396
0.118407951433367	4.01168504664734
0.121996071173772	4.00920850737205
0.125584190914177	4.00065597670847
0.129172310654582	3.98760198067013
0.132760430394987	3.98024143995664
0.136348550135392	3.97905847654083
0.139936669875797	3.9786423958936
0.143524789616202	3.97852365615026
0.147112909356607	3.97556305810503
0.150701029097012	3.97316362581004
0.154289148837417	3.97164159005762
0.157877268577822	3.97189312639
0.161465388318227	3.97143495995139
0.165053508058632	3.96544290319048
0.168641627799037	3.95630220469878
0.172229747539442	3.9516623825753
0.175817867279847	3.95036800585306
0.179405987020252	3.94890113783893
0.182994106760657	3.94938955501952
0.186582226501062	3.95466247751405
0.190170346241467	3.95970571458489
0.193758465981872	3.96330300834979
0.197346585722278	3.96419515045014
0.200934705462683	3.96412816586386
0.204522825203088	3.96408351373501
0.208110944943493	3.96624960233164
0.211699064683898	3.96891250086117
0.215287184424303	3.97216069760377
0.218875304164708	3.97762554424313
0.222463423905113	3.98352857335045
0.226051543645518	3.99222215380051
0.229639663385923	4.00479994289491
0.233227783126328	4.01670643226368
0.236815902866733	4.0292679521315
0.240404022607138	4.04148963029837
0.243992142347543	4.04921287884145
0.247580262087948	4.05383577463667
0.251168381828353	4.05728374911185
0.254756501568758	4.06128946995838
0.258344621309163	4.06513207711097
0.261932741049568	4.06549912818325
0.265520860789973	4.06276623755175
0.269108980530378	4.05898786603534
0.272697100270784	4.05511828608817
0.276285220011189	4.04975806695598
0.279873339751594	4.04261438243428
0.283461459491999	4.03071288945663
0.287049579232404	4.01459131329751
0.290637698972809	3.99482468663544
0.294225818713214	3.97393911076863
0.297813938453619	3.95587412785892
0.301402058194024	3.93898024041007
0.304990177934429	3.92419299455555
0.308578297674834	3.90964939719283
0.312166417415239	3.89438464819343
0.315754537155644	3.87653078722919
0.319342656896049	3.85748115184276
0.322930776636454	3.84078936010221
0.326518896376859	3.82323076749769
0.330107016117264	3.80535519255098
0.333695135857669	3.78534223234306
0.337283255598074	3.76733266009437
0.340871375338479	3.75187535855018
0.344459495078884	3.73746048359305
0.348047614819289	3.72241949452837
0.351635734559695	3.70456449291999
0.3552238543001	3.68804462856975
0.358811974040505	3.67409645415432
0.36240009378091	3.6624699237422
0.365988213521315	3.65384205825198
0.36957633326172	3.64483764761646
0.373164453002125	3.63540570656808
0.37675257274253	3.62897376848761
0.380340692482935	3.62044243177446
0.38392881222334	3.61094537227858
0.387516931963745	3.60253298751846
0.39110505170415	3.59398489253782
0.394693171444555	3.58340442124467
0.39828129118496	3.57051974418682
0.401869410925365	3.55524603208346
0.40545753066577	3.53796977022558
0.409045650406175	3.52305164126895
0.41263377014658	3.50935381921687
0.416221889886985	3.49292726048936
0.41981000962739	3.47830127569629
0.423398129367795	3.46468086123193
0.4269862491082	3.44668616991229
0.430574368848606	3.42570698275342
0.434162488589011	3.40553361950441
0.437750608329416	3.38530727901883
0.441338728069821	3.36397889788655
0.444926847810226	3.3411228998459
0.448514967550631	3.31770704106408
0.452103087291036	3.29546324760943
0.455691207031441	3.27369880388348
0.459279326771846	3.25034438971408
0.462867446512251	3.22382006375071
0.466455566252656	3.19464505185003
0.470043685993061	3.16597713374134
0.473631805733466	3.14059864083757
0.477219925473871	3.11372675674505
0.480808045214276	3.087208800105
0.484396164954681	3.063848367981
0.487984284695086	3.04098231706092
0.491572404435491	3.01634679042655
0.495160524175896	2.98936314747417
0.498748643916301	2.96150104299265
0.502336763656706	2.93220185028287
0.505924883397112	2.90296371026012
0.509513003137517	2.87408512952765
0.513101122877922	2.84660239377826
0.516689242618327	2.821730475553
0.520277362358732	2.7989102412818
0.523865482099137	2.77713199333706
0.527453601839542	2.75536062889342
0.531041721579947	2.73457888184234
0.534629841320352	2.71626653025309
0.538217961060757	2.69904023085811
0.541806080801162	2.68156657678121
0.545394200541567	2.663156837001
0.548982320281972	2.64832712117815
0.552570440022377	2.63862850600556
0.556158559762782	2.63025896576726
0.559746679503187	2.62058700619865
0.563334799243592	2.60901850912248
0.566922918983997	2.59701650729806
0.570511038724402	2.58506282722851
0.574099158464807	2.57225575858918
0.577687278205212	2.55671309999378
0.581275397945617	2.53949835843106
0.584863517686023	2.52176080763242
0.588451637426428	2.50405769437962
0.592039757166833	2.48664794812874
0.595627876907238	2.46909363982124
0.599215996647643	2.45116270219172
0.602804116388048	2.43379654531718
0.606392236128453	2.41656286836323
0.609980355868858	2.39984281134565
0.613568475609263	2.38350128632428
0.617156595349668	2.36563881885857
0.620744715090073	2.34864540682485
0.624332834830478	2.331093302559
0.627920954570883	2.31311931760041
0.631509074311288	2.29513548965306
0.635097194051693	2.27685897257445
0.638685313792098	2.25850026678956
0.642273433532503	2.23952422841669
0.645861553272908	2.22094877405689
0.649449673013313	2.20158633277247
0.653037792753718	2.18225544552045
0.656625912494123	2.1670163298685
0.660214032234528	2.15430973322484
0.663802151974934	2.14278932424223
0.667390271715339	2.13191907065232
0.670978391455744	2.12162793813516
0.674566511196149	2.11362288758069
0.678154630936554	2.10790146160879
0.681742750676959	2.10360118875184
0.685330870417364	2.10012436174923
0.688918990157769	2.09638922831694
0.692507109898174	2.09113814840559
0.696095229638579	2.08511555523146
0.699683349378984	2.0789726198552
0.703271469119389	2.07358336877126
0.706859588859794	2.06851174529555
0.710447708600199	2.06393715931803
0.714035828340604	2.05931479315493
0.717623948081009	2.05699024636281
0.721212067821414	2.05744625169018
0.724800187561819	2.05685625972095
0.728388307302224	2.05411076900256
0.731976427042629	2.0517381484398
0.735564546783035	2.05079305701353
0.739152666523439	2.04935333736264
0.742740786263845	2.04675271538068
0.74632890600425	2.04299812940378
0.749917025744655	2.04123942949451
0.75350514548506	2.0408143474345
0.757093265225465	2.04054448322522
0.76068138496587	2.03920395674444
0.764269504706275	2.03756812738693
0.76785762444668	2.03435351954101
0.771445744187085	2.03117927808653
0.77503386392749	2.0261900277794
0.778621983667895	2.01949249047155
0.7822101034083	2.01213861658406
0.785798223148705	2.00408406357262
0.78938634288911	1.99450747992993
0.792974462629515	1.98396798713902
0.79656258236992	1.97284191847159
0.800150702110325	1.95922332477885
0.80373882185073	1.9435554655025
0.807326941591135	1.92611216238042
0.81091506133154	1.90794151031209
0.814503181071946	1.88933082913209
0.81809130081235	1.87130214595364
0.821679420552756	1.85334321680158
0.825267540293161	1.8338659488582
0.828855660033566	1.81447175055455
0.832443779773971	1.79686681107167
0.836031899514376	1.78013292521432
0.839620019254781	1.76322976898632
0.843208138995186	1.74617093909975
0.846796258735591	1.73090110380221
0.850384378475996	1.7180431230557
0.853972498216401	1.70626423892106
0.857560617956806	1.6944793596977
0.861148737697211	1.6839980034951
0.864736857437616	1.67384514095416
0.868324977178021	1.66322277333464
0.871913096918426	1.65224960066734
0.875501216658831	1.64132044889049
0.879089336399236	1.62963275923433
0.882677456139641	1.61730042986598
0.886265575880046	1.60435996633764
0.889853695620451	1.59132097294581
0.893441815360857	1.57770412629351
0.897029935101261	1.56480002333404
0.900618054841667	1.55171516338916
0.904206174582072	1.5379258684953
0.907794294322477	1.52406583912871
0.911382414062882	1.51216994451746
0.914970533803287	1.50020470440512
0.918558653543692	1.48760203438622
0.922146773284097	1.4749083284552
0.925734893024502	1.46185492009729
0.929323012764907	1.44888269536814
0.932911132505312	1.4356855418842
0.936499252245717	1.4211883559522
0.940087371986122	1.40673799133882
0.943675491726527	1.39195131085568
0.947263611466932	1.37645125030329
0.950851731207337	1.3595632127664
0.954439850947742	1.3429865916841
0.958027970688147	1.32738003411143
0.961616090428552	1.31170289250118
0.965204210168957	1.29560231954651
0.968792329909362	1.27957864459965
0.972380449649768	1.26413458085749
0.975968569390173	1.24974777208299
0.979556689130578	1.23770497227983
0.983144808870983	1.22858532468836
0.986732928611388	1.22129523642268
0.990321048351793	1.21591545632355
0.993909168092198	1.211453478876
0.997497287832603	1.20807979725584
1.00108540757301	1.2060837526537
1.00467352731341	1.20480431831292
1.00826164705382	1.2032167432589
1.01184976679422	1.2018456439963
1.01543788653463	1.20089606237356
1.01902600627503	1.20185231254262
1.02261412601544	1.20564672803275
1.02620224575584	1.21062361808858
1.02979036549625	1.21712005955379
1.03337848523665	1.22545001905509
1.03696660497706	1.23466554864904
1.04055472471746	1.24362156229349
1.04414284445787	1.25116021237957
1.04773096419827	1.25884453516879
1.05131908393868	1.26684480697728
1.05490720367908	1.27463095445654
1.05849532341949	1.28260963341574
1.06208344315989	1.29121900906852
1.0656715629003	1.29954321485906
1.0692596826407	1.30681540071504
1.07284780238111	1.31368769977515
1.07643592212151	1.31913051923643
1.08002404186192	1.32414138580852
1.08361216160232	1.3285845269781
1.08720028134273	1.33215368259155
1.09078840108313	1.33652053972753
1.09437652082354	1.34264068364134
1.09796464056394	1.34828175819276
1.10155276030435	1.3530436464828
1.10514088004475	1.35811624802547
1.10872899978516	1.36229637100642
1.11231711952556	1.36551578824035
1.11590523926597	1.36873801386091
1.11949335900637	1.37284561866643
1.12308147874678	1.37625448579595
1.12666959848718	1.37908020262203
1.13025771822759	1.38337180245947
1.13384583796799	1.38835491638707
1.1374339577084	1.39234392889432
1.1410220774488	1.39657925166755
1.14461019718921	1.40130552042171
1.14819831692961	1.40523883638444
1.15178643667002	1.40889105013213
1.15537455641042	1.41228230364374
1.15896267615083	1.41597416176958
1.16255079589123	1.42063051838761
1.16613891563164	1.42516780453052
1.16972703537205	1.42886347789813
1.17331515511245	1.4327755922559
1.17690327485286	1.43680879222062
1.18049139459326	1.43969008962717
1.18407951433367	1.44094005162251
1.18766763407407	1.44145582662057
1.19125575381448	1.44172842139927
1.19484387355488	1.442455034777
1.19843199329529	1.44309779121137
1.20202011303569	1.4430478951737
1.2056082327761	1.44274714531949
1.2091963525165	1.44270443713165
1.21278447225691	1.44380206425314
1.21637259199731	1.44520429740989
1.21996071173772	1.44628215011065
1.22354883147812	1.44692171474936
1.22713695121853	1.44676438261429
1.23072507095893	1.44583340418752
1.23431319069934	1.44447620327665
1.23790131043974	1.44311590985397
1.24148943018015	1.44141057356946
1.24507754992055	1.43876026905202
1.24866566966096	1.43512888582085
1.25225378940136	1.43083908558965
1.25584190914177	1.42620888321447
1.25943002888217	1.42070999772595
1.26301814862258	1.41372053052189
1.26660626836298	1.40484746248335
1.27019438810339	1.39476800588829
1.27378250784379	1.38307130907341
1.2773706275842	1.37037654272867
1.2809587473246	1.35783526788698
1.28454686706501	1.34581222835418
1.28813498680541	1.33467276883399
1.29172310654582	1.32443632410858
1.29531122628622	1.31460502025259
1.29889934602663	1.30478519853947
1.30248746576703	1.29512332660085
1.30607558550744	1.28553315692769
1.30966370524784	1.27578207915556
1.31325182498825	1.26548311274815
1.31683994472865	1.25562308164434
1.32042806446906	1.2471564698574
1.32401618420946	1.24057888620042
1.32760430394987	1.23464934073127
1.33119242369027	1.22986733851042
1.33478054343068	1.22538462042479
1.33836866317108	1.22125871483779
1.34195678291149	1.21710432248841
1.34554490265189	1.21252486351266
1.3491330223923	1.20703627277406
1.3527211421327	1.20098966110848
1.35630926187311	1.19404915442326
1.35989738161351	1.18649387621393
1.36348550135392	1.17831980461054
1.36707362109432	1.17050501020178
1.37066174083473	1.16362570191502
1.37424986057513	1.15672707168874
1.37783798031554	1.15009355633044
1.38142610005594	1.14386586025198
1.38501421979635	1.13777047479206
1.38860233953675	1.13294743131409
1.39219045927716	1.13047766733356
1.39577857901756	1.12847914434296
1.39936669875797	1.12613457813178
1.40295481849837	1.12448222591025
1.40654293823878	1.12301297315189
1.41013105797918	1.12098793594067
1.41371917771959	1.11906009639429
1.41730729745999	1.11767520805564
1.4208954172004	1.11599318563072
1.4244835369408	1.11355450510866
1.42807165668121	1.11192128642377
1.43165977642161	1.11193925435642
1.43524789616202	1.11189981336904
1.43883601590242	1.11187549658201
1.44242413564283	1.11236309478996
1.44601225538323	1.11226363745386
1.44960037512364	1.1114120685283
1.45318849486404	1.1112160645147
1.45677661460445	1.11107121127533
1.46036473434485	1.11041098860836
1.46395285408526	1.1096930666337
1.46754097382566	1.10802049496002
1.47112909356607	1.10624401098903
1.47471721330647	1.10433570339421
1.47830533304688	1.10202855818896
1.48189345278728	1.09868512632441
1.48548157252769	1.0948395214027
1.48906969226809	1.09065236811399
1.4926578120085	1.08619349018055
1.4962459317489	1.08169345999042
1.49983405148931	1.07757128851302
1.50342217122971	1.07402091478725
1.50701029097012	1.0708301638759
1.51059841071052	1.06846192583226
1.51418653045093	1.06843450286409
1.51777465019133	1.06956164620673
1.52136276993174	1.071769493078
1.52495088967214	1.0738538434049
1.52853900941255	1.07535917709573
1.53212712915295	1.07716250143092
1.53571524889336	1.07892571095255
1.53930336863376	1.08021043677297
1.54289148837417	1.08147277078724
1.54647960811457	1.08243048175082
1.55006772785498	1.08366954778694
1.55365584759538	1.08526917642558
1.55724396733579	1.08778505923756
1.5608320870762	1.09066284314888
1.5644202068166	1.09328344062982
1.56800832655701	1.09518195180745
1.57159644629741	1.09611490846412
1.57518456603782	1.09610999204432
1.57877268577822	1.0951601172411
1.58236080551863	1.09470062332799
1.58594892525903	1.09479250006399
1.58953704499944	1.09500142234921
1.59312516473984	1.0954820691353
1.59671328448025	1.0958545707961
1.60030140422065	1.09621640783979
1.60388952396106	1.0978821850451
1.60747764370146	1.10057292011022
1.61106576344187	1.10339712278877
1.61465388318227	1.10625298896356
1.61824200292268	1.1083222142632
1.62183012266308	1.10955232895522
1.62541824240349	1.1119708895999
1.62900636214389	1.11514781196135
1.6325944818843	1.11778466216555
1.6361826016247	1.12010909414147
1.63977072136511	1.12240317118118
1.64335884110551	1.12503608628607
1.64694696084592	1.12703422154449
1.65053508058632	1.12973132230709
1.65412320032673	1.13262874101233
1.65771132006713	1.1346364848717
1.66129943980754	1.13634582996039
1.66488755954794	1.13864762241256
1.66847567928835	1.14149392496307
1.67206379902875	1.14400071122546
1.67565191876916	1.14602673347831
1.67924003850956	1.14818606668908
1.68282815824997	1.15172046860528
1.68641627799037	1.15623249105751
1.69000439773078	1.16196952855308
1.69359251747118	1.1685030056431
1.69718063721159	1.17515697149503
1.70076875695199	1.18184360362612
1.7043568766924	1.18856805213738
1.7079449964328	1.19544951486471
1.71153311617321	1.20222014800235
1.71512123591361	1.20886366587155
1.71870935565402	1.2150987196997
1.72229747539442	1.22119296227734
1.72588559513483	1.22744424677568
1.72947371487523	1.23480583430743
1.73306183461564	1.24304914565886
1.73664995435604	1.2517792474956
1.74023807409645	1.26007378095194
1.74382619383685	1.26717968985375
1.74741431357726	1.27335492452429
1.75100243331766	1.27902922395535
1.75459055305807	1.28397817928212
1.75817867279847	1.28786180011345
1.76176679253888	1.29088374720186
1.76535491227928	1.2923989631453
1.76894303201969	1.29257499725003
1.77253115176009	1.2927382432082
1.7761192715005	1.29273433537513
1.7797073912409	1.29155936807994
1.78329551098131	1.28856431791749
1.78688363072171	1.28406312950334
1.79047175046212	1.27767965574715
1.79405987020252	1.26993809560791
1.79764798994293	1.26167840141362
1.80123610968333	1.25352037957902
1.80482422942374	1.24509506197912
1.80841234916414	1.23613384720162
1.81200046890455	1.22766714137848
1.81558858864495	1.2199741965767
1.81917670838536	1.2130272276614
1.82276482812576	1.20624334150549
1.82635294786617	1.19965424885829
1.82994106760657	1.1931242964714
1.83352918734698	1.18689114544638
1.83711730708738	1.18061502241855
