# Supplementary material for: A unified framework for species spatial patterns: Linking the occupancy area curve, Taylor's Law, the neighborhood density function and two‐plot species turnover
Source: Ecol Lett. 2021 Aug 4;24(10):2043–53. doi: 10.1111/ele.13788 (PMC8518128; doi:10.1111/ele.13788)
Supplement: Supplementary file 4 — Supplementary Material [file ELE-24-2043-s004.zip › calcs/2-sim-thomas/thomas-grid-data/_108_22_pcf.csv]

P.r	pcf
0	Inf
0.00358811974040505	36.2578819218078
0.00717623948081009	19.1701701296811
0.0107643592212151	13.5071451976965
0.0143524789616202	10.7663791727548
0.0179405987020252	9.14896132919915
0.0215287184424303	8.06083515643723
0.0251168381828353	7.27585102141707
0.0287049579232404	6.70496414047711
0.0322930776636454	6.26256549854612
0.0358811974040505	5.91054198754868
0.0394693171444555	5.61908642770553
0.0430574368848606	5.38258422163876
0.0466455566252656	5.19457510597784
0.0502336763656706	5.03209633862172
0.0538217961060757	4.89842972057177
0.0574099158464807	4.78932660399288
0.0609980355868858	4.70015745863072
0.0645861553272908	4.62752166056084
0.0681742750676959	4.56547622243382
0.0717623948081009	4.5116117752889
0.075350514548506	4.46442578742978
0.078938634288911	4.42743841349153
0.0825267540293161	4.4110552995723
0.0861148737697211	4.401288818557
0.0897029935101262	4.39524989060623
0.0932911132505312	4.39362375114209
0.0968792329909362	4.39968248797548
0.100467352731341	4.42158914556544
0.104055472471746	4.44666333688397
0.107643592212151	4.46731504436293
0.111231711952556	4.49009895965372
0.114819831692961	4.5160475614305
0.118407951433367	4.54781235725811
0.121996071173772	4.58775918582644
0.125584190914177	4.63038376485033
0.129172310654582	4.67053647756345
0.132760430394987	4.7095492229231
0.136348550135392	4.74600354872643
0.139936669875797	4.78373729498484
0.143524789616202	4.82087925447583
0.147112909356607	4.85287940690136
0.150701029097012	4.88363787495025
0.154289148837417	4.92139664860872
0.157877268577822	4.95639190383178
0.161465388318227	4.99690199899763
0.165053508058632	5.04068835248758
0.168641627799037	5.08689718077227
0.172229747539442	5.13197796475149
0.175817867279847	5.17521577536834
0.179405987020252	5.21955069882335
0.182994106760657	5.26476129993324
0.186582226501062	5.30778257307855
0.190170346241467	5.34877142309632
0.193758465981872	5.38976429259506
0.197346585722278	5.42789249088378
0.200934705462683	5.46233498867731
0.204522825203088	5.49194605450787
0.208110944943493	5.52112465750223
0.211699064683898	5.54923814641362
0.215287184424303	5.57453364695071
0.218875304164708	5.5942038841676
0.222463423905113	5.61089245075831
0.226051543645518	5.62631775060806
0.229639663385923	5.6352175764554
0.233227783126328	5.64147746396765
0.236815902866733	5.6439360561878
0.240404022607138	5.64116255775491
0.243992142347543	5.63790713932448
0.247580262087948	5.63455304432362
0.251168381828353	5.62944584734463
0.254756501568758	5.62329707725156
0.258344621309163	5.61580703719126
0.261932741049568	5.60396935291237
0.265520860789973	5.59302898826783
0.269108980530378	5.58319005711793
0.272697100270784	5.56821248858975
0.276285220011189	5.55329747233296
0.279873339751594	5.54457849870148
0.283461459491999	5.53116171393659
0.287049579232404	5.50996816644075
0.290637698972809	5.48886092010006
0.294225818713214	5.47107373151982
0.297813938453619	5.4510839153985
0.301402058194024	5.42925884385886
0.304990177934429	5.40665941673051
0.308578297674834	5.37935663479269
0.312166417415239	5.35531943532181
0.315754537155644	5.33563669409846
0.319342656896049	5.31577980407003
0.322930776636454	5.29766868817649
0.326518896376859	5.28005791654088
0.330107016117264	5.26298645866653
0.333695135857669	5.24444829783353
0.337283255598074	5.22696866386961
0.340871375338479	5.20747533578153
0.344459495078884	5.186723132327
0.348047614819289	5.16711949121347
0.351635734559695	5.14753248059776
0.3552238543001	5.12699186858262
0.358811974040505	5.10702780462336
0.36240009378091	5.08822435594714
0.365988213521315	5.0692286912355
0.36957633326172	5.04636067868902
0.373164453002125	5.0168554012538
0.37675257274253	4.98203734663544
0.380340692482935	4.94719259756165
0.38392881222334	4.91415955863938
0.387516931963745	4.87951414251234
0.39110505170415	4.84182714612672
0.394693171444555	4.80365076626101
0.39828129118496	4.7681605439762
0.401869410925365	4.73318408731425
0.40545753066577	4.69382877108386
0.409045650406175	4.65149681824542
0.41263377014658	4.61050878188915
0.416221889886985	4.56774232670823
0.41981000962739	4.52410354752231
0.423398129367795	4.4839309020324
0.4269862491082	4.44413693690849
0.430574368848606	4.40273639259533
0.434162488589011	4.36076122832889
0.437750608329416	4.31702958118459
0.441338728069821	4.27477894550482
0.444926847810226	4.23288658500896
0.448514967550631	4.18796571453815
0.452103087291036	4.14524696344093
0.455691207031441	4.10483027999427
0.459279326771846	4.06471011740623
0.462867446512251	4.0299949188809
0.466455566252656	3.99962142504359
0.470043685993061	3.97159347821664
0.473631805733466	3.94652559604328
0.477219925473871	3.92346878316328
0.480808045214276	3.9007554902771
0.484396164954681	3.8760703058724
0.487984284695086	3.85063239710228
0.491572404435491	3.82694278720475
0.495160524175896	3.80405754167325
0.498748643916301	3.77891758065222
0.502336763656706	3.75295151629259
0.505924883397112	3.72497442005029
0.509513003137517	3.69537433516514
0.513101122877922	3.66502608341787
0.516689242618327	3.63469738397924
0.520277362358732	3.60348409119422
0.523865482099137	3.57061220597258
0.527453601839542	3.53743907470996
0.531041721579947	3.50381816467504
0.534629841320352	3.4708633110082
0.538217961060757	3.43900992692189
0.541806080801162	3.40782718848428
0.545394200541567	3.37777060683265
0.548982320281972	3.34932760638992
0.552570440022377	3.32126789698386
0.556158559762782	3.29044872013358
0.559746679503187	3.25918600757102
0.563334799243592	3.2281993990995
0.566922918983997	3.1978168229719
0.570511038724402	3.16346427942323
0.574099158464807	3.12768957792451
0.577687278205212	3.09562239549557
0.581275397945617	3.0648957425676
0.584863517686023	3.03293672878421
0.588451637426428	3.00037975991846
0.592039757166833	2.96971314024091
0.595627876907238	2.93945352838818
0.599215996647643	2.90843008971474
0.602804116388048	2.87866456208303
0.606392236128453	2.8479509235541
0.609980355868858	2.81573060623218
0.613568475609263	2.78499920826903
0.617156595349668	2.75408543038356
0.620744715090073	2.72490055246394
0.624332834830478	2.70025427841964
0.627920954570883	2.67889031292719
0.631509074311288	2.65992794944299
0.635097194051693	2.64269737648154
0.638685313792098	2.62634249670872
0.642273433532503	2.60827726203386
0.645861553272908	2.59002997683302
0.649449673013313	2.57340838598962
0.653037792753718	2.55706417937878
0.656625912494123	2.54043900303706
0.660214032234528	2.52483666580909
0.663802151974934	2.5092676749726
0.667390271715339	2.49459523347444
0.670978391455744	2.48022479398863
0.674566511196149	2.46413347776675
0.678154630936554	2.44694005653708
0.681742750676959	2.42999760874222
0.685330870417364	2.41311741792925
0.688918990157769	2.39446065177086
0.692507109898174	2.3743704306286
0.696095229638579	2.35641441634859
0.699683349378984	2.33844111091375
0.703271469119389	2.31983289330636
0.706859588859794	2.30164576222012
0.710447708600199	2.28586530924956
0.714035828340604	2.27058357576797
0.717623948081009	2.25338698735871
0.721212067821414	2.23423298406718
0.724800187561819	2.21590681372596
0.728388307302224	2.19617257384055
0.731976427042629	2.17624630979394
0.735564546783035	2.15671882263873
0.739152666523439	2.13688414195769
0.742740786263845	2.1188028415013
0.74632890600425	2.09977564550022
0.749917025744655	2.07961395502745
0.75350514548506	2.05985071888497
0.757093265225465	2.04025389964486
0.76068138496587	2.02026327847404
0.764269504706275	2.00146283011826
0.76785762444668	1.98399863300732
0.771445744187085	1.9673943518854
0.77503386392749	1.95329957727061
0.778621983667895	1.94064787885414
0.7822101034083	1.92783646404804
0.785798223148705	1.91486073049935
0.78938634288911	1.90260360413673
0.792974462629515	1.89117048728311
0.79656258236992	1.87940056029741
0.800150702110325	1.86718084883859
0.80373882185073	1.85610049008268
0.807326941591135	1.84625934775248
0.81091506133154	1.83782727188649
0.814503181071946	1.8297083316178
0.81809130081235	1.82132291022226
0.821679420552756	1.81214709335003
0.825267540293161	1.80127707303637
0.828855660033566	1.79054715709291
0.832443779773971	1.77890799713555
0.836031899514376	1.76699373362974
0.839620019254781	1.75692047163999
0.843208138995186	1.74672569292163
0.846796258735591	1.7353399585504
0.850384378475996	1.72392047042209
0.853972498216401	1.71125777066728
0.857560617956806	1.6979033213359
0.861148737697211	1.68485926015875
0.864736857437616	1.67267724170288
0.868324977178021	1.65979985185727
0.871913096918426	1.64644624975885
0.875501216658831	1.63371161676183
0.879089336399236	1.62136441892735
0.882677456139641	1.6088231757824
0.886265575880046	1.59719502727257
0.889853695620451	1.58646705351013
0.893441815360857	1.57512096919574
0.897029935101261	1.5617826045349
0.900618054841667	1.54829064287023
0.904206174582072	1.53527209744721
0.907794294322477	1.5216879178857
0.911382414062882	1.5076992434932
0.914970533803287	1.49321962091042
0.918558653543692	1.47787757403843
0.922146773284097	1.46254843604281
0.925734893024502	1.44837897295828
0.929323012764907	1.43485129745372
0.932911132505312	1.42230577286742
0.936499252245717	1.4098914930953
0.940087371986122	1.39572005849337
0.943675491726527	1.38049749040438
0.947263611466932	1.36540368170885
0.950851731207337	1.35007951335431
0.954439850947742	1.33374757753019
0.958027970688147	1.31683128398822
0.961616090428552	1.30080807504606
0.965204210168957	1.28431987576541
0.968792329909362	1.26831249953977
0.972380449649768	1.2527743165808
0.975968569390173	1.23732518716067
0.979556689130578	1.2220326548614
0.983144808870983	1.2068207381004
0.986732928611388	1.19168398223347
0.990321048351793	1.17593007167523
0.993909168092198	1.16266116202191
0.997497287832603	1.15061198893812
1.00108540757301	1.13865278021663
1.00467352731341	1.12719861203326
1.00826164705382	1.11669417393101
1.01184976679422	1.10818590077816
1.01543788653463	1.10053348649087
1.01902600627503	1.09367966410224
1.02261412601544	1.08628460703715
1.02620224575584	1.07838948504922
1.02979036549625	1.06996645936905
1.03337848523665	1.06259629742394
1.03696660497706	1.05645790470546
1.04055472471746	1.05080388058564
1.04414284445787	1.04534913704326
1.04773096419827	1.0393687132431
1.05131908393868	1.0331091319527
1.05490720367908	1.02741274555114
1.05849532341949	1.02121218282517
1.06208344315989	1.01373753599231
1.0656715629003	1.00562702404219
1.0692596826407	0.996370949174818
1.07284780238111	0.986396328695006
1.07643592212151	0.977237774077299
1.08002404186192	0.969089899771039
1.08361216160232	0.96076820022315
1.08720028134273	0.95282248932822
1.09078840108313	0.945550473755551
1.09437652082354	0.938063503752565
1.09796464056394	0.931816080057159
1.10155276030435	0.926639569348622
1.10514088004475	0.922600558619111
1.10872899978516	0.920329887994162
1.11231711952556	0.919740898186652
1.11590523926597	0.919525580529568
1.11949335900637	0.919778625287584
1.12308147874678	0.919824162404889
1.12666959848718	0.919741219531999
1.13025771822759	0.918998231213357
1.13384583796799	0.917321144776728
1.1374339577084	0.915882879765526
1.1410220774488	0.914983905486848
1.14461019718921	0.913625376741935
1.14819831692961	0.911743463267612
1.15178643667002	0.909098343142418
1.15537455641042	0.906154085559449
1.15896267615083	0.903731698899906
1.16255079589123	0.901224931844034
1.16613891563164	0.898741281248985
1.16972703537205	0.895722751146006
1.17331515511245	0.893414514121924
1.17690327485286	0.89110575621461
1.18049139459326	0.888790384544182
1.18407951433367	0.886593912460453
1.18766763407407	0.884199473945167
1.19125575381448	0.88131092184315
1.19484387355488	0.87702178089781
1.19843199329529	0.87260637099933
1.20202011303569	0.868765813467839
1.2056082327761	0.864756687856384
1.2091963525165	0.861330184128624
1.21278447225691	0.85900026348663
1.21637259199731	0.856437838511537
1.21996071173772	0.854334476603394
1.22354883147812	0.852222892475861
1.22713695121853	0.849681527386991
1.23072507095893	0.846736974309045
1.23431319069934	0.843780145594825
1.23790131043974	0.839864142555282
1.24148943018015	0.834523901689434
1.24507754992055	0.829013451485054
1.24866566966096	0.824944245922037
1.25225378940136	0.821574979197284
1.25584190914177	0.817889531445879
1.25943002888217	0.815338103567024
1.26301814862258	0.814387216459633
1.26660626836298	0.81372399193296
1.27019438810339	0.812580309680286
1.27378250784379	0.810584479610533
1.2773706275842	0.80881574592275
1.2809587473246	0.807781865314289
1.28454686706501	0.807359059161012
1.28813498680541	0.806555227080277
1.29172310654582	0.805811796584867
1.29531122628622	0.805868963153179
1.29889934602663	0.805875507301793
1.30248746576703	0.805896563996943
1.30607558550744	0.80531964398891
1.30966370524784	0.804232000617857
1.31325182498825	0.803672483980195
1.31683994472865	0.805038041250645
1.32042806446906	0.80882955748959
1.32401618420946	0.813015389439713
1.32760430394987	0.817938759130657
1.33119242369027	0.823965941410682
1.33478054343068	0.830790561211599
1.33836866317108	0.837615553441231
1.34195678291149	0.844181956631491
1.34554490265189	0.851333216955974
1.3491330223923	0.858358610917166
1.3527211421327	0.865901236708018
1.35630926187311	0.873675421023341
1.35989738161351	0.88009813630746
1.36348550135392	0.885835905263843
1.36707362109432	0.891609282201012
1.37066174083473	0.897690948082904
1.37424986057513	0.903849625191887
1.37783798031554	0.909593655915306
1.38142610005594	0.914484786512719
1.38501421979635	0.917844229798681
1.38860233953675	0.921099518107399
1.39219045927716	0.924346157238673
1.39577857901756	0.927357834783828
1.39936669875797	0.931867917138058
1.40295481849837	0.936822885028604
1.40654293823878	0.942373139483967
1.41013105797918	0.947776582330916
1.41371917771959	0.952593289213742
1.41730729745999	0.957569492018292
1.4208954172004	0.963170992051992
1.4244835369408	0.969652292500762
1.42807165668121	0.977041940129048
1.43165977642161	0.984166170487382
1.43524789616202	0.991022430627806
1.43883601590242	0.997628511355456
1.44242413564283	1.00321336421267
1.44601225538323	1.00771769926766
1.44960037512364	1.01157837250778
1.45318849486404	1.01543553613221
1.45677661460445	1.01887477664961
1.46036473434485	1.02231880370763
1.46395285408526	1.02571711514893
1.46754097382566	1.02937952787784
1.47112909356607	1.03303955656052
1.47471721330647	1.03683263497178
1.47830533304688	1.04021065713011
1.48189345278728	1.0425020994508
1.48548157252769	1.04397860583175
1.48906969226809	1.04461856999521
1.4926578120085	1.04413316482288
1.4962459317489	1.04222554246322
1.49983405148931	1.04052948534494
1.50342217122971	1.03982627480669
1.50701029097012	1.03915990818747
1.51059841071052	1.03861687337376
1.51418653045093	1.03792085574815
1.51777465019133	1.03688659816949
1.52136276993174	1.03581474785959
1.52495088967214	1.03460563033577
1.52853900941255	1.0336027080761
1.53212712915295	1.03297554952935
1.53571524889336	1.03228393745001
1.53930336863376	1.03115424960107
1.54289148837417	1.02998339214253
1.54647960811457	1.02822921315204
1.55006772785498	1.02696886419507
1.55365584759538	1.02597476157314
1.55724396733579	1.02546803932349
1.5608320870762	1.02644209166622
1.5644202068166	1.02771640803326
1.56800832655701	1.02919308339503
1.57159644629741	1.02982404211743
1.57518456603782	1.02947445157134
1.57877268577822	1.02877910677889
1.58236080551863	1.02917029606269
1.58594892525903	1.02978382685183
1.58953704499944	1.02912759597921
1.59312516473984	1.02680145495524
1.59671328448025	1.02283949674506
1.60030140422065	1.01853296888889
1.60388952396106	1.01431667551911
1.60747764370146	1.00968119640649
1.61106576344187	1.00440614042541
1.61465388318227	0.998861908697489
1.61824200292268	0.994729289091912
1.62183012266308	0.991189806714406
1.62541824240349	0.98805421984245
1.62900636214389	0.986383221885585
1.6325944818843	0.984645413715765
1.6361826016247	0.982265334505711
1.63977072136511	0.980206894494159
1.64335884110551	0.978550263531025
1.64694696084592	0.977125496392301
1.65053508058632	0.976056498084126
1.65412320032673	0.976332000982058
1.65771132006713	0.975907417240203
1.66129943980754	0.975307943541364
1.66488755954794	0.975633672338139
1.66847567928835	0.976176678416347
1.67206379902875	0.976557930038936
1.67565191876916	0.976113129694493
1.67924003850956	0.974456611063306
1.68282815824997	0.972568993930345
1.68641627799037	0.971402886717667
1.69000439773078	0.971191642343688
1.69359251747118	0.971984429976871
1.69718063721159	0.972540112268398
1.70076875695199	0.973377932965359
1.7043568766924	0.975008694621432
1.7079449964328	0.977508192988023
1.71153311617321	0.979171044860257
1.71512123591361	0.979738738394886
1.71870935565402	0.979912544154565
1.72229747539442	0.980633126620458
1.72588559513483	0.982266444856567
1.72947371487523	0.984178249063478
1.73306183461564	0.985593719967594
1.73664995435604	0.986984169850218
1.74023807409645	0.987251047891106
1.74382619383685	0.987405331187275
1.74741431357726	0.987256292820843
1.75100243331766	0.986917392673354
1.75459055305807	0.986189221418113
1.75817867279847	0.984888364623206
1.76176679253888	0.983831953564534
1.76535491227928	0.983219870475685
1.76894303201969	0.983152814298902
1.77253115176009	0.983601361978116
1.7761192715005	0.985334844095779
1.7797073912409	0.987406024413766
1.78329551098131	0.988604578476146
1.78688363072171	0.989608584246431
1.79047175046212	0.990431905530979
1.79405987020252	0.990346768790321
1.79764798994293	0.989998312686042
1.80123610968333	0.990635040498221
1.80482422942374	0.991847887403853
1.80841234916414	0.993209247044179
1.81200046890455	0.993367984959125
1.81558858864495	0.994096997700775
1.81917670838536	0.995395621392101
1.82276482812576	0.996649873319015
1.82635294786617	0.997666307391978
1.82994106760657	0.99871659777428
1.83352918734698	1.00018159386413
1.83711730708738	1.00202462528261
