# Supplementary material for: A unified framework for species spatial patterns: Linking the occupancy area curve, Taylor's Law, the neighborhood density function and two‐plot species turnover
Source: Ecol Lett. 2021 Aug 4;24(10):2043–53. doi: 10.1111/ele.13788 (PMC8518128; doi:10.1111/ele.13788)
Supplement: Supplementary file 4 — Supplementary Material [file ELE-24-2043-s004.zip › calcs/2-sim-thomas/thomas-grid-data/_108_8_25.csv]

	[0,0.367)	[0.367,0.735)	[0.735,1.1)	[1.1,1.47)	[1.47,1.84)	[1.84,2.2)	[2.2,2.57)	[2.57,2.94)	[2.94,3.31)	[3.31,3.67)	[3.67,4.04)	[4.04,4.41)	[4.41,4.78)	[4.78,5.14)	[5.14,5.51)	[5.51,5.88)	[5.88,6.25)	[6.25,6.61)	[6.61,6.98)	[6.98,7.35)	[7.35,7.72)	[7.72,8.08)	[8.08,8.45)	[8.45,8.82)	[8.82,9.19)	[9.19,9.55)	[9.55,9.92)	[9.92,10.3)	[10.3,10.7)	[10.7,11)	[11,11.4)	[11.4,11.8)	[11.8,12.1)	[12.1,12.5)	[12.5,12.9)	[12.9,13.2)	[13.2,13.6)	[13.6,14)	[14,14.3)	[14.3,14.7]
[6.98,7.35]	0	0	2	1	0	0	0	0	2	0	0	0	0	0	0	0	0	0	0	0	0	0	0	0	0	0	0	0	0	0	0	0	0	0	0	0	0	0	0	0
[6.61,6.98)	0	0	0	0	0	0	0	0	0	0	0	0	0	0	0	0	0	0	0	0	0	0	0	1	0	0	0	0	0	0	0	0	0	0	0	0	0	0	0	0
[6.25,6.61)	0	0	0	0	0	0	0	0	0	0	0	0	0	0	0	0	0	0	0	0	0	0	0	0	0	0	0	0	0	0	0	0	0	0	0	0	0	0	0	0
[5.88,6.25)	0	0	0	0	0	0	0	1	0	0	0	0	0	0	0	0	0	0	0	0	0	0	0	0	0	0	0	0	0	0	0	0	0	0	0	0	0	0	0	0
[5.51,5.88)	0	0	0	0	0	0	0	0	0	0	0	0	0	0	0	0	0	0	0	0	0	0	0	0	0	0	0	0	0	0	0	0	0	0	0	0	0	0	0	0
[5.14,5.51)	0	0	0	0	0	0	0	0	0	0	0	0	0	0	0	0	0	0	0	0	0	0	0	0	0	0	0	0	0	0	0	0	0	0	0	0	0	0	0	0
[4.78,5.14)	0	0	0	0	0	0	0	0	0	0	0	0	0	0	0	0	1	0	0	0	0	0	1	0	0	0	0	0	0	0	0	0	0	0	0	0	0	0	0	0
[4.41,4.78)	0	0	0	1	0	1	0	0	0	0	0	0	0	0	2	2	0	0	0	0	0	0	1	0	0	0	0	0	0	0	0	0	1	0	0	0	0	0	0	0
[4.04,4.41)	0	0	0	0	0	0	0	0	0	2	0	0	0	0	1	0	0	1	2	2	1	0	0	0	0	1	0	2	0	0	0	0	1	1	0	0	0	0	2	1
[3.67,4.04)	0	0	0	0	0	0	0	0	0	0	1	0	0	0	0	1	0	0	0	0	0	0	1	2	0	3	1	1	2	0	0	0	1	1	0	0	0	0	1	0
[3.31,3.67)	0	0	0	0	0	0	0	0	0	0	0	0	0	0	0	0	0	0	0	1	2	0	0	0	1	0	4	1	0	0	0	0	0	0	0	0	0	0	0	0
[2.94,3.31)	0	0	0	0	0	0	0	0	0	0	0	0	0	0	0	0	0	0	0	0	1	0	0	1	0	0	0	0	0	0	0	2	0	0	0	0	0	0	1	0
[2.57,2.94)	0	0	0	0	0	0	0	0	0	0	0	0	0	0	0	0	0	0	0	1	3	1	2	2	0	0	0	0	0	0	1	0	1	0	0	0	0	0	0	1
[2.2,2.57)	0	0	0	0	0	3	0	0	0	0	0	0	0	0	0	0	0	0	0	0	0	0	1	0	0	0	0	0	0	0	0	0	0	0	0	0	0	0	0	0
[1.84,2.2)	0	0	0	0	0	1	0	0	0	0	0	0	0	0	0	0	0	1	1	0	0	0	1	0	0	0	0	0	0	0	0	0	0	0	0	0	0	0	0	0
[1.47,1.84)	0	0	1	0	0	0	0	0	0	0	0	0	0	0	0	0	0	1	2	0	0	0	0	0	0	0	0	0	0	0	0	0	0	0	0	0	0	0	0	0
[1.1,1.47)	0	0	0	0	0	0	0	0	0	2	0	0	0	1	1	0	0	0	0	0	0	0	0	0	0	0	0	0	0	0	0	0	0	0	0	0	0	0	0	0
[0.735,1.1)	1	0	0	0	0	0	0	0	0	0	0	0	0	0	1	1	0	0	0	0	0	0	0	0	0	0	0	0	0	0	0	0	0	0	0	0	0	0	0	0
[0.367,0.735)	1	3	0	0	0	0	0	0	0	0	0	0	0	0	0	1	0	0	0	0	1	0	0	0	0	0	0	0	0	0	0	0	0	0	0	0	0	0	0	0
[0,0.367)	0	0	0	0	0	0	0	0	1	1	0	0	0	2	0	0	0	1	0	1	0	0	0	0	0	0	0	0	0	0	0	0	0	1	1	0	0	0	0	0
