# Supplementary material for: A unified framework for species spatial patterns: Linking the occupancy area curve, Taylor's Law, the neighborhood density function and two‐plot species turnover
Source: Ecol Lett. 2021 Aug 4;24(10):2043–53. doi: 10.1111/ele.13788 (PMC8518128; doi:10.1111/ele.13788)
Supplement: Supplementary file 4 — Supplementary Material [file ELE-24-2043-s004.zip › calcs/2-sim-thomas/thomas-grid-data/_1856_13_10.csv]

	[0,0.609)	[0.609,1.22)	[1.22,1.83)	[1.83,2.44)	[2.44,3.05)	[3.05,3.66)	[3.66,4.26)	[4.26,4.87)	[4.87,5.48)	[5.48,6.09)	[6.09,6.7)	[6.7,7.31)	[7.31,7.92)	[7.92,8.53)	[8.53,9.14)	[9.14,9.75)	[9.75,10.4)	[10.4,11)	[11,11.6)	[11.6,12.2)	[12.2,12.8)	[12.8,13.4)	[13.4,14)	[14,14.6)	[14.6,15.2)	[15.2,15.8)	[15.8,16.5)	[16.5,17.1)	[17.1,17.7)	[17.7,18.3)	[18.3,18.9)	[18.9,19.5)	[19.5,20.1)	[20.1,20.7)	[20.7,21.3)	[21.3,21.9)	[21.9,22.5)	[22.5,23.2)	[23.2,23.8)	[23.8,24.4)	[24.4,25)	[25,25.6)	[25.6,26.2)	[26.2,26.8)	[26.8,27.4)	[27.4,28)	[28,28.6)	[28.6,29.2)	[29.2,29.9)
[29.9,30.5]	0	0	1	1	0	1	0	0	0	0	0	0	0	0	0	0	0	0	0	0	0	1	1	2	1	2	0	1	0	0	0	0	0	0	0	0	0	0	0	0	0	0	0	1	1	0	0	0	0
[29.2,29.9)	2	1	1	0	2	0	0	0	0	0	0	0	0	0	0	0	0	0	0	1	0	0	0	2	3	2	0	1	1	0	0	0	0	0	0	0	0	0	1	1	1	3	1	3	1	0	0	0	0
[28.6,29.2)	0	0	0	0	1	0	1	1	0	0	0	0	0	0	0	0	0	0	0	0	0	0	1	0	0	1	0	2	0	0	0	0	0	0	0	0	0	0	0	1	0	2	0	0	1	0	0	0	1
[28,28.6)	1	2	3	0	1	1	0	2	0	0	0	0	0	1	0	0	0	0	0	1	0	2	0	0	2	0	0	0	1	0	0	0	0	0	0	0	0	0	0	1	0	1	4	0	1	0	0	0	1
[27.4,28)	3	1	1	3	0	0	0	0	0	1	0	0	0	0	0	0	0	0	0	0	0	1	2	2	2	1	1	0	0	0	0	0	0	0	0	0	0	0	0	0	1	1	0	2	1	1	0	0	1
[26.8,27.4)	0	1	1	0	1	0	1	0	0	0	0	0	0	0	0	0	0	0	0	0	0	0	0	1	2	1	1	0	0	1	0	0	0	0	0	0	0	0	0	2	0	0	1	1	1	1	1	1	3
[26.2,26.8)	1	3	2	1	0	1	0	0	1	0	0	0	0	0	0	0	0	1	1	0	1	0	0	1	0	0	2	0	0	0	0	0	0	0	0	0	0	0	0	0	0	0	0	0	0	0	0	1	1
[25.6,26.2)	0	0	1	0	0	0	0	0	0	0	0	0	1	0	0	0	0	0	0	0	1	1	0	0	1	0	0	1	0	0	0	0	0	0	0	0	0	0	0	0	0	0	0	1	0	0	1	0	1
[25,25.6)	0	0	0	1	0	0	0	0	0	0	1	1	1	1	0	2	0	0	1	0	0	0	1	0	2	1	2	1	0	0	0	1	0	0	0	0	0	0	0	0	0	0	0	1	0	0	0	1	2
[24.4,25)	0	0	0	0	0	0	0	0	0	0	1	0	1	1	1	3	0	1	2	1	0	1	2	0	1	2	1	0	0	0	1	0	0	0	0	0	0	0	0	0	0	0	2	0	0	0	2	1	1
[23.8,24.4)	0	0	0	0	0	0	0	0	0	0	0	2	0	2	0	0	5	1	2	2	3	3	0	1	1	0	0	1	2	0	1	0	1	0	0	2	0	1	0	0	0	1	0	0	0	0	0	0	0
[23.2,23.8)	0	1	0	0	0	0	0	0	0	0	1	0	0	0	1	0	2	7	4	1	2	1	2	1	2	0	0	0	0	2	2	2	0	0	0	0	0	0	0	0	1	0	0	0	0	0	0	0	0
[22.5,23.2)	0	0	0	0	0	0	0	0	0	0	0	1	1	1	3	0	1	2	0	0	1	1	0	1	1	2	0	1	1	0	0	0	0	0	1	0	0	0	0	0	0	0	0	0	0	0	0	0	0
[21.9,22.5)	1	0	0	0	0	1	0	0	0	0	0	0	1	1	0	0	0	1	1	2	0	1	0	0	0	0	2	0	1	0	0	0	0	0	1	0	0	1	1	1	1	0	1	1	0	0	0	0	0
[21.3,21.9)	2	0	0	0	0	0	0	0	0	0	0	1	3	0	0	0	3	0	2	0	1	1	0	0	0	0	1	0	0	1	0	2	0	0	0	0	0	0	0	1	1	0	1	0	0	0	0	0	0
[20.7,21.3)	1	0	0	0	0	0	0	0	0	0	2	2	2	1	2	1	0	1	0	0	0	0	0	0	0	0	1	0	1	2	0	0	0	1	0	0	1	0	1	3	0	1	1	0	0	0	0	0	0
[20.1,20.7)	0	1	2	0	2	0	0	0	0	0	0	1	3	3	0	0	0	0	1	1	0	1	1	0	0	1	0	0	0	0	1	0	0	0	0	2	0	2	0	0	1	0	0	1	0	0	0	0	0
[19.5,20.1)	1	0	0	0	1	0	1	0	1	0	0	0	0	0	2	1	2	0	1	0	0	0	0	1	0	1	0	2	1	0	1	0	0	0	1	1	2	0	0	0	0	0	0	0	0	0	0	0	0
[18.9,19.5)	0	1	1	0	1	1	1	0	0	0	1	0	1	0	1	0	2	0	0	0	0	0	0	0	2	0	0	2	0	0	1	2	2	1	0	1	1	3	2	0	1	0	0	0	0	0	0	0	0
[18.3,18.9)	1	1	1	0	1	0	0	0	0	0	0	0	0	0	0	0	0	0	0	0	0	0	0	0	2	0	1	0	0	0	0	0	0	0	0	2	0	1	2	1	1	1	0	0	0	0	0	0	0
[17.7,18.3)	0	0	0	0	0	0	0	0	0	0	0	0	0	0	0	0	0	0	0	1	1	1	0	0	0	0	0	1	0	0	0	0	0	0	1	0	1	0	0	0	2	0	2	0	0	0	0	0	0
[17.1,17.7)	0	1	0	0	0	0	0	0	0	2	0	0	0	0	0	0	0	1	1	0	1	1	0	1	0	0	0	0	0	0	0	0	0	1	0	2	0	1	1	0	1	0	1	0	0	0	0	0	0
[16.5,17.1)	0	0	0	0	0	1	0	0	1	0	0	0	0	0	0	0	1	2	0	0	0	1	0	0	0	1	0	0	0	0	0	1	1	2	0	3	1	1	0	1	1	0	0	0	0	0	0	0	0
[15.8,16.5)	0	0	1	1	0	0	0	2	1	1	0	0	0	0	0	0	0	0	0	1	0	0	2	0	1	0	0	0	0	0	0	0	1	3	1	0	0	3	0	1	0	0	0	0	0	0	0	0	0
[15.2,15.8)	0	0	0	1	1	0	1	1	0	2	2	0	0	0	0	1	1	0	0	1	0	1	1	0	0	0	0	0	0	0	0	0	0	4	1	1	2	1	0	0	0	0	0	0	0	0	0	0	0
[14.6,15.2)	1	0	0	0	0	1	1	1	1	0	3	2	0	0	0	0	1	0	0	0	0	0	1	0	0	0	0	0	0	0	0	1	0	1	1	0	2	0	0	1	0	0	0	0	0	0	0	0	1
[14,14.6)	0	0	0	0	0	0	0	3	0	0	0	0	0	0	0	0	0	0	0	0	0	2	0	0	1	0	0	0	0	0	1	0	2	0	1	1	1	0	0	0	1	0	0	0	0	0	0	0	0
[13.4,14)	0	1	0	0	0	0	1	0	0	0	0	0	0	0	0	0	1	1	0	2	0	0	0	0	0	0	0	0	0	0	0	0	0	0	0	0	0	0	0	0	0	0	0	0	0	0	0	0	0
[12.8,13.4)	2	0	0	0	0	0	0	0	0	0	1	0	0	0	0	0	0	0	3	0	0	0	0	0	0	0	0	1	0	0	1	0	1	0	0	0	1	0	1	0	0	0	0	0	0	0	0	0	1
[12.2,12.8)	0	0	1	0	0	0	0	0	0	0	0	1	0	1	1	1	1	0	2	0	0	0	0	0	0	0	0	0	0	0	0	0	0	1	0	0	0	0	0	0	0	1	0	0	0	0	0	0	0
[11.6,12.2)	0	0	0	0	0	0	0	0	0	0	1	0	0	0	0	0	2	1	1	1	0	0	0	0	0	0	0	0	1	2	2	0	1	1	0	0	0	0	1	0	0	1	0	0	0	0	0	0	0
[11,11.6)	0	0	0	0	0	0	0	0	0	0	0	0	0	0	1	1	0	1	1	0	0	0	0	0	0	0	0	0	0	0	0	1	2	0	0	0	0	1	0	0	0	0	0	0	0	0	0	0	1
[10.4,11)	0	0	0	0	0	0	0	0	0	0	0	0	1	0	0	1	0	0	0	0	0	1	0	0	0	0	0	1	0	0	0	1	0	0	0	0	0	0	0	0	0	0	0	0	0	0	2	0	0
[9.75,10.4)	1	0	2	0	0	0	0	0	0	0	0	0	0	0	0	1	0	1	0	0	0	0	0	0	0	0	1	1	0	1	1	0	1	0	0	0	0	1	0	0	0	1	1	0	0	0	0	0	1
[9.14,9.75)	0	1	0	1	0	0	0	0	0	0	0	0	0	1	0	2	1	0	0	0	0	0	0	0	0	0	0	0	0	0	0	1	0	0	0	0	0	0	0	4	1	0	1	1	0	0	1	2	0
[8.53,9.14)	0	0	1	0	0	0	0	0	0	0	0	0	0	0	0	0	1	0	0	0	0	0	0	0	0	0	0	0	0	0	0	0	0	0	0	1	0	3	1	0	2	2	1	1	0	0	0	0	1
[7.92,8.53)	0	1	0	1	0	0	0	0	0	0	0	0	0	0	0	0	0	0	0	0	0	0	0	0	0	0	0	0	0	0	0	0	0	0	0	0	0	1	1	1	1	0	0	0	1	2	2	0	0
[7.31,7.92)	0	0	2	0	1	0	0	0	0	0	0	0	1	0	0	2	1	1	0	0	0	0	0	0	0	0	0	0	0	0	0	0	0	0	0	0	1	0	2	0	0	1	0	0	1	0	0	0	0
[6.7,7.31)	3	1	0	1	0	0	1	1	0	0	0	0	0	0	1	2	0	0	0	1	0	0	0	0	0	0	0	0	0	0	0	0	0	0	0	0	0	0	0	0	1	1	1	0	1	0	0	0	1
[6.09,6.7)	0	0	0	1	0	0	0	0	0	0	0	1	0	0	1	1	1	1	1	0	0	0	0	0	0	0	0	0	0	0	0	0	0	0	0	1	0	0	0	0	0	2	0	0	0	0	0	0	0
[5.48,6.09)	0	0	1	0	0	0	0	0	0	0	0	0	2	1	1	1	0	2	0	0	0	3	0	0	0	0	0	0	0	0	0	1	0	0	0	0	0	0	1	0	0	0	0	1	1	0	0	0	0
[4.87,5.48)	1	0	0	0	0	0	0	1	0	0	0	1	0	1	0	3	2	0	0	0	0	2	0	0	0	0	0	1	1	0	0	1	0	0	0	0	0	0	0	0	0	0	0	0	0	0	0	0	0
[4.26,4.87)	0	0	2	0	0	0	0	0	0	0	0	1	1	0	3	1	2	1	3	0	0	0	0	0	0	0	0	1	0	1	0	0	0	0	0	0	0	0	0	0	0	0	0	0	0	0	0	0	0
[3.66,4.26)	0	0	1	0	0	1	1	0	2	2	1	1	2	0	1	3	1	0	0	1	0	1	0	0	0	0	0	0	1	0	0	2	0	1	0	0	0	0	0	0	0	0	0	0	0	0	0	0	0
[3.05,3.66)	2	2	0	0	0	2	1	2	0	2	1	0	2	1	2	4	1	3	1	3	0	1	1	0	1	0	0	0	0	2	2	2	0	0	1	0	0	0	0	0	0	0	0	0	0	0	0	0	1
[2.44,3.05)	1	0	0	2	2	1	1	1	2	0	1	3	2	3	2	1	3	1	0	0	0	0	0	0	0	0	0	0	0	2	1	0	1	0	0	1	0	0	0	0	0	0	0	0	0	0	0	0	0
[1.83,2.44)	0	0	1	3	2	1	0	1	2	2	0	1	0	1	1	2	1	1	0	1	0	1	1	0	0	0	0	0	0	0	1	0	0	1	0	0	0	0	0	0	0	0	0	0	0	0	0	0	0
[1.22,1.83)	0	1	2	0	2	3	0	2	2	4	1	1	2	3	0	1	1	0	1	0	0	0	0	0	0	0	0	0	0	0	0	1	0	0	0	0	0	0	0	0	0	0	0	0	0	0	1	0	0
[0.609,1.22)	2	0	0	1	2	1	2	1	1	1	1	0	0	0	3	2	4	0	0	0	0	0	0	0	0	0	0	0	0	0	0	0	0	0	0	0	0	0	0	0	0	0	0	0	1	1	0	0	0
[0,0.609)	0	1	1	0	1	0	0	0	2	0	1	0	0	0	1	0	0	0	0	0	0	0	0	0	0	0	0	0	0	0	0	0	0	0	0	0	0	0	0	0	0	0	0	0	1	0	2	0	0
[truncated: 51 more columns]
