# Supplementary material for: A unified framework for species spatial patterns: Linking the occupancy area curve, Taylor's Law, the neighborhood density function and two‐plot species turnover
Source: Ecol Lett. 2021 Aug 4;24(10):2043–53. doi: 10.1111/ele.13788 (PMC8518128; doi:10.1111/ele.13788)
Supplement: Supplementary file 4 — Supplementary Material [file ELE-24-2043-s004.zip › calcs/2-sim-thomas/thomas-grid-data/_108_50_pcf.csv]

P.r	pcf
0	Inf
0.00358811974040505	41.7837358417825
0.00717623948081009	22.4986050854131
0.0107643592212151	16.109356793322
0.0143524789616202	12.9090557833122
0.0179405987020252	10.9984103366835
0.0215287184424303	9.79865122578309
0.0251168381828353	8.99073491778264
0.0287049579232404	8.43577286155108
0.0322930776636454	8.01422419927706
0.0358811974040505	7.67503917905509
0.0394693171444555	7.40358103517708
0.0430574368848606	7.19783505526109
0.0466455566252656	7.05002836416556
0.0502336763656706	6.93725729109599
0.0538217961060757	6.87398691962113
0.0574099158464807	6.81808687808942
0.0609980355868858	6.76053030465566
0.0645861553272908	6.69890642355981
0.0681742750676959	6.64397516637458
0.0717623948081009	6.5895188887456
0.075350514548506	6.53664259476732
0.078938634288911	6.50014405467662
0.0825267540293161	6.48471603345459
0.0861148737697211	6.46324221053142
0.0897029935101262	6.43857704300775
0.0932911132505312	6.40885664582504
0.0968792329909362	6.37677039541177
0.100467352731341	6.34498499481926
0.104055472471746	6.31543706708819
0.107643592212151	6.28504295998128
0.111231711952556	6.25406821755025
0.114819831692961	6.21631329271676
0.118407951433367	6.17137225165256
0.121996071173772	6.1259264711917
0.125584190914177	6.0933062583042
0.129172310654582	6.0587753392706
0.132760430394987	6.03162110801214
0.136348550135392	6.00393401604982
0.139936669875797	5.97707099581077
0.143524789616202	5.95056210442694
0.147112909356607	5.92513489222717
0.150701029097012	5.90416966182147
0.154289148837417	5.88290061092657
0.157877268577822	5.85902530060067
0.161465388318227	5.83155137450073
0.165053508058632	5.80597569734641
0.168641627799037	5.78164427673409
0.172229747539442	5.75273675314798
0.175817867279847	5.72476753935787
0.179405987020252	5.69968243166035
0.182994106760657	5.67986570238585
0.186582226501062	5.6602233206897
0.190170346241467	5.63991937351891
0.193758465981872	5.62367504723511
0.197346585722278	5.60874566660492
0.200934705462683	5.58807455608502
0.204522825203088	5.56534762854384
0.208110944943493	5.53910826707786
0.211699064683898	5.5108303152763
0.215287184424303	5.48244616567783
0.218875304164708	5.45262647685069
0.222463423905113	5.41964841340643
0.226051543645518	5.38581462743211
0.229639663385923	5.35249616820182
0.233227783126328	5.31958142659807
0.236815902866733	5.28659286676593
0.240404022607138	5.25467760410123
0.243992142347543	5.22121985207504
0.247580262087948	5.18883875842417
0.251168381828353	5.15544014343829
0.254756501568758	5.12065693990279
0.258344621309163	5.08687159141579
0.261932741049568	5.04913848633421
0.265520860789973	5.00880226596361
0.269108980530378	4.96575546672122
0.272697100270784	4.92206172967313
0.276285220011189	4.88675486079324
0.279873339751594	4.85701965960511
0.283461459491999	4.82270704790224
0.287049579232404	4.78570892367055
0.290637698972809	4.74676487294189
0.294225818713214	4.70597509475053
0.297813938453619	4.66278117286137
0.301402058194024	4.61425065935376
0.304990177934429	4.56069818441505
0.308578297674834	4.50967718027662
0.312166417415239	4.45893616195811
0.315754537155644	4.40602238115479
0.319342656896049	4.35064095846526
0.322930776636454	4.29833712421298
0.326518896376859	4.25052730936785
0.330107016117264	4.20847015876643
0.333695135857669	4.17447326421009
0.337283255598074	4.14577350194833
0.340871375338479	4.11996183513496
0.344459495078884	4.09558910818719
0.348047614819289	4.07479196558669
0.351635734559695	4.05383735327924
0.3552238543001	4.03778819388267
0.358811974040505	4.0240446830808
0.36240009378091	4.01047900576368
0.365988213521315	3.9930914708136
0.36957633326172	3.97200908084759
0.373164453002125	3.94885843607448
0.37675257274253	3.92421242927262
0.380340692482935	3.90157499657579
0.38392881222334	3.88444430549447
0.387516931963745	3.86666145308473
0.39110505170415	3.84596016392005
0.394693171444555	3.82444801108373
0.39828129118496	3.80257794853869
0.401869410925365	3.77999613374501
0.40545753066577	3.75496523363566
0.409045650406175	3.72671889696059
0.41263377014658	3.69784893419824
0.416221889886985	3.66440983657437
0.41981000962739	3.62894730265846
0.423398129367795	3.59515806376735
0.4269862491082	3.56404822087288
0.430574368848606	3.53394375349155
0.434162488589011	3.50226493197793
0.437750608329416	3.46863745251621
0.441338728069821	3.43339994900231
0.444926847810226	3.39738754457964
0.448514967550631	3.36079063724221
0.452103087291036	3.32349969545654
0.455691207031441	3.28552502456356
0.459279326771846	3.24596138258095
0.462867446512251	3.20461242448271
0.466455566252656	3.16341675254494
0.470043685993061	3.12229696579723
0.473631805733466	3.0805117262629
0.477219925473871	3.03951540913086
0.480808045214276	2.99905097207341
0.484396164954681	2.95954847018148
0.487984284695086	2.92036623016861
0.491572404435491	2.87951889634684
0.495160524175896	2.8388224738604
0.498748643916301	2.80068227369617
0.502336763656706	2.76196209209111
0.505924883397112	2.72230839691791
0.509513003137517	2.68144750897314
0.513101122877922	2.63899576293375
0.516689242618327	2.59413388534963
0.520277362358732	2.55040873282231
0.523865482099137	2.50688257221896
0.527453601839542	2.46474528080201
0.531041721579947	2.42370229804961
0.534629841320352	2.38483177149062
0.538217961060757	2.3487169924908
0.541806080801162	2.31573765037397
0.545394200541567	2.28633604210596
0.548982320281972	2.25802584289285
0.552570440022377	2.22973499363373
0.556158559762782	2.2007664094459
0.559746679503187	2.17397911748919
0.563334799243592	2.14772085022549
0.566922918983997	2.1220188913348
0.570511038724402	2.09648716502307
0.574099158464807	2.07044170783688
0.577687278205212	2.04571634170566
0.581275397945617	2.02616966200688
0.584863517686023	2.00702248323839
0.588451637426428	1.98594703304911
0.592039757166833	1.9636392887738
0.595627876907238	1.94025691762294
0.599215996647643	1.91813199612008
0.602804116388048	1.89515198286382
0.606392236128453	1.86954666827476
0.609980355868858	1.84177874636059
0.613568475609263	1.81351987358918
0.617156595349668	1.78641276234634
0.620744715090073	1.75815581711364
0.624332834830478	1.72982990182516
0.627920954570883	1.70159693549997
0.631509074311288	1.67433475730508
0.635097194051693	1.65022190614979
0.638685313792098	1.63018421917899
0.642273433532503	1.61490461636373
0.645861553272908	1.60526500884936
0.649449673013313	1.59918968195166
0.653037792753718	1.59255698238383
0.656625912494123	1.58503695198328
0.660214032234528	1.57894882625515
0.663802151974934	1.5740728443658
0.667390271715339	1.56976213625032
0.670978391455744	1.56547095222517
0.674566511196149	1.56007279702953
0.678154630936554	1.55446125194754
0.681742750676959	1.54904334103966
0.685330870417364	1.54367492647785
0.688918990157769	1.53796941741605
0.692507109898174	1.53257087680765
0.696095229638579	1.52711908331753
0.699683349378984	1.52307604583301
0.703271469119389	1.52160563809876
0.706859588859794	1.52035900240311
0.710447708600199	1.51690791485953
0.714035828340604	1.51208607563439
0.717623948081009	1.5058912238331
0.721212067821414	1.49988148842839
0.724800187561819	1.4974740368534
0.728388307302224	1.49536555354254
0.731976427042629	1.49462526233931
0.735564546783035	1.49423281603865
0.739152666523439	1.49222083535831
0.742740786263845	1.48834144030554
0.74632890600425	1.48336610577178
0.749917025744655	1.47842381067087
0.75350514548506	1.47323536565802
0.757093265225465	1.46769583648613
0.76068138496587	1.46306242281432
0.764269504706275	1.4575339613378
0.76785762444668	1.45158633147437
0.771445744187085	1.44480588889535
0.77503386392749	1.43708891219435
0.778621983667895	1.43060797903846
0.7822101034083	1.42482876131145
0.785798223148705	1.41702892642849
0.78938634288911	1.40743449880505
0.792974462629515	1.39622016636826
0.79656258236992	1.38377360422782
0.800150702110325	1.37027216211304
0.80373882185073	1.35734048579998
0.807326941591135	1.34581546036284
0.81091506133154	1.33500673660778
0.814503181071946	1.32526527328656
0.81809130081235	1.31567030540905
0.821679420552756	1.30594784846174
0.825267540293161	1.29632725364454
0.828855660033566	1.28738695555644
0.832443779773971	1.27886751128327
0.836031899514376	1.27064943573575
0.839620019254781	1.2638258011707
0.843208138995186	1.2576366286611
0.846796258735591	1.25309106394551
0.850384378475996	1.24987974109604
0.853972498216401	1.24574062863718
0.857560617956806	1.24050129692792
0.861148737697211	1.23496608448497
0.864736857437616	1.23039849052623
0.868324977178021	1.22692776773867
0.871913096918426	1.2273452552731
0.875501216658831	1.22880985013604
0.879089336399236	1.22999913864678
0.882677456139641	1.23155308229468
0.886265575880046	1.23288351213221
0.889853695620451	1.23356907478156
0.893441815360857	1.23349620072317
0.897029935101261	1.23251956208465
0.900618054841667	1.23239879245854
0.904206174582072	1.23379632877863
0.907794294322477	1.23661420626929
0.911382414062882	1.23955799698664
0.914970533803287	1.24135577787563
0.918558653543692	1.2430324723132
0.922146773284097	1.24501009933574
0.925734893024502	1.24531356588003
0.929323012764907	1.244626054819
0.932911132505312	1.24271317270264
0.936499252245717	1.24059445190564
0.940087371986122	1.23827218179849
0.943675491726527	1.23676438303466
0.947263611466932	1.23745133212633
0.950851731207337	1.24025747945878
0.954439850947742	1.24426151239964
0.958027970688147	1.24823802454274
0.961616090428552	1.25176008953162
0.965204210168957	1.2555634486692
0.968792329909362	1.25912920637192
0.972380449649768	1.26394598290423
0.975968569390173	1.27028297744695
0.979556689130578	1.27767846417829
0.983144808870983	1.28392045925767
0.986732928611388	1.28846926269957
0.990321048351793	1.2928408730074
0.993909168092198	1.29697090527662
0.997497287832603	1.30055258261177
1.00108540757301	1.30256614147027
1.00467352731341	1.30422943104403
1.00826164705382	1.30674671969925
1.01184976679422	1.30876110004178
1.01543788653463	1.30988189915346
1.01902600627503	1.31058189485162
1.02261412601544	1.31087858089544
1.02620224575584	1.31156921431061
1.02979036549625	1.31119748001519
1.03337848523665	1.30959656947177
1.03696660497706	1.30741215479092
1.04055472471746	1.30468163778984
1.04414284445787	1.30023151046748
1.04773096419827	1.29445598237824
1.05131908393868	1.28767653421822
1.05490720367908	1.28062568436527
1.05849532341949	1.27440936665108
1.06208344315989	1.26871554988971
1.0656715629003	1.26345291718377
1.0692596826407	1.2566916620889
1.07284780238111	1.24930820290628
1.07643592212151	1.24176908877393
1.08002404186192	1.23328812849057
1.08361216160232	1.22526335781428
1.08720028134273	1.21688396142176
1.09078840108313	1.20762194062808
1.09437652082354	1.19773897877715
1.09796464056394	1.18714693809456
1.10155276030435	1.17605929542479
1.10514088004475	1.1645204090796
1.10872899978516	1.15313131421018
1.11231711952556	1.14191383367364
1.11590523926597	1.13087623259928
1.11949335900637	1.120087776408
1.12308147874678	1.10927914575451
1.12666959848718	1.09869454636941
1.13025771822759	1.08962380000442
1.13384583796799	1.08006190706441
1.1374339577084	1.06990194273993
1.1410220774488	1.05941076210008
1.14461019718921	1.04887431950378
1.14819831692961	1.03811493569216
1.15178643667002	1.02843231748349
1.15537455641042	1.01834573260702
1.15896267615083	1.00752813855398
1.16255079589123	0.995221245826322
1.16613891563164	0.982549642526574
1.16972703537205	0.970517289520473
1.17331515511245	0.95988687904445
1.17690327485286	0.952721076403727
1.18049139459326	0.946544932829741
1.18407951433367	0.940907748466431
1.18766763407407	0.933959820207863
1.19125575381448	0.926261239152214
1.19484387355488	0.918517330861543
1.19843199329529	0.910342656077736
1.20202011303569	0.902188991537014
1.2056082327761	0.89459137012331
1.2091963525165	0.888592747739348
1.21278447225691	0.884100494880403
1.21637259199731	0.880072891591635
1.21996071173772	0.875765205919639
1.22354883147812	0.872132987925394
1.22713695121853	0.868330331984353
1.23072507095893	0.864018530581794
1.23431319069934	0.859313278046358
1.23790131043974	0.853947866081727
1.24148943018015	0.848969902492025
1.24507754992055	0.84473973395025
1.24866566966096	0.841761177781089
1.25225378940136	0.838851304862577
1.25584190914177	0.835837131308208
1.25943002888217	0.833867885368653
1.26301814862258	0.831806581044612
1.26660626836298	0.829432279283317
1.27019438810339	0.828114775609984
1.27378250784379	0.827158580541577
1.2773706275842	0.828157753001436
1.2809587473246	0.830798294485201
1.28454686706501	0.833318881400793
1.28813498680541	0.835466796367823
1.29172310654582	0.83900002628951
1.29531122628622	0.843429195409994
1.29889934602663	0.847975290526006
1.30248746576703	0.853525233788916
1.30607558550744	0.858448386985321
1.30966370524784	0.86224425552278
1.31325182498825	0.865598318038677
1.31683994472865	0.869020235110715
1.32042806446906	0.872738487345789
1.32401618420946	0.876595894413647
1.32760430394987	0.880257109620691
1.33119242369027	0.883992919374797
1.33478054343068	0.887149839562363
1.33836866317108	0.890489805800114
1.34195678291149	0.894099220623313
1.34554490265189	0.899116698803086
1.3491330223923	0.906106817252286
1.3527211421327	0.913582684166666
1.35630926187311	0.921106690910706
1.35989738161351	0.929180990497559
1.36348550135392	0.937516234212055
1.36707362109432	0.946038440822186
1.37066174083473	0.954571614882612
1.37424986057513	0.96324738928821
1.37783798031554	0.972920564144241
1.38142610005594	0.982427263145886
1.38501421979635	0.99092923290841
1.38860233953675	0.999172566150035
1.39219045927716	1.00756942928134
1.39577857901756	1.0154586358969
1.39936669875797	1.02352351618272
1.40295481849837	1.03267928603671
1.40654293823878	1.04130299377553
1.41013105797918	1.04861784433597
1.41371917771959	1.05505206697992
1.41730729745999	1.06244728978397
1.4208954172004	1.06949616400386
1.4244835369408	1.07643128302502
1.42807165668121	1.08259119195163
1.43165977642161	1.08932408521482
1.43524789616202	1.09580401632478
1.43883601590242	1.10063475345026
1.44242413564283	1.1040071493114
1.44601225538323	1.10624996002665
1.44960037512364	1.10794002567332
1.45318849486404	1.10931027500735
1.45677661460445	1.1107737720955
1.46036473434485	1.11195853197434
1.46395285408526	1.11231820563468
1.46754097382566	1.11109282162076
1.47112909356607	1.10916633160308
1.47471721330647	1.10746355606873
1.47830533304688	1.10670713932101
1.48189345278728	1.10654016036637
1.48548157252769	1.10728461823156
1.48906969226809	1.10705023032088
1.4926578120085	1.10623045287053
1.4962459317489	1.10523401449372
1.49983405148931	1.10383730350624
1.50342217122971	1.10169245079899
1.50701029097012	1.09918909375452
1.51059841071052	1.09619744528675
1.51418653045093	1.09280226178582
1.51777465019133	1.08998079907793
1.52136276993174	1.08767218130044
1.52495088967214	1.08537652474682
1.52853900941255	1.08282800394372
1.53212712915295	1.07962136693774
1.53571524889336	1.07654286730725
1.53930336863376	1.07282243781698
1.54289148837417	1.06868879736876
1.54647960811457	1.06406387533991
1.55006772785498	1.0597575062065
1.55365584759538	1.05583067323411
1.55724396733579	1.0517041757494
1.5608320870762	1.04788914799803
1.5644202068166	1.0438633082258
1.56800832655701	1.03861803987563
1.57159644629741	1.03389590334091
1.57518456603782	1.02860818358922
1.57877268577822	1.02265448882312
1.58236080551863	1.01729445333849
1.58594892525903	1.01249417140893
1.58953704499944	1.00741667627179
1.59312516473984	1.00322055925406
1.59671328448025	0.99950915956811
1.60030140422065	0.995916830008338
1.60388952396106	0.992400963262692
1.60747764370146	0.989258284723846
1.61106576344187	0.984865444982198
1.61465388318227	0.979092219469305
1.61824200292268	0.972101850491867
1.62183012266308	0.964711115672743
1.62541824240349	0.956581791070881
1.62900636214389	0.948756422205811
1.6325944818843	0.94102682820894
1.6361826016247	0.934363577741665
1.63977072136511	0.928392982145564
1.64335884110551	0.922653027619531
1.64694696084592	0.918112194693345
1.65053508058632	0.914954518573484
1.65412320032673	0.912898599163206
1.65771132006713	0.910459378633577
1.66129943980754	0.908061457553149
1.66488755954794	0.905138264210524
1.66847567928835	0.901938744446338
1.67206379902875	0.899387037550855
1.67565191876916	0.896928514714993
1.67924003850956	0.894778887223802
1.68282815824997	0.892777362018526
1.68641627799037	0.890496541334346
1.69000439773078	0.887801551926158
1.69359251747118	0.884701866980308
1.69718063721159	0.882087857353015
1.70076875695199	0.879924380929875
1.7043568766924	0.878943009617285
1.7079449964328	0.878084401625325
1.71153311617321	0.876363459153709
1.71512123591361	0.875060920754063
1.71870935565402	0.875328264451709
1.72229747539442	0.876691447625447
1.72588559513483	0.877847432154945
1.72947371487523	0.879409471683206
1.73306183461564	0.880903232232461
1.73664995435604	0.882394876625641
1.74023807409645	0.882929625690789
1.74382619383685	0.88246953023832
1.74741431357726	0.881098248437541
1.75100243331766	0.879714251202223
1.75459055305807	0.878813610723527
1.75817867279847	0.877401292469041
1.76176679253888	0.87603725681653
1.76535491227928	0.874237443892284
1.76894303201969	0.871427537968615
1.77253115176009	0.868026549977065
1.7761192715005	0.865155773619165
1.7797073912409	0.862774087750931
1.78329551098131	0.860417924419635
1.78688363072171	0.858632127164934
1.79047175046212	0.857843272539557
1.79405987020252	0.857147039148155
1.79764798994293	0.856990387583095
1.80123610968333	0.856836122318595
1.80482422942374	0.856909974934951
1.80841234916414	0.856436043828373
1.81200046890455	0.855453786749725
1.81558858864495	0.854655403646387
1.81917670838536	0.853815582276021
1.82276482812576	0.853566004670322
1.82635294786617	0.852814779062752
1.82994106760657	0.852064527443528
1.83352918734698	0.851326115629487
1.83711730708738	0.851253742052961
