# Supplementary material for: A unified framework for species spatial patterns: Linking the occupancy area curve, Taylor's Law, the neighborhood density function and two‐plot species turnover
Source: Ecol Lett. 2021 Aug 4;24(10):2043–53. doi: 10.1111/ele.13788 (PMC8518128; doi:10.1111/ele.13788)
Supplement: Supplementary file 4 — Supplementary Material [file ELE-24-2043-s004.zip › calcs/2-sim-thomas/thomas-grid-data/_432_11_50.csv]

	[0,1.47)	[1.47,2.94)	[2.94,4.41)	[4.41,5.88)	[5.88,7.35)	[7.35,8.82)	[8.82,10.3)	[10.3,11.8)	[11.8,13.2)	[13.2,14.7)	[14.7,16.2)	[16.2,17.6)	[17.6,19.1)	[19.1,20.6)	[20.6,22)	[22,23.5)	[23.5,25)	[25,26.5)	[26.5,27.9)	[27.9,29.4]
[13.2,14.7]	1	1	0	0	0	0	1	3	5	10	5	6	10	2	0	5	1	0	6	4
[11.8,13.2)	3	6	1	0	0	0	6	7	12	4	4	0	6	4	0	10	0	8	1	0
[10.3,11.8)	0	3	7	2	0	3	1	8	8	0	0	0	0	0	0	5	2	1	0	0
[8.82,10.3)	0	0	0	0	3	10	3	1	0	0	1	0	0	0	1	3	1	0	0	0
[7.35,8.82)	0	0	0	0	0	6	4	9	1	0	5	1	2	1	0	0	0	0	0	0
[5.88,7.35)	0	3	11	0	0	0	2	6	1	0	2	3	7	6	0	0	0	0	0	0
[4.41,5.88)	0	3	11	0	1	3	3	4	5	0	0	3	8	0	0	0	1	5	5	1
[2.94,4.41)	2	1	0	0	2	1	1	6	0	0	0	0	0	0	0	0	6	3	7	7
[1.47,2.94)	5	5	11	3	3	1	0	0	0	0	0	0	0	0	0	0	3	2	1	0
[0,1.47)	13	2	1	3	0	0	0	0	0	0	0	0	1	1	2	8	3	3	0	0
