# Supplementary material for: A unified framework for species spatial patterns: Linking the occupancy area curve, Taylor's Law, the neighborhood density function and two‐plot species turnover
Source: Ecol Lett. 2021 Aug 4;24(10):2043–53. doi: 10.1111/ele.13788 (PMC8518128; doi:10.1111/ele.13788)
Supplement: Supplementary file 4 — Supplementary Material [file ELE-24-2043-s004.zip › calcs/2-sim-thomas/thomas-grid-data/_108_40_pcf.csv]

P.r	pcf
0	Inf
0.00358811974040505	48.2741356250962
0.00717623948081009	25.7450030889864
0.0107643592212151	18.2855703703975
0.0143524789616202	14.6220987057942
0.0179405987020252	12.4208025573353
0.0215287184424303	10.9555012954487
0.0251168381828353	9.89735871940334
0.0287049579232404	9.08637792140331
0.0322930776636454	8.4591025435728
0.0358811974040505	7.97910267151496
0.0394693171444555	7.60043723185666
0.0430574368848606	7.28164554683532
0.0466455566252656	6.99946673523314
0.0502336763656706	6.75401199171507
0.0538217961060757	6.5477047548711
0.0574099158464807	6.36662807152967
0.0609980355868858	6.20356523825255
0.0645861553272908	6.06838560626058
0.0681742750676959	5.95425558496388
0.0717623948081009	5.84711822498388
0.075350514548506	5.76258180988281
0.078938634288911	5.69738475670719
0.0825267540293161	5.64284364658343
0.0861148737697211	5.6027333579625
0.0897029935101262	5.57479023270989
0.0932911132505312	5.55311472678898
0.0968792329909362	5.53349426808173
0.100467352731341	5.51763098408987
0.104055472471746	5.50579202359914
0.107643592212151	5.49429290759324
0.111231711952556	5.47617246290469
0.114819831692961	5.45170691578773
0.118407951433367	5.42711081485822
0.121996071173772	5.39846963540481
0.125584190914177	5.37025019060832
0.129172310654582	5.3467254160893
0.132760430394987	5.32575495696965
0.136348550135392	5.30415519516506
0.139936669875797	5.27977387719135
0.143524789616202	5.25343401622355
0.147112909356607	5.2216355199776
0.150701029097012	5.18341416388989
0.154289148837417	5.14015793164649
0.157877268577822	5.09899132171827
0.161465388318227	5.06048846267221
0.165053508058632	5.02065433595224
0.168641627799037	4.98263644966038
0.172229747539442	4.94681895866921
0.175817867279847	4.90816794385732
0.179405987020252	4.86406381343282
0.182994106760657	4.82052400189505
0.186582226501062	4.77667290645364
0.190170346241467	4.73076614032882
0.193758465981872	4.68164642718701
0.197346585722278	4.62896465668672
0.200934705462683	4.57283927580268
0.204522825203088	4.51407659329824
0.208110944943493	4.45898659689874
0.211699064683898	4.40317590517398
0.215287184424303	4.34495949236452
0.218875304164708	4.28532176598369
0.222463423905113	4.23250009637221
0.226051543645518	4.18185867119229
0.229639663385923	4.1288803348987
0.233227783126328	4.07703285205901
0.236815902866733	4.02518021565066
0.240404022607138	3.97333849481952
0.243992142347543	3.92550317760622
0.247580262087948	3.8826836664984
0.251168381828353	3.8431686383143
0.254756501568758	3.80191683519904
0.258344621309163	3.76472624311814
0.261932741049568	3.73052223873671
0.265520860789973	3.69647475493423
0.269108980530378	3.66568099158043
0.272697100270784	3.63418001866117
0.276285220011189	3.60182318967943
0.279873339751594	3.56759691295069
0.283461459491999	3.53428728197837
0.287049579232404	3.5035406224562
0.290637698972809	3.4745311033369
0.294225818713214	3.44527117535558
0.297813938453619	3.4157708111042
0.301402058194024	3.38396939562691
0.304990177934429	3.35160976301507
0.308578297674834	3.317484867002
0.312166417415239	3.28444069111543
0.315754537155644	3.25240164373277
0.319342656896049	3.22077138892388
0.322930776636454	3.18633675196833
0.326518896376859	3.14958738734389
0.330107016117264	3.11063499638777
0.333695135857669	3.07108089009836
0.337283255598074	3.03172997493773
0.340871375338479	2.99227611129008
0.344459495078884	2.95052169797328
0.348047614819289	2.90674834165877
0.351635734559695	2.86449821478135
0.3552238543001	2.82374749542758
0.358811974040505	2.78143468051063
0.36240009378091	2.73907040468811
0.365988213521315	2.69735904000008
0.36957633326172	2.6538901754894
0.373164453002125	2.61524067143855
0.37675257274253	2.58719185587669
0.380340692482935	2.56411031742839
0.38392881222334	2.54533296384548
0.387516931963745	2.53395187417289
0.39110505170415	2.52479028694888
0.394693171444555	2.51630394460455
0.39828129118496	2.5069340965067
0.401869410925365	2.49696263513485
0.40545753066577	2.48684621065309
0.409045650406175	2.47454173108979
0.41263377014658	2.45928136585369
0.416221889886985	2.44314162627656
0.41981000962739	2.42630674980334
0.423398129367795	2.40800202669235
0.4269862491082	2.39035297876961
0.430574368848606	2.37227313943112
0.434162488589011	2.35442814559765
0.437750608329416	2.33734415292123
0.441338728069821	2.32087582273436
0.444926847810226	2.30351438987629
0.448514967550631	2.28375518091213
0.452103087291036	2.26186455172819
0.455691207031441	2.24105359946805
0.459279326771846	2.22118001652973
0.462867446512251	2.20007732221402
0.466455566252656	2.17816934138905
0.470043685993061	2.15757832969232
0.473631805733466	2.13776932794566
0.477219925473871	2.11789894097744
0.480808045214276	2.09870553785783
0.484396164954681	2.07968713656435
0.487984284695086	2.05896465550012
0.491572404435491	2.03713896840942
0.495160524175896	2.01447872519385
0.498748643916301	1.99056028277207
0.502336763656706	1.96729967100426
0.505924883397112	1.94639420889086
0.509513003137517	1.92709538300021
0.513101122877922	1.90872030371022
0.516689242618327	1.88955802036612
0.520277362358732	1.87216641428715
0.523865482099137	1.85731345867225
0.527453601839542	1.8437863857992
0.531041721579947	1.83074120590931
0.534629841320352	1.81643906258513
0.538217961060757	1.80049878544241
0.541806080801162	1.78341450175167
0.545394200541567	1.76703275469373
0.548982320281972	1.75265397038699
0.552570440022377	1.73787893223218
0.556158559762782	1.72456143626173
0.559746679503187	1.71442750163043
0.563334799243592	1.70627521617119
0.566922918983997	1.69965326438594
0.570511038724402	1.69253100964166
0.574099158464807	1.68567578225255
0.577687278205212	1.67785125143545
0.581275397945617	1.66929465043559
0.584863517686023	1.66356702830503
0.588451637426428	1.66230394060398
0.592039757166833	1.66251330899892
0.595627876907238	1.66242919513578
0.599215996647643	1.66151500077104
0.602804116388048	1.65984270489729
0.606392236128453	1.65570973374922
0.609980355868858	1.64911399487102
0.613568475609263	1.64177158291639
0.617156595349668	1.63485316959179
0.620744715090073	1.62733168806823
0.624332834830478	1.61888131491738
0.627920954570883	1.60969465427379
0.631509074311288	1.59869184786443
0.635097194051693	1.58564509397113
0.638685313792098	1.57130363546273
0.642273433532503	1.55616011434373
0.645861553272908	1.53975886799609
0.649449673013313	1.52387605351227
0.653037792753718	1.50965734180244
0.656625912494123	1.4950814195633
0.660214032234528	1.47991091711905
0.663802151974934	1.46366225850949
0.667390271715339	1.44668884652962
0.670978391455744	1.43120637062318
0.674566511196149	1.4211427001747
0.678154630936554	1.41521880095013
0.681742750676959	1.41008284424124
0.685330870417364	1.40844900829105
0.688918990157769	1.40983402802424
0.692507109898174	1.41092156902877
0.696095229638579	1.41095956909294
0.699683349378984	1.40960361042577
0.703271469119389	1.40809751508652
0.706859588859794	1.40602061585474
0.710447708600199	1.40327509892521
0.714035828340604	1.39963033738092
0.717623948081009	1.39501526953067
0.721212067821414	1.38869326261459
0.724800187561819	1.38092655533688
0.728388307302224	1.3715427619522
0.731976427042629	1.36089494352712
0.735564546783035	1.35043477506159
0.739152666523439	1.34049521179366
0.742740786263845	1.33093787378059
0.74632890600425	1.32096102597904
0.749917025744655	1.31042871419093
0.75350514548506	1.30109322190129
0.757093265225465	1.29217576499492
0.76068138496587	1.28220164428771
0.764269504706275	1.27230090134415
0.76785762444668	1.26227375363072
0.771445744187085	1.25402442018153
0.77503386392749	1.2466324791239
0.778621983667895	1.24005142545858
0.7822101034083	1.23511426719264
0.785798223148705	1.23119627486469
0.78938634288911	1.22737268972166
0.792974462629515	1.22362854453471
0.79656258236992	1.21960192623224
0.800150702110325	1.21598458899092
0.80373882185073	1.21239743996272
0.807326941591135	1.20994092939108
0.81091506133154	1.20879591789635
0.814503181071946	1.20794509644214
0.81809130081235	1.206215465792
0.821679420552756	1.20351253009957
0.825267540293161	1.20089385196819
0.828855660033566	1.19889201803285
0.832443779773971	1.19579786414907
0.836031899514376	1.19167860143146
0.839620019254781	1.1870711831544
0.843208138995186	1.18220153082655
0.846796258735591	1.17687773592737
0.850384378475996	1.17096576842293
0.853972498216401	1.16427508388556
0.857560617956806	1.15864557510792
0.861148737697211	1.15423190575243
0.864736857437616	1.15038668759315
0.868324977178021	1.14660209933137
0.871913096918426	1.14390290205147
0.875501216658831	1.14144810619811
0.879089336399236	1.13838018250893
0.882677456139641	1.1356078790478
0.886265575880046	1.13489674694867
0.889853695620451	1.1356824747478
0.893441815360857	1.1362563260079
0.897029935101261	1.13671066486601
0.900618054841667	1.13875581437747
0.904206174582072	1.14052723446889
0.907794294322477	1.14104259298548
0.911382414062882	1.14078140717272
0.914970533803287	1.13992296492191
0.918558653543692	1.13926466454589
0.922146773284097	1.13869175392143
0.925734893024502	1.13781368716275
0.929323012764907	1.13736574738486
0.932911132505312	1.13599743190471
0.936499252245717	1.13348858707215
0.940087371986122	1.13117316029922
0.943675491726527	1.12874423980777
0.947263611466932	1.12638982001402
0.950851731207337	1.12432384484799
0.954439850947742	1.12222414238357
0.958027970688147	1.12043455024016
0.961616090428552	1.1183896763252
0.965204210168957	1.11582010130356
0.968792329909362	1.1126029109657
0.972380449649768	1.10968511227635
0.975968569390173	1.10858487438927
0.979556689130578	1.10879459553512
0.983144808870983	1.10962265621281
0.986732928611388	1.11132185281896
0.990321048351793	1.11300029828005
0.993909168092198	1.11475476890938
0.997497287832603	1.11566262872213
1.00108540757301	1.11675971218426
1.00467352731341	1.11901276233185
1.00826164705382	1.12147128454286
1.01184976679422	1.12342739878893
1.01543788653463	1.12404683420539
1.01902600627503	1.1232809198792
1.02261412601544	1.12065001073958
1.02620224575584	1.11702158444458
1.02979036549625	1.11189032703535
1.03337848523665	1.10543933571556
1.03696660497706	1.09919265721305
1.04055472471746	1.09433483702392
1.04414284445787	1.08976614133234
1.04773096419827	1.08530018215781
1.05131908393868	1.08165973064443
1.05490720367908	1.07949827041142
1.05849532341949	1.07796120585027
1.06208344315989	1.07737483518724
1.0656715629003	1.0769523460963
1.0692596826407	1.07659062525765
1.07284780238111	1.07580237107616
1.07643592212151	1.07459673283431
1.08002404186192	1.07419668232318
1.08361216160232	1.0751028049911
1.08720028134273	1.07657095183944
1.09078840108313	1.07800997247556
1.09437652082354	1.07954653053118
1.09796464056394	1.08017260266744
1.10155276030435	1.07943849284661
1.10514088004475	1.07884486538118
1.10872899978516	1.07823996193819
1.11231711952556	1.07669079465347
1.11590523926597	1.07469583972741
1.11949335900637	1.07226313451155
1.12308147874678	1.06878939932144
1.12666959848718	1.06592211374045
1.13025771822759	1.06317409300922
1.13384583796799	1.0593036493179
1.1374339577084	1.05471454616172
1.1410220774488	1.05017623559088
1.14461019718921	1.04633800211569
1.14819831692961	1.04274096859703
1.15178643667002	1.03891209825584
1.15537455641042	1.03502121678043
1.15896267615083	1.03096800774047
1.16255079589123	1.02743844074294
1.16613891563164	1.02389612133199
1.16972703537205	1.02115299431713
1.17331515511245	1.01856144832918
1.17690327485286	1.01496541781609
1.18049139459326	1.01066758544384
1.18407951433367	1.00684792073304
1.18766763407407	1.003744993105
1.19125575381448	1.00093744081951
1.19484387355488	0.997962200081267
1.19843199329529	0.995834660738883
1.20202011303569	0.994193251892516
1.2056082327761	0.992793560665502
1.2091963525165	0.991424004628419
1.21278447225691	0.988926968649801
1.21637259199731	0.986095165476045
1.21996071173772	0.983001718244561
1.22354883147812	0.97921349879245
1.22713695121853	0.975370526073497
1.23072507095893	0.970844481248359
1.23431319069934	0.965568044661716
1.23790131043974	0.960042201678613
1.24148943018015	0.954584886305308
1.24507754992055	0.949531653580884
1.24866566966096	0.944142359410537
1.25225378940136	0.938425617917768
1.25584190914177	0.932509736293312
1.25943002888217	0.926991040217149
1.26301814862258	0.921877205557558
1.26660626836298	0.917753759327588
1.27019438810339	0.913564186426542
1.27378250784379	0.910353861588821
1.2773706275842	0.909062403309974
1.2809587473246	0.908643290200857
1.28454686706501	0.908013784461607
1.28813498680541	0.907372637241923
1.29172310654582	0.906842998729811
1.29531122628622	0.905535292687225
1.29889934602663	0.903386054780809
1.30248746576703	0.901938489713641
1.30607558550744	0.90092819930152
1.30966370524784	0.899090057124204
1.31325182498825	0.896699170944738
1.31683994472865	0.89415890094687
1.32042806446906	0.890510749595333
1.32401618420946	0.886701599190639
1.32760430394987	0.882471561298062
1.33119242369027	0.87708616976979
1.33478054343068	0.871036368682032
1.33836866317108	0.866236708619902
1.34195678291149	0.862434226901898
1.34554490265189	0.859237810121261
1.3491330223923	0.856809952849543
1.3527211421327	0.855374225170017
1.35630926187311	0.85488756141929
1.35989738161351	0.854396884158549
1.36348550135392	0.853643829507189
1.36707362109432	0.852409084440928
1.37066174083473	0.851415471909498
1.37424986057513	0.850778249159363
1.37783798031554	0.850165400516731
1.38142610005594	0.849847744452664
1.38501421979635	0.849930795086667
1.38860233953675	0.850057693000378
1.39219045927716	0.851509430327639
1.39577857901756	0.852879535699159
1.39936669875797	0.85422362271221
1.40295481849837	0.85570301101977
1.40654293823878	0.857381016343108
1.41013105797918	0.858225801256025
1.41371917771959	0.858730766504589
1.41730729745999	0.859578845525888
1.4208954172004	0.859352766968788
1.4244835369408	0.858862355781135
1.42807165668121	0.858884271906646
1.43165977642161	0.859137520785193
1.43524789616202	0.859136523074153
1.43883601590242	0.859380119942688
1.44242413564283	0.860899805705685
1.44601225538323	0.862755671736722
1.44960037512364	0.864798478806524
1.45318849486404	0.866741011857908
1.45677661460445	0.868244782342845
1.46036473434485	0.869628357389778
1.46395285408526	0.870859003054531
1.46754097382566	0.872043927719126
1.47112909356607	0.873651877841675
1.47471721330647	0.874708655657388
1.47830533304688	0.874937674076473
1.48189345278728	0.875265508594654
1.48548157252769	0.87556645564298
1.48906969226809	0.876462483090215
1.4926578120085	0.877670612152749
1.4962459317489	0.878935093860493
1.49983405148931	0.88071943636508
1.50342217122971	0.882737150511047
1.50701029097012	0.884748363772194
1.51059841071052	0.885569571569144
1.51418653045093	0.885334910046009
1.51777465019133	0.884786936973081
1.52136276993174	0.88322864055647
1.52495088967214	0.880686438681886
1.52853900941255	0.876986722504601
1.53212712915295	0.873046800210225
1.53571524889336	0.868586684745117
1.53930336863376	0.863516001001676
1.54289148837417	0.859179131834609
1.54647960811457	0.855568555857534
1.55006772785498	0.851941776930087
1.55365584759538	0.847400758210154
1.55724396733579	0.842855460378773
1.5608320870762	0.838877297558042
1.5644202068166	0.836018132659447
1.56800832655701	0.834888440539592
1.57159644629741	0.834892508898614
1.57518456603782	0.83750603490925
1.57877268577822	0.842176351208819
1.58236080551863	0.84720518809749
1.58594892525903	0.85180999951756
1.58953704499944	0.855816336526223
1.59312516473984	0.859326883042249
1.59671328448025	0.861557919948282
1.60030140422065	0.863307754201909
1.60388952396106	0.865145066736519
1.60747764370146	0.866761475879258
1.61106576344187	0.867550880707611
1.61465388318227	0.868028414846776
1.61824200292268	0.868249786283312
1.62183012266308	0.86885376836609
1.62541824240349	0.869196407562042
1.62900636214389	0.869338895436668
1.6325944818843	0.868714856318949
1.6361826016247	0.867666890838578
1.63977072136511	0.866922957360145
1.64335884110551	0.866411525587491
1.64694696084592	0.866652528402559
1.65053508058632	0.867282524737419
1.65412320032673	0.86810430370744
1.65771132006713	0.86954563020141
1.66129943980754	0.871868995769375
1.66488755954794	0.874610510654128
1.66847567928835	0.877622814879375
1.67206379902875	0.88199012598265
1.67565191876916	0.887387690160754
1.67924003850956	0.892233628059659
1.68282815824997	0.897538494950869
1.68641627799037	0.903533584796883
1.69000439773078	0.910484939042901
1.69359251747118	0.918511439939704
1.69718063721159	0.927142355700723
1.70076875695199	0.935575574123639
1.7043568766924	0.94371569522303
1.7079449964328	0.951870640176261
1.71153311617321	0.960290534095027
1.71512123591361	0.970130689055145
1.71870935565402	0.979924422451087
1.72229747539442	0.988809644352623
1.72588559513483	0.997003795048151
1.72947371487523	1.00564764356825
1.73306183461564	1.01547797958788
1.73664995435604	1.02659007209271
1.74023807409645	1.03901519818182
1.74382619383685	1.05180857340572
1.74741431357726	1.06472462093523
1.75100243331766	1.07736931274523
1.75459055305807	1.08958732784157
1.75817867279847	1.10137890718504
1.76176679253888	1.11276560714741
1.76535491227928	1.12464275540893
1.76894303201969	1.13652747699547
1.77253115176009	1.14887280939098
1.7761192715005	1.16071862401108
1.7797073912409	1.17139797058848
1.78329551098131	1.18055924097753
1.78688363072171	1.18917607836631
1.79047175046212	1.19858286978499
1.79405987020252	1.20838276647295
1.79764798994293	1.21810323498414
1.80123610968333	1.22772199068424
1.80482422942374	1.23708633783699
1.80841234916414	1.2448780722873
1.81200046890455	1.25095919115923
1.81558858864495	1.25576449344868
1.81917670838536	1.26023630187811
1.82276482812576	1.26403610839253
1.82635294786617	1.26726359276157
1.82994106760657	1.27059471741341
1.83352918734698	1.27384883778559
1.83711730708738	1.27687530806726
