# Supplementary material for: A unified framework for species spatial patterns: Linking the occupancy area curve, Taylor's Law, the neighborhood density function and two‐plot species turnover
Source: Ecol Lett. 2021 Aug 4;24(10):2043–53. doi: 10.1111/ele.13788 (PMC8518128; doi:10.1111/ele.13788)
Supplement: Supplementary file 4 — Supplementary Material [file ELE-24-2043-s004.zip › calcs/2-sim-thomas/thomas-grid-data/_432_120_25.csv]

	[0,0.735)	[0.735,1.47)	[1.47,2.2)	[2.2,2.94)	[2.94,3.67)	[3.67,4.41)	[4.41,5.14)	[5.14,5.88)	[5.88,6.61)	[6.61,7.35)	[7.35,8.08)	[8.08,8.82)	[8.82,9.55)	[9.55,10.3)	[10.3,11)	[11,11.8)	[11.8,12.5)	[12.5,13.2)	[13.2,14)	[14,14.7)	[14.7,15.4)	[15.4,16.2)	[16.2,16.9)	[16.9,17.6)	[17.6,18.4)	[18.4,19.1)	[19.1,19.8)	[19.8,20.6)	[20.6,21.3)	[21.3,22)	[22,22.8)	[22.8,23.5)	[23.5,24.2)	[24.2,25)	[25,25.7)	[25.7,26.5)	[26.5,27.2)	[27.2,27.9)	[27.9,28.7)	[28.7,29.4]
[14,14.7]	0	0	0	0	0	0	0	0	0	0	0	0	0	1	1	1	0	0	0	0	0	0	1	1	3	1	0	0	3	0	0	0	0	0	0	0	0	1	0	0
[13.2,14)	0	0	0	1	0	0	0	0	0	0	0	0	0	0	0	2	3	1	0	0	1	0	0	0	0	0	0	0	0	0	0	0	0	0	2	3	0	2	0	0
[12.5,13.2)	0	1	2	1	0	0	0	0	0	0	0	0	0	0	0	6	4	3	0	0	1	3	0	1	0	0	0	0	0	0	0	0	0	0	0	0	4	0	1	1
[11.8,12.5)	0	2	2	2	1	0	0	0	0	0	0	0	2	2	0	0	3	1	0	0	1	0	1	0	0	0	0	0	0	0	0	0	0	0	1	0	0	0	0	0
[11,11.8)	3	2	2	1	4	2	0	0	0	0	0	1	0	4	1	0	1	0	0	0	0	0	0	0	0	0	0	0	0	0	1	0	0	0	0	0	0	0	0	1
[10.3,11)	4	2	0	0	2	0	0	0	0	1	0	3	4	0	0	0	0	0	0	0	0	0	0	0	0	0	0	1	0	4	1	0	0	0	0	0	0	1	0	0
[9.55,10.3)	7	1	0	0	0	0	1	0	0	0	0	2	0	2	0	0	0	0	0	0	0	0	0	0	0	0	0	0	2	0	1	0	0	1	0	0	0	0	4	0
[8.82,9.55)	2	1	0	0	0	0	2	4	1	1	0	2	0	0	0	0	0	0	0	0	0	0	2	2	2	0	0	1	0	0	0	0	1	2	2	0	0	1	2	0
[8.08,8.82)	0	3	4	1	0	0	1	2	1	1	0	1	0	0	0	0	0	0	0	1	0	0	2	4	4	1	0	1	3	2	0	0	1	1	0	0	0	0	0	0
[7.35,8.08)	6	4	0	1	0	0	0	1	2	0	2	2	3	1	0	0	0	0	0	0	1	4	6	1	0	0	0	0	0	0	0	0	0	0	0	0	0	0	0	0
[6.61,7.35)	1	0	0	1	0	0	0	2	2	0	2	4	2	0	0	0	0	0	0	0	0	1	3	3	4	0	0	0	0	0	0	0	0	0	0	0	0	0	0	0
[5.88,6.61)	2	1	1	0	0	0	0	2	1	0	0	1	1	0	0	0	0	0	2	2	0	0	4	5	0	0	0	0	0	0	0	0	0	0	0	0	0	0	0	0
[5.14,5.88)	2	5	1	1	0	0	0	0	0	0	0	0	0	0	0	0	0	0	1	0	1	1	0	7	0	0	0	0	0	0	0	0	0	0	0	0	0	0	1	0
[4.41,5.14)	2	3	5	0	0	0	0	0	0	0	0	0	0	0	0	0	0	0	1	1	0	0	0	1	1	0	0	0	0	0	0	0	0	0	0	1	0	1	1	1
[3.67,4.41)	0	0	0	0	1	0	0	0	0	0	0	0	0	0	1	5	1	0	0	0	0	0	0	0	0	0	0	0	0	1	0	0	0	0	0	0	1	1	5	2
[2.94,3.67)	0	0	0	5	2	1	0	0	0	0	0	0	0	2	4	1	0	0	0	0	0	0	0	0	0	0	0	1	0	1	0	0	0	0	0	0	2	0	1	1
[2.2,2.94)	0	0	2	0	5	2	0	0	0	0	0	0	0	3	3	2	1	0	0	0	0	0	0	0	0	0	0	0	2	1	2	0	0	0	0	2	2	1	0	0
[1.47,2.2)	0	0	0	1	1	0	0	0	0	0	0	0	0	4	3	0	0	0	0	0	0	0	0	0	0	0	0	0	0	6	0	1	0	0	0	0	1	0	0	0
[0.735,1.47)	0	0	0	0	0	0	0	0	0	0	0	0	0	0	0	0	1	0	0	0	0	0	0	0	0	0	0	0	0	1	0	1	1	0	0	0	0	0	0	1
[0,0.735)	0	0	0	0	0	0	0	1	0	0	0	0	0	0	0	0	0	0	0	0	0	1	2	0	0	0	0	0	0	2	0	3	3	0	0	0	0	0	1	3
