# Supplementary material for: A unified framework for species spatial patterns: Linking the occupancy area curve, Taylor's Law, the neighborhood density function and two‐plot species turnover
Source: Ecol Lett. 2021 Aug 4;24(10):2043–53. doi: 10.1111/ele.13788 (PMC8518128; doi:10.1111/ele.13788)
Supplement: Supplementary file 4 — Supplementary Material [file ELE-24-2043-s004.zip › calcs/2-sim-thomas/thomas-grid-data/_108_95_62.csv]

	[0,0.919)	[0.919,1.84)	[1.84,2.76)	[2.76,3.67)	[3.67,4.59)	[4.59,5.51)	[5.51,6.43)	[6.43,7.35)	[7.35,8.27)	[8.27,9.19)	[9.19,10.1)	[10.1,11)	[11,11.9)	[11.9,12.9)	[12.9,13.8)	[13.8,14.7]
[6.43,7.35]	0	0	0	0	0	3	5	1	2	0	1	0	0	0	0	0
[5.51,6.43)	2	0	0	0	0	7	2	0	0	1	0	0	0	0	1	0
[4.59,5.51)	2	5	1	1	0	1	1	0	1	3	2	0	0	0	0	0
[3.67,4.59)	0	0	1	0	0	0	2	2	1	0	0	1	0	0	0	0
[2.76,3.67)	3	1	0	0	0	1	0	1	0	0	0	3	5	0	0	0
[1.84,2.76)	0	1	0	1	1	0	0	1	0	1	0	2	0	0	2	0
[0.919,1.84)	0	0	1	4	0	0	0	0	0	8	1	1	0	0	2	5
[0,0.919)	0	1	0	0	0	0	5	1	2	0	0	1	1	0	1	3
