# Supplementary material for: A unified framework for species spatial patterns: Linking the occupancy area curve, Taylor's Law, the neighborhood density function and two‐plot species turnover
Source: Ecol Lett. 2021 Aug 4;24(10):2043–53. doi: 10.1111/ele.13788 (PMC8518128; doi:10.1111/ele.13788)
Supplement: Supplementary file 4 — Supplementary Material [file ELE-24-2043-s004.zip › calcs/2-sim-thomas/thomas-grid-data/_1856_192_62.csv]

	[0,3.81)	[3.81,7.62)	[7.62,11.4)	[11.4,15.2)	[15.2,19)	[19,22.8)	[22.8,26.7)	[26.7,30.5)	[30.5,34.3)	[34.3,38.1)	[38.1,41.9)	[41.9,45.7)	[45.7,49.5)	[49.5,53.3)	[53.3,57.1)	[57.1,60.9]
[26.7,30.5]	1	9	51	31	16	11	1	0	13	28	3	2	28	9	9	20
[22.8,26.7)	32	44	22	14	3	10	14	4	6	22	26	17	17	1	0	3
[19,22.8)	34	24	3	0	0	17	8	22	7	30	17	31	29	4	7	2
[15.2,19)	7	23	42	19	11	2	2	10	2	6	13	28	39	28	13	13
[11.4,15.2)	15	7	6	33	39	2	1	2	6	5	9	12	31	37	4	2
[7.62,11.4)	8	1	2	17	39	29	21	19	15	41	4	5	15	49	2	1
[3.81,7.62)	19	18	6	18	28	53	44	24	4	2	3	0	3	7	4	20
[0,3.81)	25	19	5	15	1	18	13	16	18	4	30	9	3	7	9	8
