# Supplementary material for: A unified framework for species spatial patterns: Linking the occupancy area curve, Taylor's Law, the neighborhood density function and two‐plot species turnover
Source: Ecol Lett. 2021 Aug 4;24(10):2043–53. doi: 10.1111/ele.13788 (PMC8518128; doi:10.1111/ele.13788)
Supplement: Supplementary file 4 — Supplementary Material [file ELE-24-2043-s004.zip › calcs/2-sim-thomas/thomas-grid-data/_108_171_100.csv]

	[0,1.47)	[1.47,2.94)	[2.94,4.41)	[4.41,5.88)	[5.88,7.35)	[7.35,8.82)	[8.82,10.3)	[10.3,11.8)	[11.8,13.2)	[13.2,14.7]
[5.88,7.35]	0	4	5	4	0	0	0	0	0	0
[4.41,5.88)	1	5	1	2	0	1	5	0	0	3
[2.94,4.41)	2	2	3	0	0	0	3	2	0	5
[1.47,2.94)	7	2	1	4	2	0	5	6	4	3
[0,1.47)	3	4	0	0	3	1	6	5	2	0
