# Supplementary material for: A unified framework for species spatial patterns: Linking the occupancy area curve, Taylor's Law, the neighborhood density function and two‐plot species turnover
Source: Ecol Lett. 2021 Aug 4;24(10):2043–53. doi: 10.1111/ele.13788 (PMC8518128; doi:10.1111/ele.13788)
Supplement: Supplementary file 4 — Supplementary Material [file ELE-24-2043-s004.zip › calcs/2-sim-thomas/thomas-grid-data/_432_49_100.csv]

	[0,2.94)	[2.94,5.88)	[5.88,8.82)	[8.82,11.8)	[11.8,14.7)	[14.7,17.6)	[17.6,20.6)	[20.6,23.5)	[23.5,26.5)	[26.5,29.4]
[11.8,14.7]	20	13	6	0	0	3	11	4	3	14
[8.82,11.8)	17	21	5	3	1	20	10	0	2	26
[5.88,8.82)	8	6	1	22	2	5	7	3	2	14
[2.94,5.88)	0	15	7	1	0	16	7	13	11	0
[0,2.94)	9	13	10	13	1	7	20	22	4	6
