# Supplementary material for: A unified framework for species spatial patterns: Linking the occupancy area curve, Taylor's Law, the neighborhood density function and two‐plot species turnover
Source: Ecol Lett. 2021 Aug 4;24(10):2043–53. doi: 10.1111/ele.13788 (PMC8518128; doi:10.1111/ele.13788)
Supplement: Supplementary file 4 — Supplementary Material [file ELE-24-2043-s004.zip › calcs/2-sim-thomas/thomas-grid-data/_1856_131_50.csv]

	[0,3.05)	[3.05,6.09)	[6.09,9.14)	[9.14,12.2)	[12.2,15.2)	[15.2,18.3)	[18.3,21.3)	[21.3,24.4)	[24.4,27.4)	[27.4,30.5)	[30.5,33.5)	[33.5,36.6)	[36.6,39.6)	[39.6,42.6)	[42.6,45.7)	[45.7,48.7)	[48.7,51.8)	[51.8,54.8)	[54.8,57.9)	[57.9,60.9]
[27.4,30.5]	0	6	22	20	4	7	8	15	12	2	0	0	0	16	1	2	17	16	13	11
[24.4,27.4)	24	24	37	40	15	6	3	19	13	1	0	5	7	4	13	2	1	19	26	13
[21.3,24.4)	24	22	31	15	1	9	0	3	14	17	2	9	7	4	6	6	7	14	30	30
[18.3,21.3)	2	4	15	5	10	10	0	0	10	11	1	14	5	0	5	20	20	6	16	44
[15.2,18.3)	4	18	10	13	15	7	8	4	3	5	7	5	10	6	6	18	8	15	5	14
[12.2,15.2)	5	12	6	2	2	1	4	6	19	14	9	18	34	12	20	26	13	15	13	17
[9.14,12.2)	19	18	13	5	0	4	8	2	28	4	1	5	12	8	4	10	3	1	11	4
[6.09,9.14)	14	8	4	4	0	1	7	5	17	6	1	1	20	13	0	0	1	5	12	11
[3.05,6.09)	6	11	3	10	1	3	12	10	13	15	7	5	10	8	2	2	5	7	1	15
[0,3.05)	11	10	5	2	0	0	6	6	4	6	13	7	2	25	11	8	0	0	0	3
