# Supplementary material for: A unified framework for species spatial patterns: Linking the occupancy area curve, Taylor's Law, the neighborhood density function and two‐plot species turnover
Source: Ecol Lett. 2021 Aug 4;24(10):2043–53. doi: 10.1111/ele.13788 (PMC8518128; doi:10.1111/ele.13788)
Supplement: Supplementary file 4 — Supplementary Material [file ELE-24-2043-s004.zip › calcs/2-sim-thomas/thomas-grid-data/_432_193_pcf.csv]

P.r	pcf
0	Inf
0.00717623948081009	14.5477504925241
0.0143524789616202	8.31920601671952
0.0215287184424303	6.2946108435626
0.0287049579232404	5.3036767506803
0.0358811974040505	4.73547191942574
0.0430574368848606	4.3978258896941
0.0502336763656706	4.20388488275803
0.0574099158464807	4.09729212117097
0.0645861553272908	4.02462706811247
0.0717623948081009	3.9746552594004
0.078938634288911	3.93445147202815
0.0861148737697211	3.90480971644276
0.0932911132505312	3.89786315272173
0.100467352731341	3.90288084189173
0.107643592212151	3.90978664442417
0.114819831692961	3.91698627315129
0.121996071173772	3.92914061976056
0.129172310654582	3.94545729056906
0.136348550135392	3.95490719854727
0.143524789616202	3.96076198326208
0.150701029097012	3.96473057063597
0.157877268577822	3.96422339520229
0.165053508058632	3.95768319921451
0.172229747539442	3.95377125711597
0.179405987020252	3.95150590811419
0.186582226501062	3.95025989965829
0.193758465981872	3.94738777575904
0.200934705462683	3.93826548582026
0.208110944943493	3.9219240150867
0.215287184424303	3.90135204970079
0.222463423905113	3.88071939956296
0.229639663385923	3.86380694188461
0.236815902866733	3.85187447977328
0.243992142347543	3.84002435202235
0.251168381828353	3.82825439872669
0.258344621309163	3.81071397826233
0.265520860789973	3.79084608107907
0.272697100270784	3.76746616529984
0.279873339751594	3.73945617875502
0.287049579232404	3.712411150151
0.294225818713214	3.69069349090471
0.301402058194024	3.67139613709318
0.308578297674834	3.65058323157369
0.315754537155644	3.62812673070617
0.322930776636454	3.60488826661689
0.330107016117264	3.5768240931762
0.337283255598074	3.5499010287899
0.344459495078884	3.52678261737718
0.351635734559695	3.50608098335506
0.358811974040505	3.48566170429327
0.365988213521315	3.4659138900973
0.373164453002125	3.43947968866383
0.380340692482935	3.41465220570789
0.387516931963745	3.39750400011619
0.394693171444555	3.38409522678833
0.401869410925365	3.37165528475178
0.409045650406175	3.35817286327461
0.416221889886985	3.3436951175771
0.423398129367795	3.32823206660635
0.430574368848606	3.31283641534157
0.437750608329416	3.30212338346701
0.444926847810226	3.29297061840657
0.452103087291036	3.28150569967919
0.459279326771846	3.27198808228877
0.466455566252656	3.268728619505
0.473631805733466	3.2730257727677
0.480808045214276	3.27706978070194
0.487984284695086	3.28023913430775
0.495160524175896	3.27975183255526
0.502336763656706	3.27241456001744
0.509513003137517	3.25750444726264
0.516689242618327	3.2397777334789
0.523865482099137	3.22143574776206
0.531041721579947	3.2090862753684
0.538217961060757	3.19572920503558
0.545394200541567	3.18626319234846
0.552570440022377	3.17592290495855
0.559746679503187	3.1666372671794
0.566922918983997	3.16132329182709
0.574099158464807	3.15211430536484
0.581275397945617	3.14228282456844
0.588451637426428	3.13330470917689
0.595627876907238	3.12548082061942
0.602804116388048	3.11524032337942
0.609980355868858	3.10446615138559
0.617156595349668	3.09371444945268
0.624332834830478	3.08305610747498
0.631509074311288	3.07240128204086
0.638685313792098	3.06185769576568
0.645861553272908	3.05063344029459
0.653037792753718	3.03791400975961
0.660214032234528	3.02314101620577
0.667390271715339	3.00840688350882
0.674566511196149	2.99150355408451
0.681742750676959	2.97631460874954
0.688918990157769	2.96303495582194
0.696095229638579	2.94959949869791
0.703271469119389	2.93381464808837
0.710447708600199	2.91949728245416
0.717623948081009	2.90461067662844
0.724800187561819	2.88691482127416
0.731976427042629	2.86748572213767
0.739152666523439	2.84843630235473
0.74632890600425	2.82937445773361
0.75350514548506	2.81017956375598
0.76068138496587	2.79624476871942
0.76785762444668	2.78994852256915
0.77503386392749	2.78554437352155
0.7822101034083	2.78210032804548
0.78938634288911	2.77712358615003
0.79656258236992	2.77013981495018
0.80373882185073	2.75970531916677
0.81091506133154	2.74445245835771
0.81809130081235	2.7272347405006
0.825267540293161	2.71359678027068
0.832443779773971	2.69999296120841
0.839620019254781	2.68433147261913
0.846796258735591	2.66786195796463
0.853972498216401	2.65148851099195
0.861148737697211	2.63853627637811
0.868324977178021	2.6247870827408
0.875501216658831	2.60904557090941
0.882677456139641	2.59301263935728
0.889853695620451	2.57531081493537
0.897029935101261	2.55579173758651
0.904206174582072	2.53666960555842
0.911382414062882	2.51800891652619
0.918558653543692	2.49906760765937
0.925734893024502	2.48140336962622
0.932911132505312	2.46424551953079
0.940087371986122	2.44514412513662
0.947263611466932	2.4267896938913
0.954439850947742	2.40696652635669
0.961616090428552	2.38744317404803
0.968792329909362	2.3670723724117
0.975968569390173	2.34362947650176
0.983144808870983	2.31902377795415
0.990321048351793	2.29476570639176
0.997497287832603	2.26855393236674
1.00467352731341	2.24302814472325
1.01184976679422	2.22129634073804
1.01902600627503	2.20062565096032
1.02620224575584	2.17854917510436
1.03337848523665	2.15529978237332
1.04055472471746	2.13218054796583
1.04773096419827	2.11011486923597
1.05490720367908	2.08976557559656
1.06208344315989	2.07520479231746
1.0692596826407	2.06240901961409
1.07643592212151	2.05041240204453
1.08361216160232	2.03905103899792
1.09078840108313	2.02663077216455
1.09796464056394	2.01668104075142
1.10514088004475	2.00524862629621
1.11231711952556	1.99382703660146
1.11949335900637	1.9838631455161
1.12666959848718	1.9748477691079
1.13384583796799	1.9647544035631
1.1410220774488	1.95150762601275
1.14819831692961	1.93798835531686
1.15537455641042	1.92680124789269
1.16255079589123	1.91529440358892
1.16972703537205	1.90362768509575
1.17690327485286	1.89280821283848
1.18407951433367	1.88420219120139
1.19125575381448	1.87495068803249
1.19843199329529	1.86557350897079
1.2056082327761	1.85614091911514
1.21278447225691	1.84606420421904
1.21996071173772	1.83817334664529
1.22713695121853	1.83105506920774
1.23431319069934	1.82319543619286
1.24148943018015	1.81401872919444
1.24866566966096	1.80391824096587
1.25584190914177	1.7942923768711
1.26301814862258	1.78489841295436
1.27019438810339	1.77321610572784
1.2773706275842	1.76024639515097
1.28454686706501	1.74694259193532
1.29172310654582	1.73181539526729
1.29889934602663	1.71485203103392
1.30607558550744	1.6988335008205
1.31325182498825	1.68293691601303
1.32042806446906	1.6669956805719
1.32760430394987	1.64999785189953
1.33478054343068	1.6331585906759
1.34195678291149	1.61691660829776
1.3491330223923	1.60099338948183
1.35630926187311	1.58732246272869
1.36348550135392	1.57603596353531
1.37066174083473	1.56565236070578
1.37783798031554	1.55585154253808
1.38501421979635	1.54589038250968
1.39219045927716	1.53665573978747
1.39936669875797	1.52882211939581
1.40654293823878	1.52240644200941
1.41371917771959	1.51741795179929
1.4208954172004	1.51230147809511
1.42807165668121	1.50629181837463
1.43524789616202	1.49804771747331
1.44242413564283	1.48725820930781
1.44960037512364	1.47678728285948
1.45677661460445	1.46530291287897
1.46395285408526	1.45301157934871
1.47112909356607	1.4429487486086
1.47830533304688	1.43479664378532
1.48548157252769	1.42674121950097
1.4926578120085	1.41774698353212
1.49983405148931	1.4088749616532
1.50701029097012	1.3999495461896
1.51418653045093	1.39154197843447
1.52136276993174	1.38395002756055
1.52853900941255	1.37590223045385
1.53571524889336	1.36660899789706
1.54289148837417	1.35685185631444
1.55006772785498	1.34779545848217
1.55724396733579	1.34033458075296
1.5644202068166	1.333392712867
1.57159644629741	1.32661677825868
1.57877268577822	1.32080475691421
1.58594892525903	1.31439626230845
1.59312516473984	1.3062941814833
1.60030140422065	1.29710216837836
1.60747764370146	1.28715405278334
1.61465388318227	1.2771855617769
1.62183012266308	1.26611182818126
1.62900636214389	1.2551345664419
1.6361826016247	1.24330827237705
1.64335884110551	1.23117136568962
1.65053508058632	1.21834524233096
1.65771132006713	1.20531209245466
1.66488755954794	1.19260370335094
1.67206379902875	1.1793608009618
1.67924003850956	1.16612863974176
1.68641627799037	1.15458461920537
1.69359251747118	1.14370886836585
1.70076875695199	1.13453902690023
1.7079449964328	1.12685654052916
1.71512123591361	1.12096020975345
1.72229747539442	1.11585246661729
1.72947371487523	1.1124011402907
1.73664995435604	1.11044529059091
1.74382619383685	1.10741761009965
1.75100243331766	1.10381198908751
1.75817867279847	1.09886178109245
1.76535491227928	1.09428236801756
1.77253115176009	1.09138938513557
1.7797073912409	1.08914353428109
1.78688363072171	1.08652701054953
1.79405987020252	1.0847623704179
1.80123610968333	1.08416255672553
1.80841234916414	1.0830881577015
1.81558858864495	1.08261173278848
1.82276482812576	1.08173906081925
1.82994106760657	1.07938462956831
1.83711730708738	1.07577333175343
1.84429354656819	1.0728760706379
1.851469786049	1.07105489470118
1.85864602552981	1.06888562059731
1.86582226501062	1.06583869301078
1.87299850449143	1.06273949085787
1.88017474397224	1.0605645389376
1.88735098345305	1.05858935181965
1.89452722293386	1.05635171065783
1.90170346241467	1.05284471377262
1.90887970189548	1.0495454392901
1.91605594137629	1.04638283098776
1.9232321808571	1.04306814306409
1.93040842033791	1.03994867292838
1.93758465981872	1.03554383544312
1.94476089929954	1.0295549900267
1.95193713878035	1.02278864708965
1.95911337826116	1.01575205956422
1.96628961774197	1.00736930622234
1.97346585722278	0.99749217786743
1.98064209670359	0.987508892710311
1.9878183361844	0.977982084936306
1.99499457566521	0.96893009465513
2.00217081514602	0.960405206636578
2.00934705462683	0.951840393632401
2.01652329410764	0.943682076480943
2.02369953358845	0.937066269761804
2.03087577306926	0.932733466986975
2.03805201255007	0.929623025621616
2.04522825203088	0.92631272220872
2.05240449151169	0.923154805080576
2.0595807309925	0.919666093138008
2.06675697047331	0.916494874135392
2.07393320995412	0.913961091422928
2.08110944943493	0.912608543409547
2.08828568891574	0.912474191157403
2.09546192839655	0.913501614343249
2.10263816787736	0.913672464605439
2.10981440735817	0.915319973612807
2.11699064683898	0.918351980936109
2.12416688631979	0.922263847061967
2.1313431258006	0.926021095412463
2.13851936528141	0.929742896292759
2.14569560476222	0.933116281146011
2.15287184424303	0.935708364447923
2.16004808372384	0.936147113558222
2.16722432320465	0.93514824662471
2.17440056268546	0.935255887786172
2.18157680216627	0.93660718972875
2.18875304164708	0.938986113545673
2.19592928112789	0.941178857927684
2.2031055206087	0.942942470924347
2.21028176008951	0.945275550759604
2.21745799957032	0.948200072010162
2.22463423905113	0.950444919252884
2.23181047853194	0.952033618416457
2.23898671801275	0.952217298283522
2.24616295749356	0.951675096873814
2.25333919697437	0.952356786900916
2.26051543645518	0.952453510543908
2.26769167593599	0.951933122695866
2.2748679154168	0.951672681390882
2.28204415489761	0.95114411041562
2.28922039437842	0.95079357079334
2.29639663385923	0.950799954410859
2.30357287334004	0.950087356933287
2.31074911282085	0.948697724496674
2.31792535230166	0.947124164586928
2.32510159178247	0.944925135674336
2.33227783126328	0.943227493347026
2.33945407074409	0.941294765986077
2.3466303102249	0.939634703683521
2.35380654970571	0.938530585513092
2.36098278918652	0.936524940120432
2.36815902866733	0.933484801421554
2.37533526814814	0.929170645720701
2.38251150762895	0.924903553630103
2.38968774710976	0.920317714483748
2.39686398659057	0.915364314966757
2.40404022607138	0.909805534895781
2.41121646555219	0.90437129685886
2.418392705033	0.899925963161353
2.42556894451381	0.897128646851213
2.43274518399462	0.89502026672037
2.43992142347543	0.892997917894868
2.44709766295624	0.890582906530399
2.45427390243705	0.887001481268715
2.46145014191786	0.881691090144534
2.46862638139867	0.8760657102799
2.47580262087948	0.872020264648425
2.48297886036029	0.867105370507665
2.4901550998411	0.861829037975898
2.49733133932191	0.856115194043127
2.50450757880272	0.85046402529764
2.51168381828353	0.846230477674559
2.51886005776434	0.842248445321883
2.52603629724515	0.837653614348789
2.53321253672596	0.831580727403813
2.54038877620677	0.824744041330955
2.54756501568758	0.818741486504902
2.55474125516839	0.813480149561605
2.5619174946492	0.807477717171003
2.56909373413001	0.802512366976078
2.57626997361082	0.800144242069712
2.58344621309163	0.798841213871467
2.59062245257244	0.797892631905311
2.59779869205325	0.797719487487521
2.60497493153406	0.797862030361373
2.61215117101487	0.797643635461099
2.61932741049568	0.795681669229874
2.62650364997649	0.793987132633306
2.6336798894573	0.792596898849356
2.64085612893811	0.791751712552824
2.64803236841892	0.792223648600138
2.65520860789973	0.792152528049055
2.66238484738054	0.791584018092015
2.66956108686135	0.789937555951325
2.67673732634216	0.787770640750004
2.68391356582297	0.785575998398576
2.69108980530378	0.783499531504306
2.69826604478459	0.782677873690078
2.7054422842654	0.780459468548942
2.71261852374621	0.777095622498207
2.71979476322702	0.774221216558489
2.72697100270784	0.772759094166897
2.73414724218865	0.771972031274339
2.74132348166946	0.771381880264825
2.74849972115027	0.770653748111138
2.75567596063108	0.769884022515901
2.76285220011189	0.769153632833244
2.7700284395927	0.768429431429437
2.77720467907351	0.766572558062439
2.78438091855432	0.76345830616269
2.79155715803513	0.760596411984116
2.79873339751594	0.758037213977616
2.80590963699675	0.755909757094351
2.81308587647756	0.75481230650981
2.82026211595837	0.753353749012984
2.82743835543918	0.75190650872547
2.83461459491999	0.749424047892706
2.8417908344008	0.746451854047594
2.84896707388161	0.744924117844447
2.85614331336242	0.743275292095582
2.86331955284323	0.740652790935276
2.87049579232404	0.738658278556604
2.87767203180485	0.738659171426921
2.88484827128566	0.738653359870592
2.89202451076647	0.739250837561423
2.89920075024728	0.739898438241802
2.90637698972809	0.741071109760484
2.9135532292089	0.742325282534965
2.92072946868971	0.74302960449422
2.92790570817052	0.74458562603878
2.93508194765133	0.74628272738937
2.94225818713214	0.748118060551856
2.94943442661295	0.750545722240346
2.95661066609376	0.752979569365846
2.96378690557457	0.75540804069571
2.97096314505538	0.757773859035343
2.97813938453619	0.760118047172974
2.985315624017	0.762891801275576
2.99249186349781	0.766337110527186
2.99966810297862	0.7701192394078
3.00684434245943	0.772849719747823
3.01402058194024	0.774787178633119
3.02119682142105	0.776302482675665
3.02837306090186	0.778237603379109
3.03554930038267	0.780321482516159
3.04272553986348	0.781995213872603
3.04990177934429	0.783219403838427
3.0570780188251	0.783912001132401
3.06425425830591	0.784366765540375
3.07143049778672	0.785481979716068
3.07860673726753	0.785957766324946
3.08578297674834	0.786439932266726
3.09295921622915	0.787226524934842
3.10013545570996	0.788157229072961
3.10731169519077	0.789270588313272
3.11448793467158	0.790727575552682
3.12166417415239	0.792141334393615
3.1288404136332	0.793166923634925
3.13601665311401	0.793577593124796
3.14319289259482	0.794179001330641
3.15036913207563	0.795417323992268
3.15754537155644	0.795656273477168
3.16472161103725	0.794867907149206
3.17189785051806	0.794856815190656
3.17907408999887	0.794707737957365
3.18625032947968	0.794580128660188
3.19342656896049	0.794824893768867
3.2006028084413	0.794304874589333
3.20777904792211	0.794388010884048
3.21495528740292	0.79448206114305
3.22213152688373	0.794032303498861
3.22930776636454	0.793429828089469
3.23648400584535	0.792389312319893
3.24366024532616	0.792107783974525
3.25083648480697	0.792193486616675
3.25801272428778	0.79203149858381
3.26518896376859	0.791525013165688
3.2723652032494	0.791285064941685
3.27954144273021	0.790760982873563
3.28671768221102	0.789096442494446
3.29389392169183	0.786560880605203
3.30107016117264	0.784446373844783
3.30824640065345	0.781933837381251
3.31542264013426	0.777864250063403
3.32259887961507	0.774584103314996
3.32977511909588	0.771771504903142
3.33695135857669	0.770026331650422
3.3441275980575	0.768273113250587
3.35130383753831	0.766596325656211
3.35848007701912	0.763787462772314
3.36565631649993	0.762028805069802
3.37283255598074	0.761750392287258
3.38000879546155	0.761915808827135
3.38718503494236	0.762254168624563
3.39436127442317	0.763010179440061
3.40153751390398	0.763505023936797
3.40871375338479	0.764658644948187
3.4158899928656	0.766724814130512
3.42306623234641	0.7698125623893
3.43024247182722	0.77319224039918
3.43741871130803	0.776725268946965
3.44459495078884	0.780246637287228
3.45177119026965	0.783334517601747
3.45894742975046	0.785487673360074
3.46612366923127	0.788077359199778
3.47329990871208	0.791049846884478
3.48047614819289	0.793048688756283
3.4876523876737	0.795457549975792
3.49482862715452	0.798143999929776
3.50200486663533	0.800312998451838
3.50918110611614	0.802046064245445
3.51635734559695	0.803026918567724
3.52353358507776	0.804463973017081
3.53070982455857	0.807013516900475
3.53788606403938	0.809496579394656
3.54506230352019	0.811921714482248
3.552238543001	0.813556863138465
3.55941478248181	0.814610985372809
3.56659102196262	0.81541051967675
3.57376726144343	0.815499763813558
3.58094350092424	0.814220498441452
3.58811974040505	0.812304468466023
3.59529597988586	0.810140472193044
3.60247221936667	0.80783673001826
3.60964845884748	0.804776456635751
3.61682469832829	0.801596115478707
3.6240009378091	0.799807244139739
3.63117717728991	0.798558049590811
3.63835341677072	0.798284054362859
3.64552965625153	0.798574851804977
3.65270589573234	0.799660878023621
3.65988213521315	0.800484816344959
3.66705837469396	0.801289811758856
3.67423461417477	0.801684895311627
