# Supplementary material for: A unified framework for species spatial patterns: Linking the occupancy area curve, Taylor's Law, the neighborhood density function and two‐plot species turnover
Source: Ecol Lett. 2021 Aug 4;24(10):2043–53. doi: 10.1111/ele.13788 (PMC8518128; doi:10.1111/ele.13788)
Supplement: Supplementary file 4 — Supplementary Material [file ELE-24-2043-s004.zip › calcs/2-sim-thomas/thomas-grid-data/_432_183_pcf.csv]

P.r	pcf
0	Inf
0.00717623948081009	14.979068837114
0.0143524789616202	8.52754937845074
0.0215287184424303	6.39508140662431
0.0287049579232404	5.38250345627231
0.0358811974040505	4.81594947709375
0.0430574368848606	4.46968687215808
0.0502336763656706	4.24078946758053
0.0574099158464807	4.10675977222753
0.0645861553272908	4.022830180567
0.0717623948081009	3.95577351396121
0.078938634288911	3.91475821047608
0.0861148737697211	3.8812826295197
0.0932911132505312	3.8598325393447
0.100467352731341	3.84905833387916
0.107643592212151	3.84048665953635
0.114819831692961	3.8307653729781
0.121996071173772	3.82375352969542
0.129172310654582	3.82157423092087
0.136348550135392	3.8203397893163
0.143524789616202	3.82458629874225
0.150701029097012	3.82974951276623
0.157877268577822	3.82751376979178
0.165053508058632	3.82318487798392
0.172229747539442	3.82421421646333
0.179405987020252	3.82244192718668
0.186582226501062	3.81648830883135
0.193758465981872	3.80878596101403
0.200934705462683	3.79216102580041
0.208110944943493	3.77077903406915
0.215287184424303	3.75013030484401
0.222463423905113	3.73245101137628
0.229639663385923	3.71821732984614
0.236815902866733	3.70254252944454
0.243992142347543	3.68480125169541
0.251168381828353	3.66175521448028
0.258344621309163	3.6387457164625
0.265520860789973	3.61856622971991
0.272697100270784	3.60545224443238
0.279873339751594	3.58930617140828
0.287049579232404	3.56606441074673
0.294225818713214	3.5406168233812
0.301402058194024	3.51640660491906
0.308578297674834	3.49577895126536
0.315754537155644	3.47635827018112
0.322930776636454	3.46175188581335
0.330107016117264	3.45357573714205
0.337283255598074	3.44483162389428
0.344459495078884	3.43788515637651
0.351635734559695	3.43664510300285
0.358811974040505	3.43941846305198
0.365988213521315	3.44118784280938
0.373164453002125	3.44217484060591
0.380340692482935	3.43816166000997
0.387516931963745	3.42844252064048
0.394693171444555	3.41917308151326
0.401869410925365	3.40998928368049
0.409045650406175	3.39625776942979
0.416221889886985	3.37993418191234
0.423398129367795	3.36420329704986
0.430574368848606	3.35060545127426
0.437750608329416	3.3403690651653
0.444926847810226	3.33681431825663
0.452103087291036	3.33772007451851
0.459279326771846	3.34060639913533
0.466455566252656	3.34348220190715
0.473631805733466	3.34864677524368
0.480808045214276	3.35106551713088
0.487984284695086	3.35428113336858
0.495160524175896	3.35865865034954
0.502336763656706	3.36016069306859
0.509513003137517	3.35910886136249
0.516689242618327	3.35285907585541
0.523865482099137	3.34359050853882
0.531041721579947	3.33306471882421
0.538217961060757	3.32287008269188
0.545394200541567	3.31472185180859
0.552570440022377	3.30301704583883
0.559746679503187	3.28546017545029
0.566922918983997	3.26785142869995
0.574099158464807	3.25323600921756
0.581275397945617	3.23869643987225
0.588451637426428	3.21865574857491
0.595627876907238	3.19724733128694
0.602804116388048	3.17537687838114
0.609980355868858	3.15344535734619
0.617156595349668	3.13201841581605
0.624332834830478	3.11510844066535
0.631509074311288	3.0977793611822
0.638685313792098	3.07885128355243
0.645861553272908	3.06181719800955
0.653037792753718	3.04727016790138
0.660214032234528	3.03233674420854
0.667390271715339	3.01716395518435
0.674566511196149	3.00090074597323
0.681742750676959	2.98116640749904
0.688918990157769	2.96108655043212
0.696095229638579	2.94253071009443
0.703271469119389	2.92561049033446
0.710447708600199	2.90595410910983
0.717623948081009	2.88596918854788
0.724800187561819	2.86537584585804
0.731976427042629	2.84580168753459
0.739152666523439	2.82882814813994
0.74632890600425	2.81607273570611
0.75350514548506	2.80787059838894
0.76068138496587	2.80089552051015
0.76785762444668	2.79321018764438
0.77503386392749	2.78648466294568
0.7822101034083	2.78244644955287
0.78938634288911	2.78357642009294
0.79656258236992	2.78708538733699
0.80373882185073	2.79186798311752
0.81091506133154	2.79582400750715
0.81809130081235	2.79399600796145
0.825267540293161	2.78847865860514
0.832443779773971	2.78188283843891
0.839620019254781	2.77517249200844
0.846796258735591	2.77076944955934
0.853972498216401	2.76308853517911
0.861148737697211	2.75409807009985
0.868324977178021	2.74430090862598
0.875501216658831	2.7369653500184
0.882677456139641	2.72943024254086
0.889853695620451	2.7174048115696
0.897029935101261	2.70389205839281
0.904206174582072	2.68932902185202
0.911382414062882	2.67504154166708
0.918558653543692	2.66043357850453
0.925734893024502	2.64627426122153
0.932911132505312	2.63164140127326
0.940087371986122	2.61725993609514
0.947263611466932	2.60192447348837
0.954439850947742	2.58748206302804
0.961616090428552	2.57175975445499
0.968792329909362	2.5541981742568
0.975968569390173	2.53790087139454
0.983144808870983	2.5239821632726
0.990321048351793	2.51104745317997
0.997497287832603	2.50006512221348
1.00467352731341	2.49095789549441
1.01184976679422	2.48283028600771
1.01902600627503	2.47398292748056
1.02620224575584	2.46373540727183
1.03337848523665	2.4532313827898
1.04055472471746	2.44248637782892
1.04773096419827	2.4320523222299
1.05490720367908	2.42080355315186
1.06208344315989	2.40718421235413
1.0692596826407	2.3921180521454
1.07643592212151	2.3768945752807
1.08361216160232	2.3632722875699
1.09078840108313	2.35030018082948
1.09796464056394	2.33684486869156
1.10514088004475	2.32478476689868
1.11231711952556	2.31208479983418
1.11949335900637	2.29491430329476
1.12666959848718	2.27608673693244
1.13384583796799	2.25721870397836
1.1410220774488	2.23780124653192
1.14819831692961	2.22025065066846
1.15537455641042	2.20396350215791
1.16255079589123	2.18707940707396
1.16972703537205	2.1713622820919
1.17690327485286	2.15834894045612
1.18407951433367	2.14507193762064
1.19125575381448	2.12843923462447
1.19843199329529	2.11238621765911
1.2056082327761	2.09767897673242
1.21278447225691	2.08289677683421
1.21996071173772	2.07035798650988
1.22713695121853	2.05742437652599
1.23431319069934	2.04507856978953
1.24148943018015	2.03235703998973
1.24866566966096	2.01917439907175
1.25584190914177	2.00597894437456
1.26301814862258	1.99179899233825
1.27019438810339	1.97893054697722
1.2773706275842	1.9693630855135
1.28454686706501	1.96220052866826
1.29172310654582	1.95663735228055
1.29889934602663	1.9517567151906
1.30607558550744	1.94760543874846
1.31325182498825	1.9446058052873
1.32042806446906	1.94357572585434
1.32760430394987	1.94381430926403
1.33478054343068	1.94374291549575
1.34195678291149	1.94271278787726
1.3491330223923	1.94109892404981
1.35630926187311	1.9393555551308
1.36348550135392	1.93795984464622
1.37066174083473	1.93642304912757
1.37783798031554	1.9332142010525
1.38501421979635	1.92732484216331
1.39219045927716	1.91974419473003
1.39936669875797	1.91185131513478
1.40654293823878	1.90558554743309
1.41371917771959	1.89882584670676
1.4208954172004	1.88942465757355
1.42807165668121	1.87951594447813
1.43524789616202	1.86993367986475
1.44242413564283	1.85837893361725
1.44960037512364	1.84700030830991
1.45677661460445	1.83466059110507
1.46395285408526	1.8207807958601
1.47112909356607	1.80685629018664
1.47830533304688	1.79349168156596
1.48548157252769	1.77790048926745
1.4926578120085	1.75960878465116
1.49983405148931	1.74285119873582
1.50701029097012	1.72666348506524
1.51418653045093	1.71008410178127
1.52136276993174	1.69566026062203
1.52853900941255	1.68100711668846
1.53571524889336	1.66751851260524
1.54289148837417	1.65338692967757
1.55006772785498	1.63940412695042
1.55724396733579	1.6266873351902
1.5644202068166	1.61560152069105
1.57159644629741	1.60654475376212
1.57877268577822	1.59814102813833
1.58594892525903	1.59067456044019
1.59312516473984	1.58409456689235
1.60030140422065	1.57771057655178
1.60747764370146	1.57179025840948
1.61465388318227	1.56772521825533
1.62183012266308	1.56652759319302
1.62900636214389	1.56587331269607
1.6361826016247	1.56513285864103
1.64335884110551	1.56380468973931
1.65053508058632	1.56326234753363
1.65771132006713	1.56387435261889
1.66488755954794	1.56562786189352
1.67206379902875	1.56804372694878
1.67924003850956	1.56928095426097
1.68641627799037	1.56902695525439
1.69359251747118	1.56808664466995
1.70076875695199	1.56720291743821
1.7079449964328	1.56608923932391
1.71512123591361	1.56430962747381
1.72229747539442	1.56126201845042
1.72947371487523	1.55970432558089
1.73664995435604	1.55829485748861
1.74382619383685	1.5567938944502
1.75100243331766	1.55516605946409
1.75817867279847	1.553087277505
1.76535491227928	1.55121774076721
1.77253115176009	1.55016860929737
1.7797073912409	1.54808606944211
1.78688363072171	1.54321682758083
1.79405987020252	1.53639271768861
1.80123610968333	1.52914925676676
1.80841234916414	1.52126981388908
1.81558858864495	1.51206939589356
1.82276482812576	1.50332584041879
1.82994106760657	1.49533331207398
1.83711730708738	1.48713316456402
1.84429354656819	1.4776841399851
1.851469786049	1.46865122288392
1.85864602552981	1.4598164983079
1.86582226501062	1.45286176841941
1.87299850449143	1.4471308264763
1.88017474397224	1.44125272479609
1.88735098345305	1.43560692976106
1.89452722293386	1.42861636531506
1.90170346241467	1.42188613015394
1.90887970189548	1.41627805396322
1.91605594137629	1.41210320722953
1.9232321808571	1.40855614412008
1.93040842033791	1.4049001367077
1.93758465981872	1.40169004418335
1.94476089929954	1.39826226745387
1.95193713878035	1.39418451845346
1.95911337826116	1.39008808318799
1.96628961774197	1.38508273850098
1.97346585722278	1.38007536821075
1.98064209670359	1.3743992819762
1.9878183361844	1.36854500565006
1.99499457566521	1.36250655689648
2.00217081514602	1.35602306422249
2.00934705462683	1.34941657176201
2.01652329410764	1.34157079356666
2.02369953358845	1.33354743308303
2.03087577306926	1.32658789781547
2.03805201255007	1.32016496726298
2.04522825203088	1.31499369018106
2.05240449151169	1.31213794701366
2.0595807309925	1.31013644734271
2.06675697047331	1.30873463783789
2.07393320995412	1.30934768068463
2.08110944943493	1.31093176961388
2.08828568891574	1.31236507758119
2.09546192839655	1.31410466502917
2.10263816787736	1.31663821622518
2.10981440735817	1.31912673771564
2.11699064683898	1.32070373340749
2.12416688631979	1.32295355010604
2.1313431258006	1.32519331074638
2.13851936528141	1.32686015684539
2.14569560476222	1.32727294382718
2.15287184424303	1.32577122771854
2.16004808372384	1.32327249514024
2.16722432320465	1.32186378113709
2.17440056268546	1.32184533466576
2.18157680216627	1.32280330833485
2.18875304164708	1.32349622678842
2.19592928112789	1.32152095140455
2.2031055206087	1.31959274118115
2.21028176008951	1.31723937851358
2.21745799957032	1.3149834216234
2.22463423905113	1.3136480605324
2.23181047853194	1.312631911988
2.23898671801275	1.31271446477325
2.24616295749356	1.31332454465957
2.25333919697437	1.31294087307425
2.26051543645518	1.31290788353477
2.26769167593599	1.31286392162832
2.2748679154168	1.31222603458454
2.28204415489761	1.31092213184065
2.28922039437842	1.30968466420916
2.29639663385923	1.3073794898177
2.30357287334004	1.30360982636743
2.31074911282085	1.29953692172684
2.31792535230166	1.29461992315016
2.32510159178247	1.29000951756963
2.33227783126328	1.28591628784439
2.33945407074409	1.28099129951791
2.3466303102249	1.27570041518021
2.35380654970571	1.27056592861129
2.36098278918652	1.26537283841155
2.36815902866733	1.26006314458107
2.37533526814814	1.25649046521656
2.38251150762895	1.25423220250575
2.38968774710976	1.25248713182755
2.39686398659057	1.25167459569579
2.40404022607138	1.25150436141879
2.41121646555219	1.25097072550745
2.418392705033	1.25083610888458
2.42556894451381	1.2517187031132
2.43274518399462	1.25268008207351
2.43992142347543	1.25422202336703
2.44709766295624	1.25525409963006
2.45427390243705	1.2546800908058
2.46145014191786	1.25362582975664
2.46862638139867	1.25178330970939
2.47580262087948	1.25093877929566
2.48297886036029	1.25198446336235
2.4901550998411	1.2522833369731
2.49733133932191	1.25186621638205
2.50450757880272	1.25064609959579
2.51168381828353	1.24833338048523
2.51886005776434	1.24493687143688
2.52603629724515	1.24122389548851
2.53321253672596	1.23883732472657
2.54038877620677	1.23834466019181
2.54756501568758	1.23878718218306
2.55474125516839	1.2398399098917
2.5619174946492	1.24218625000466
2.56909373413001	1.24517994477728
2.57626997361082	1.24796001559856
2.58344621309163	1.2498693360214
2.59062245257244	1.25167125371079
2.59779869205325	1.25298359048894
2.60497493153406	1.2533772006704
2.61215117101487	1.25325080990663
2.61932741049568	1.25207191660382
2.62650364997649	1.25106559874176
2.6336798894573	1.2496728063676
2.64085612893811	1.24770795398527
2.64803236841892	1.24374801764967
2.65520860789973	1.2373460894946
2.66238484738054	1.23075049843148
2.66956108686135	1.22439012882072
2.67673732634216	1.21889454178817
2.68391356582297	1.21364541555729
2.69108980530378	1.20800152635851
2.69826604478459	1.20277143816492
2.7054422842654	1.19778051554579
2.71261852374621	1.19347259437506
2.71979476322702	1.19010366250253
2.72697100270784	1.18714319448964
2.73414724218865	1.18346976024447
2.74132348166946	1.17979100758939
2.74849972115027	1.17536429898362
2.75567596063108	1.17020700180061
2.76285220011189	1.16473404539015
2.7700284395927	1.1590120959169
2.77720467907351	1.15474895508294
2.78438091855432	1.15222902295494
2.79155715803513	1.14949867846489
2.79873339751594	1.14640233385235
2.80590963699675	1.14295084885733
2.81308587647756	1.14046376846735
2.82026211595837	1.13658189914986
2.82743835543918	1.132697322086
2.83461459491999	1.13020090280643
2.8417908344008	1.12787554897174
2.84896707388161	1.12527050740565
2.85614331336242	1.12393257300216
2.86331955284323	1.12322765052835
2.87049579232404	1.12289229791303
2.87767203180485	1.12330725510185
2.88484827128566	1.12396334931373
2.89202451076647	1.12463414526102
2.89920075024728	1.12576552523283
2.90637698972809	1.12700960721981
2.9135532292089	1.12777704468353
2.92072946868971	1.12765124469629
2.92790570817052	1.12879323463792
2.93508194765133	1.13109168817952
2.94225818713214	1.13392023751964
2.94943442661295	1.13669739067084
2.95661066609376	1.13897863031002
2.96378690557457	1.14158274724253
2.97096314505538	1.14402307166995
2.97813938453619	1.14644176262186
2.985315624017	1.14883741225606
2.99249186349781	1.15051383901639
2.99966810297862	1.15304164196591
3.00684434245943	1.15683668037167
3.01402058194024	1.16192191981128
3.02119682142105	1.16774409730547
3.02837306090186	1.17323246194524
3.03554930038267	1.17800417542693
3.04272553986348	1.18130567544257
3.04990177934429	1.18353882306769
3.0570780188251	1.1851931322854
3.06425425830591	1.18700798026764
3.07143049778672	1.18983547730773
3.07860673726753	1.19252558406733
3.08578297674834	1.19497006321767
3.09295921622915	1.19611925738226
3.10013545570996	1.1961674966437
3.10731169519077	1.19647328762688
3.11448793467158	1.19751456851422
3.12166417415239	1.19838561076407
3.1288404136332	1.19910046418261
3.13601665311401	1.2000821201118
3.14319289259482	1.20060596063566
3.15036913207563	1.20117084009281
3.15754537155644	1.20276692109029
3.16472161103725	1.20395714234601
3.17189785051806	1.20505724145075
3.17907408999887	1.20649255384989
3.18625032947968	1.2084352274046
3.19342656896049	1.20948284726194
3.2006028084413	1.2096829024619
3.20777904792211	1.20892589030413
3.21495528740292	1.20825275126247
3.22213152688373	1.20731324177633
3.22930776636454	1.20668590130706
3.23648400584535	1.20595262845264
3.24366024532616	1.20590253563296
3.25083648480697	1.20703980014804
3.25801272428778	1.20892393148221
3.26518896376859	1.21063656992614
3.2723652032494	1.21180262937179
3.27954144273021	1.21253725435169
3.28671768221102	1.21224691413725
3.29389392169183	1.2117845242317
3.30107016117264	1.21309861432229
3.30824640065345	1.21598350904707
3.31542264013426	1.21930352511388
3.32259887961507	1.22176725788327
3.32977511909588	1.22365392413942
3.33695135857669	1.22550611395952
3.3441275980575	1.22712923997979
3.35130383753831	1.22872652694701
3.35848007701912	1.23025013924711
3.36565631649993	1.23157513436623
3.37283255598074	1.23287208211017
3.38000879546155	1.23316698291118
3.38718503494236	1.23230483515855
3.39436127442317	1.23109541012994
3.40153751390398	1.2301092296391
3.40871375338479	1.22783124070173
3.4158899928656	1.22612552101369
3.42306623234641	1.22462785259544
3.43024247182722	1.22284491410878
3.43741871130803	1.22110648453194
3.44459495078884	1.21955762715522
3.45177119026965	1.21908466019673
3.45894742975046	1.21936515213018
3.46612366923127	1.21978410737952
3.47329990871208	1.21959281563103
3.48047614819289	1.21876638377011
3.4876523876737	1.21843684509038
3.49482862715452	1.21806546396493
3.50200486663533	1.21647607129713
3.50918110611614	1.2140368588127
3.51635734559695	1.21199567345077
3.52353358507776	1.20946397364916
3.53070982455857	1.20664631921051
3.53788606403938	1.20432620505427
3.54506230352019	1.20262279450492
3.552238543001	1.20234221828355
3.55941478248181	1.203440765728
3.56659102196262	1.20497848566894
3.57376726144343	1.20614821181015
3.58094350092424	1.2066719252413
3.58811974040505	1.20604312787786
3.59529597988586	1.20469077175629
3.60247221936667	1.20467095376644
3.60964845884748	1.20572982751262
3.61682469832829	1.20688584753989
3.6240009378091	1.20697929129899
3.63117717728991	1.20615931803564
3.63835341677072	1.20477826462585
3.64552965625153	1.20304520135506
3.65270589573234	1.2012057922975
3.65988213521315	1.19914331157282
3.66705837469396	1.19594772556507
3.67423461417477	1.19254780281419
