# Supplementary material for: A unified framework for species spatial patterns: Linking the occupancy area curve, Taylor's Law, the neighborhood density function and two‐plot species turnover
Source: Ecol Lett. 2021 Aug 4;24(10):2043–53. doi: 10.1111/ele.13788 (PMC8518128; doi:10.1111/ele.13788)
Supplement: Supplementary file 4 — Supplementary Material [file ELE-24-2043-s004.zip › calcs/2-sim-thomas/thomas-grid-data/_108_152_pcf.csv]

P.r	pcf
0	Inf
0.00358811974040505	43.872789327033
0.00717623948081009	23.4817246613825
0.0107643592212151	16.7276564536101
0.0143524789616202	13.3358868441589
0.0179405987020252	11.3152782011042
0.0215287184424303	10.0382931882364
0.0251168381828353	9.17693156889205
0.0287049579232404	8.56579704329221
0.0322930776636454	8.10484036793344
0.0358811974040505	7.76993290072995
0.0394693171444555	7.54039148249823
0.0430574368848606	7.3455792507674
0.0466455566252656	7.17674053362197
0.0502336763656706	7.0313071589217
0.0538217961060757	6.89330884702782
0.0574099158464807	6.76549246449162
0.0609980355868858	6.65569252505787
0.0645861553272908	6.55863132925397
0.0681742750676959	6.46348266657658
0.0717623948081009	6.3673566652101
0.075350514548506	6.27198630929928
0.078938634288911	6.19104944369322
0.0825267540293161	6.12241964398259
0.0861148737697211	6.05872084207057
0.0897029935101262	6.0015617758271
0.0932911132505312	5.94981005297729
0.0968792329909362	5.90033209914688
0.100467352731341	5.85296517447624
0.104055472471746	5.80541099537555
0.107643592212151	5.75412368580316
0.111231711952556	5.69763114274055
0.114819831692961	5.63598471805893
0.118407951433367	5.56991986215271
0.121996071173772	5.50208389569039
0.125584190914177	5.43450593707308
0.129172310654582	5.36670969290366
0.132760430394987	5.30113764960978
0.136348550135392	5.24314254575537
0.139936669875797	5.19076276722341
0.143524789616202	5.13986029237407
0.147112909356607	5.09038702575811
0.150701029097012	5.04237759583521
0.154289148837417	4.99590076918692
0.157877268577822	4.95239647188249
0.161465388318227	4.91012968697952
0.165053508058632	4.87026003372266
0.168641627799037	4.83068104694159
0.172229747539442	4.79719302279582
0.175817867279847	4.76891077853244
0.179405987020252	4.7377835024946
0.182994106760657	4.70348554818022
0.186582226501062	4.66685004441464
0.190170346241467	4.62665647090475
0.193758465981872	4.58317945041174
0.197346585722278	4.54423835521965
0.200934705462683	4.50482344224277
0.204522825203088	4.46498631044252
0.208110944943493	4.42316272637232
0.211699064683898	4.38523713063286
0.215287184424303	4.34842858160215
0.218875304164708	4.30925055179522
0.222463423905113	4.26958440218427
0.226051543645518	4.23101596982061
0.229639663385923	4.19252385469212
0.233227783126328	4.15468841299881
0.236815902866733	4.11466788822245
0.240404022607138	4.06976021394616
0.243992142347543	4.02124367881223
0.247580262087948	3.97053304406616
0.251168381828353	3.91533814506732
0.254756501568758	3.8570741947561
0.258344621309163	3.79846148750962
0.261932741049568	3.73822187513451
0.265520860789973	3.67851481021284
0.269108980530378	3.62300849851278
0.272697100270784	3.56981811659473
0.276285220011189	3.517292758634
0.279873339751594	3.46908703760165
0.283461459491999	3.42498601803864
0.287049579232404	3.38249676624067
0.290637698972809	3.33763271349099
0.294225818713214	3.29198905148333
0.297813938453619	3.24596296391943
0.301402058194024	3.19951446139686
0.304990177934429	3.1520030360277
0.308578297674834	3.10316806078651
0.312166417415239	3.05158389541848
0.315754537155644	2.99825085487489
0.319342656896049	2.94769575288447
0.322930776636454	2.9009825487599
0.326518896376859	2.85713027848703
0.330107016117264	2.81706721863159
0.333695135857669	2.78184354498112
0.337283255598074	2.75335147369701
0.340871375338479	2.72567288315443
0.344459495078884	2.6975069775723
0.348047614819289	2.66911334426684
0.351635734559695	2.64010220827927
0.3552238543001	2.61166062638382
0.358811974040505	2.58383772092348
0.36240009378091	2.55476748022163
0.365988213521315	2.52346096632945
0.36957633326172	2.48853813034444
0.373164453002125	2.45056966132499
0.37675257274253	2.41264780189296
0.380340692482935	2.3799746173633
0.38392881222334	2.35064257857422
0.387516931963745	2.32403981073103
0.39110505170415	2.29963753312468
0.394693171444555	2.27480840152273
0.39828129118496	2.24896071222149
0.401869410925365	2.22232779741444
0.40545753066577	2.1942006821888
0.409045650406175	2.16288454116629
0.41263377014658	2.12873664448749
0.416221889886985	2.09295445784122
0.41981000962739	2.05514569114487
0.423398129367795	2.01610727791934
0.4269862491082	1.97733667786385
0.430574368848606	1.93913057741792
0.434162488589011	1.90295435092027
0.437750608329416	1.87052706245976
0.441338728069821	1.84142822195284
0.444926847810226	1.81309109364853
0.448514967550631	1.78521143924836
0.452103087291036	1.75705245616646
0.455691207031441	1.72914193680693
0.459279326771846	1.70168538039722
0.462867446512251	1.67471782378132
0.466455566252656	1.64754958346052
0.470043685993061	1.62235904381612
0.473631805733466	1.60223306396257
0.477219925473871	1.58286731358399
0.480808045214276	1.56342828635573
0.484396164954681	1.54394031166469
0.487984284695086	1.52462910316578
0.491572404435491	1.5042672523683
0.495160524175896	1.4864488358384
0.498748643916301	1.46950448051744
0.502336763656706	1.45238979920638
0.505924883397112	1.43596861473626
0.509513003137517	1.4227263943827
0.513101122877922	1.41096015979716
0.516689242618327	1.39925000977715
0.520277362358732	1.38822299718855
0.523865482099137	1.37754216812817
0.527453601839542	1.3670481208847
0.531041721579947	1.35646383182848
0.534629841320352	1.3459200387886
0.538217961060757	1.33622289313891
0.541806080801162	1.32705964933114
0.545394200541567	1.31698577064492
0.548982320281972	1.30617634933371
0.552570440022377	1.29678389734251
0.556158559762782	1.29032802570811
0.559746679503187	1.28520413088534
0.563334799243592	1.28262222979752
0.566922918983997	1.2819538082852
0.570511038724402	1.28103867855503
0.574099158464807	1.2794573451249
0.577687278205212	1.27659141887222
0.581275397945617	1.27357019657941
0.584863517686023	1.27270599605536
0.588451637426428	1.27449971986039
0.592039757166833	1.27713520239258
0.595627876907238	1.2788369535105
0.599215996647643	1.27928585196434
0.602804116388048	1.28002124256409
0.606392236128453	1.27968118707134
0.609980355868858	1.27745613131394
0.613568475609263	1.27564042689046
0.617156595349668	1.27383680313448
0.620744715090073	1.27069579542813
0.624332834830478	1.26617683904884
0.627920954570883	1.26201284413324
0.631509074311288	1.2584982373047
0.635097194051693	1.25560925445148
0.638685313792098	1.25401935054822
0.642273433532503	1.25460557124082
0.645861553272908	1.25623294965591
0.649449673013313	1.2596859114273
0.653037792753718	1.26428778085407
0.656625912494123	1.26931800154822
0.660214032234528	1.27438422458275
0.663802151974934	1.27835967741223
0.667390271715339	1.28172555101433
0.670978391455744	1.28426845771973
0.674566511196149	1.28501797080746
0.678154630936554	1.28649687120725
0.681742750676959	1.29123498719254
0.685330870417364	1.29878244222147
0.688918990157769	1.30849513145909
0.692507109898174	1.31821784070231
0.696095229638579	1.32592020835582
0.699683349378984	1.33310646617039
0.703271469119389	1.34048303044262
0.706859588859794	1.34781622736097
0.710447708600199	1.35601738050894
0.714035828340604	1.36548539738201
0.717623948081009	1.37399142293396
0.721212067821414	1.38126361794383
0.724800187561819	1.38757992566721
0.728388307302224	1.39269885774922
0.731976427042629	1.39654910974492
0.735564546783035	1.4010506375613
0.739152666523439	1.40599021676214
0.742740786263845	1.41027410589002
0.74632890600425	1.41438314108624
0.749917025744655	1.41790389411272
0.75350514548506	1.42082422079836
0.757093265225465	1.42518679138568
0.76068138496587	1.43057128989009
0.764269504706275	1.43543561129323
0.76785762444668	1.4398519595422
0.771445744187085	1.44371067009707
0.77503386392749	1.44651943356613
0.778621983667895	1.44843475508641
0.7822101034083	1.44883376607609
0.785798223148705	1.44896332362494
0.78938634288911	1.44876449240409
0.792974462629515	1.4480467831342
0.79656258236992	1.44610728841857
0.800150702110325	1.44319131410121
0.80373882185073	1.43905467924311
0.807326941591135	1.43544158384333
0.81091506133154	1.43158967703439
0.814503181071946	1.42689044654395
0.81809130081235	1.4206476516314
0.821679420552756	1.41258744191858
0.825267540293161	1.40251094937972
0.828855660033566	1.39082067910679
0.832443779773971	1.37769059951481
0.836031899514376	1.36474081934734
0.839620019254781	1.35291312428508
0.843208138995186	1.34093415272008
0.846796258735591	1.32788491867649
0.850384378475996	1.31552351669685
0.853972498216401	1.30447937267925
0.857560617956806	1.29354955424033
0.861148737697211	1.28362240857524
0.864736857437616	1.27452166169679
0.868324977178021	1.26394802260733
0.871913096918426	1.25161240520542
0.875501216658831	1.23809175538698
0.879089336399236	1.22375989908277
0.882677456139641	1.21039758556018
0.886265575880046	1.19846940858478
0.889853695620451	1.18655891493987
0.893441815360857	1.17369226310841
0.897029935101261	1.1598283408993
0.900618054841667	1.14637030077383
0.904206174582072	1.13421007205773
0.907794294322477	1.12232810864812
0.911382414062882	1.11030957112247
0.914970533803287	1.09798199751789
0.918558653543692	1.08432265844855
0.922146773284097	1.07112907836713
0.925734893024502	1.05876980107307
0.929323012764907	1.04574598939646
0.932911132505312	1.03221837325954
0.936499252245717	1.01858609202444
0.940087371986122	1.00568528107562
0.943675491726527	0.993060416364869
0.947263611466932	0.980637439756316
0.950851731207337	0.967948919722034
0.954439850947742	0.954328487577363
0.958027970688147	0.94047966290319
0.961616090428552	0.926160858686681
0.965204210168957	0.911296554181074
0.968792329909362	0.896193651221855
0.972380449649768	0.880377117323884
0.975968569390173	0.86400420640096
0.979556689130578	0.848328683417032
0.983144808870983	0.834702445030317
0.986732928611388	0.823136245247903
0.990321048351793	0.812470409601614
0.993909168092198	0.800968546291936
0.997497287832603	0.789139396971234
1.00108540757301	0.777585329463303
1.00467352731341	0.766291865226866
1.00826164705382	0.756052355969009
1.01184976679422	0.747838639238388
1.01543788653463	0.740704270044798
1.01902600627503	0.734880567529092
1.02261412601544	0.730166786871863
1.02620224575584	0.72580636969636
1.02979036549625	0.721565373627606
1.03337848523665	0.717679000547451
1.03696660497706	0.713768032288844
1.04055472471746	0.710416792551256
1.04414284445787	0.707167153164264
1.04773096419827	0.703768132211013
1.05131908393868	0.701031719581463
1.05490720367908	0.700975232991203
1.05849532341949	0.703167388351985
1.06208344315989	0.706791789025156
1.0656715629003	0.711564251474188
1.0692596826407	0.716025006060666
1.07284780238111	0.719564809764177
1.07643592212151	0.722834900352443
1.08002404186192	0.725540985124566
1.08361216160232	0.727978864473119
1.08720028134273	0.731407922060409
1.09078840108313	0.735649110301115
1.09437652082354	0.740042243900432
1.09796464056394	0.744564238565725
1.10155276030435	0.749238495940738
1.10514088004475	0.754057592261275
1.10872899978516	0.758185525516264
1.11231711952556	0.76171190304225
1.11590523926597	0.76434677482232
1.11949335900637	0.767102594211355
1.12308147874678	0.769248991987013
1.12666959848718	0.770991261931356
1.13025771822759	0.772477572621517
1.13384583796799	0.773429159995967
1.1374339577084	0.775048013942875
1.1410220774488	0.77904879587749
1.14461019718921	0.784768536795421
1.14819831692961	0.792056376563395
1.15178643667002	0.800520920241961
1.15537455641042	0.808608771047628
1.15896267615083	0.817271471129093
1.16255079589123	0.826171557972511
1.16613891563164	0.835207433767776
1.16972703537205	0.84526675229043
1.17331515511245	0.855241644533408
1.17690327485286	0.864535737295752
1.18049139459326	0.874327973471593
1.18407951433367	0.883897071267575
1.18766763407407	0.892212342489158
1.19125575381448	0.89945568275207
1.19484387355488	0.906259525727307
1.19843199329529	0.913438369090621
1.20202011303569	0.921850549475685
1.2056082327761	0.931057389725082
1.2091963525165	0.940406034589097
1.21278447225691	0.950375632242683
1.21637259199731	0.959702991291181
1.21996071173772	0.969431886409836
1.22354883147812	0.981616766566644
1.22713695121853	0.994627654467577
1.23072507095893	1.00820360692586
1.23431319069934	1.02136039194009
1.23790131043974	1.03332932982965
1.24148943018015	1.04479240842641
1.24507754992055	1.05540457526537
1.24866566966096	1.06466139581809
1.25225378940136	1.07224488772949
1.25584190914177	1.07889851160612
1.25943002888217	1.0843833258583
1.26301814862258	1.08918373976524
1.26660626836298	1.09371398278652
1.27019438810339	1.09723983539726
1.27378250784379	1.09941278294567
1.2773706275842	1.10078916723231
1.2809587473246	1.10304880829127
1.28454686706501	1.10578031050744
1.28813498680541	1.11075151516397
1.29172310654582	1.1162798541503
1.29531122628622	1.12103999349989
1.29889934602663	1.1249365042751
1.30248746576703	1.12768741953737
1.30607558550744	1.12880077467397
1.30966370524784	1.1290142747898
1.31325182498825	1.12945017950551
1.31683994472865	1.13119897532365
1.32042806446906	1.13477955706061
1.32401618420946	1.13925680727086
1.32760430394987	1.14397876008012
1.33119242369027	1.14814368544974
1.33478054343068	1.15207028135241
1.33836866317108	1.15665320639065
1.34195678291149	1.16019053371154
1.34554490265189	1.16183272544358
1.3491330223923	1.16253640971384
1.3527211421327	1.16378547691831
1.35630926187311	1.16511167184103
1.35989738161351	1.16660870355609
1.36348550135392	1.16949004811142
1.36707362109432	1.17408921917601
1.37066174083473	1.17881595116794
1.37424986057513	1.18338150717427
1.37783798031554	1.18932594513767
1.38142610005594	1.19556921582063
1.38501421979635	1.20166306078215
1.38860233953675	1.20775092622431
1.39219045927716	1.2138612998828
1.39577857901756	1.22029637027559
1.39936669875797	1.22600590730657
1.40295481849837	1.23050120850991
1.40654293823878	1.23361111940301
1.41013105797918	1.23531542376545
1.41371917771959	1.23574489536205
1.41730729745999	1.23510610134564
1.4208954172004	1.23420539487767
1.4244835369408	1.23347545413655
1.42807165668121	1.23292631392264
1.43165977642161	1.23121259892814
1.43524789616202	1.2285162038132
1.43883601590242	1.22766916085381
1.44242413564283	1.23014041247712
1.44601225538323	1.23331386074891
1.44960037512364	1.2364162404042
1.45318849486404	1.2391128281964
1.45677661460445	1.24168867720706
1.46036473434485	1.24393576646413
1.46395285408526	1.24600803194654
1.46754097382566	1.24872878339032
1.47112909356607	1.25315357345204
1.47471721330647	1.25855402528201
1.47830533304688	1.26315848596287
1.48189345278728	1.26577870398316
1.48548157252769	1.26803751413735
1.48906969226809	1.2705345842467
1.4926578120085	1.27420509894002
1.4962459317489	1.27829113507688
1.49983405148931	1.28309928359285
1.50342217122971	1.28850324704667
1.50701029097012	1.29424191629223
1.51059841071052	1.3009276693852
1.51418653045093	1.30813076086169
1.51777465019133	1.31452157883272
1.52136276993174	1.3211140749818
1.52495088967214	1.32868653123103
1.52853900941255	1.33695750012851
1.53212712915295	1.34587501513012
1.53571524889336	1.35420348773988
1.53930336863376	1.36193515075766
1.54289148837417	1.36888286298968
1.54647960811457	1.37475091680824
1.55006772785498	1.37909080950759
1.55365584759538	1.38285414331978
1.55724396733579	1.38579367991676
1.5608320870762	1.38799334998323
1.5644202068166	1.38968286507382
1.56800832655701	1.3907578826721
1.57159644629741	1.39146750212953
1.57518456603782	1.39218333340044
1.57877268577822	1.393750829344
1.58236080551863	1.39483038200809
1.58594892525903	1.39662878825636
1.58953704499944	1.40020066635653
1.59312516473984	1.40392398511617
1.59671328448025	1.40696571240104
1.60030140422065	1.40933945488588
1.60388952396106	1.41232003411965
1.60747764370146	1.41532655724599
1.61106576344187	1.41811054576857
1.61465388318227	1.42053916844263
1.61824200292268	1.42361438447552
1.62183012266308	1.42631582209029
1.62541824240349	1.42877453778746
1.62900636214389	1.43045051111578
1.6325944818843	1.43170228517685
1.6361826016247	1.43293187332977
1.63977072136511	1.4332503348979
1.64335884110551	1.4325177273465
1.64694696084592	1.43013850851466
1.65053508058632	1.42668810416094
1.65412320032673	1.42262899547742
1.65771132006713	1.41776987837672
1.66129943980754	1.4126460753225
1.66488755954794	1.40892942680254
1.66847567928835	1.40681528294832
1.67206379902875	1.40501196186534
1.67565191876916	1.40476728552967
1.67924003850956	1.40558532878238
1.68282815824997	1.4064288931127
1.68641627799037	1.40866877154909
1.69000439773078	1.41089547819023
1.69359251747118	1.41348739819316
1.69718063721159	1.41621636854231
1.70076875695199	1.41816285235742
1.7043568766924	1.41804604125551
1.7079449964328	1.4167825565211
1.71153311617321	1.41551538418805
1.71512123591361	1.41403855528661
1.71870935565402	1.41250092428202
1.72229747539442	1.41155304270834
1.72588559513483	1.41100498787056
1.72947371487523	1.40932864909084
1.73306183461564	1.40593372727916
1.73664995435604	1.40183265655786
1.74023807409645	1.39841749801913
1.74382619383685	1.39534232039416
1.74741431357726	1.39133435094357
1.75100243331766	1.38584156435882
1.75459055305807	1.37939855213181
1.75817867279847	1.37213997417142
1.76176679253888	1.36426768925179
1.76535491227928	1.35586676436609
1.76894303201969	1.34864438953288
1.77253115176009	1.34243391821225
1.7761192715005	1.33632235561361
1.7797073912409	1.32850025264796
1.78329551098131	1.31963366588051
1.78688363072171	1.31078789167301
1.79047175046212	1.30341858160139
1.79405987020252	1.2962384440926
1.79764798994293	1.28894887881411
1.80123610968333	1.28201821863523
1.80482422942374	1.27576338756437
1.80841234916414	1.27110951171017
1.81200046890455	1.26685751969601
1.81558858864495	1.26247231919145
1.81917670838536	1.25790598906253
1.82276482812576	1.25428858468945
1.82635294786617	1.25081851986455
1.82994106760657	1.24712081068991
1.83352918734698	1.24357879117148
1.83711730708738	1.24036198484276
