# Supplementary material for: A unified framework for species spatial patterns: Linking the occupancy area curve, Taylor's Law, the neighborhood density function and two‐plot species turnover
Source: Ecol Lett. 2021 Aug 4;24(10):2043–53. doi: 10.1111/ele.13788 (PMC8518128; doi:10.1111/ele.13788)
Supplement: Supplementary file 4 — Supplementary Material [file ELE-24-2043-s004.zip › calcs/2-sim-thomas/thomas-grid-data/_108_142_pcf.csv]

P.r	pcf
0	Inf
0.00358811974040505	44.7741334210015
0.00717623948081009	23.5018711582191
0.0107643592212151	16.44320359971
0.0143524789616202	12.9341791945365
0.0179405987020252	10.8545931197615
0.0215287184424303	9.45706272528689
0.0251168381828353	8.45909556129343
0.0287049579232404	7.70821907039504
0.0322930776636454	7.12724578003019
0.0358811974040505	6.66993911854018
0.0394693171444555	6.28890070073163
0.0430574368848606	5.97219975398607
0.0466455566252656	5.69854036369362
0.0502336763656706	5.46495734242834
0.0538217961060757	5.28905800654076
0.0574099158464807	5.15268353724007
0.0609980355868858	5.02785650725468
0.0645861553272908	4.92306092547063
0.0681742750676959	4.84826447055472
0.0717623948081009	4.78408382903636
0.075350514548506	4.72536485240878
0.078938634288911	4.67500803031053
0.0825267540293161	4.6321578037
0.0861148737697211	4.60340020799224
0.0897029935101262	4.58028959870008
0.0932911132505312	4.55795502263031
0.0968792329909362	4.5375111244937
0.100467352731341	4.52613579172774
0.104055472471746	4.52037645813811
0.107643592212151	4.51076311008144
0.111231711952556	4.49998317950209
0.114819831692961	4.49828370384557
0.118407951433367	4.49918158840708
0.121996071173772	4.49683269231988
0.125584190914177	4.48750552721527
0.129172310654582	4.47183939550195
0.132760430394987	4.45780181233733
0.136348550135392	4.44661343528299
0.139936669875797	4.43653568663565
0.143524789616202	4.42452596660175
0.147112909356607	4.41555140410212
0.150701029097012	4.41198730691771
0.154289148837417	4.41169457075983
0.157877268577822	4.40631195184437
0.161465388318227	4.39687481598986
0.165053508058632	4.38840664671213
0.168641627799037	4.38378624746474
0.172229747539442	4.38112982026955
0.175817867279847	4.37754722296687
0.179405987020252	4.37056003791598
0.182994106760657	4.36097565278133
0.186582226501062	4.34950779125369
0.190170346241467	4.33581259421413
0.193758465981872	4.32078831372101
0.197346585722278	4.30242127568798
0.200934705462683	4.28719793014245
0.204522825203088	4.27726151813411
0.208110944943493	4.27327310394407
0.211699064683898	4.26870584879133
0.215287184424303	4.26164918361727
0.218875304164708	4.26173643377881
0.222463423905113	4.26421551277951
0.226051543645518	4.26619827409139
0.229639663385923	4.27022327356024
0.233227783126328	4.27062379861157
0.236815902866733	4.27525525496833
0.240404022607138	4.28314958436584
0.243992142347543	4.28904848657152
0.247580262087948	4.29367137398735
0.251168381828353	4.29627112059688
0.254756501568758	4.29575110815175
0.258344621309163	4.29536612129999
0.261932741049568	4.29297123389497
0.265520860789973	4.28786564348983
0.269108980530378	4.2772903326507
0.272697100270784	4.26305019249641
0.276285220011189	4.24583501101071
0.279873339751594	4.22488940868849
0.283461459491999	4.20267964128666
0.287049579232404	4.18003839709645
0.290637698972809	4.15275687361603
0.294225818713214	4.12187841661156
0.297813938453619	4.08915120857116
0.301402058194024	4.05455927372585
0.304990177934429	4.01922782103387
0.308578297674834	3.98384388611253
0.312166417415239	3.94905931226528
0.315754537155644	3.91590261197898
0.319342656896049	3.88261527523555
0.322930776636454	3.84793845376641
0.326518896376859	3.81035545889327
0.330107016117264	3.77558742312569
0.333695135857669	3.74734810074241
0.337283255598074	3.71928804415769
0.340871375338479	3.69045970649433
0.344459495078884	3.65960523742158
0.348047614819289	3.62699596356478
0.351635734559695	3.59786644475901
0.3552238543001	3.56659531903479
0.358811974040505	3.53085306909368
0.36240009378091	3.494434233877
0.365988213521315	3.4592744978378
0.36957633326172	3.42314437666664
0.373164453002125	3.38458395334888
0.37675257274253	3.34440137905542
0.380340692482935	3.30500969916931
0.38392881222334	3.26641125174629
0.387516931963745	3.22769257737179
0.39110505170415	3.18795660770652
0.394693171444555	3.14748750986104
0.39828129118496	3.10993963834311
0.401869410925365	3.07490057970795
0.40545753066577	3.03815109441184
0.409045650406175	3.00062577888641
0.41263377014658	2.96792687216662
0.416221889886985	2.9388052074201
0.41981000962739	2.90983678003029
0.423398129367795	2.87788469978532
0.4269862491082	2.8434967762172
0.430574368848606	2.81120360007859
0.434162488589011	2.78161947336841
0.437750608329416	2.75192353500093
0.441338728069821	2.72030653312327
0.444926847810226	2.68923135491394
0.448514967550631	2.66059933197347
0.452103087291036	2.6346014211354
0.455691207031441	2.60793413490766
0.459279326771846	2.58199997495509
0.462867446512251	2.55791565903943
0.466455566252656	2.53783413180704
0.470043685993061	2.52110352119238
0.473631805733466	2.50462830586022
0.477219925473871	2.48741511855724
0.480808045214276	2.47056381133065
0.484396164954681	2.45271262094317
0.487984284695086	2.4321029236769
0.491572404435491	2.40953795473399
0.495160524175896	2.3860200737259
0.498748643916301	2.36515732920565
0.502336763656706	2.34867786426461
0.505924883397112	2.33622004455407
0.509513003137517	2.32515798183378
0.513101122877922	2.31570498308617
0.516689242618327	2.31203158189391
0.520277362358732	2.30956154128878
0.523865482099137	2.30655643996366
0.527453601839542	2.30415505280537
0.531041721579947	2.30174435953916
0.534629841320352	2.30283937792081
0.538217961060757	2.30342961630857
0.541806080801162	2.30352337869353
0.545394200541567	2.30435723948198
0.548982320281972	2.30526614252256
0.552570440022377	2.30693393974355
0.556158559762782	2.30845103210065
0.559746679503187	2.30901673970097
0.563334799243592	2.30812686664864
0.566922918983997	2.30345882642856
0.570511038724402	2.29791229184389
0.574099158464807	2.29342966498274
0.577687278205212	2.28919861755728
0.581275397945617	2.28547493518426
0.584863517686023	2.28194819146789
0.588451637426428	2.27778079968305
0.592039757166833	2.2726777218037
0.595627876907238	2.26681533053588
0.599215996647643	2.26008189128115
0.602804116388048	2.2531472985504
0.606392236128453	2.24628542544682
0.609980355868858	2.23848065530686
0.613568475609263	2.2324080470757
0.617156595349668	2.2273949586491
0.620744715090073	2.22210960037327
0.624332834830478	2.21718426739006
0.627920954570883	2.21658208139273
0.631509074311288	2.21998023897394
0.635097194051693	2.22226004096226
0.638685313792098	2.22416118661098
0.642273433532503	2.22782457076461
0.645861553272908	2.23386495610384
0.649449673013313	2.24044352932053
0.653037792753718	2.24529771944661
0.656625912494123	2.24914074556229
0.660214032234528	2.25297250274396
0.663802151974934	2.25807201348867
0.667390271715339	2.26191291386136
0.670978391455744	2.26384082484246
0.674566511196149	2.26583695781305
0.678154630936554	2.26795532084196
0.681742750676959	2.26972791169049
0.685330870417364	2.27234167262345
0.688918990157769	2.27515223929069
0.692507109898174	2.27682861008982
0.696095229638579	2.27908638072732
0.699683349378984	2.2820225173308
0.703271469119389	2.28306694110099
0.706859588859794	2.28284409832352
0.710447708600199	2.28379880858953
0.714035828340604	2.28651881096604
0.717623948081009	2.28853244028847
0.721212067821414	2.28896993880144
0.724800187561819	2.28844230499466
0.728388307302224	2.28761792307147
0.731976427042629	2.28638773425583
0.735564546783035	2.28366478944061
0.739152666523439	2.27999063730268
0.742740786263845	2.2764421968855
0.74632890600425	2.27379233764106
0.749917025744655	2.27238096612726
0.75350514548506	2.27113351280152
0.757093265225465	2.26864271900467
0.76068138496587	2.26506383423443
0.764269504706275	2.26148308987188
0.76785762444668	2.25720681505381
0.771445744187085	2.25207039525774
0.77503386392749	2.24880199041898
0.778621983667895	2.24682827988825
0.7822101034083	2.24677228056954
0.785798223148705	2.24611267847332
0.78938634288911	2.24341972186819
0.792974462629515	2.23906332303682
0.79656258236992	2.23512323687136
0.800150702110325	2.23170169615545
0.80373882185073	2.22740917183678
0.807326941591135	2.2222488389903
0.81091506133154	2.21640195108702
0.814503181071946	2.21115676610714
0.81809130081235	2.20583701975635
0.821679420552756	2.19994756708077
0.825267540293161	2.19333002136218
0.828855660033566	2.18687513944131
0.832443779773971	2.18142154914458
0.836031899514376	2.17487547279827
0.839620019254781	2.166462652137
0.843208138995186	2.15658189721959
0.846796258735591	2.14819419096112
0.850384378475996	2.14165600148662
0.853972498216401	2.13483636537456
0.857560617956806	2.12631457983889
0.861148737697211	2.11520461371637
0.864736857437616	2.10134961417393
0.868324977178021	2.08669036277799
0.871913096918426	2.07278500187629
0.875501216658831	2.05969566118556
0.879089336399236	2.04653751370661
0.882677456139641	2.03277102716476
0.886265575880046	2.01811642662886
0.889853695620451	2.00349504321959
0.893441815360857	1.98898424756901
0.897029935101261	1.9734592993966
0.900618054841667	1.95671455878592
0.904206174582072	1.93875084482694
0.907794294322477	1.91870151076488
0.911382414062882	1.89862640687862
0.914970533803287	1.87937432249251
0.918558653543692	1.85947213084331
0.922146773284097	1.83907355538723
0.925734893024502	1.8200696840026
0.929323012764907	1.80186552434115
0.932911132505312	1.78382247590004
0.936499252245717	1.76754389581111
0.940087371986122	1.75508139288306
0.943675491726527	1.74490956215213
0.947263611466932	1.73444346558025
0.950851731207337	1.72277873643893
0.954439850947742	1.71088381389583
0.958027970688147	1.70112009182817
0.961616090428552	1.69271078077796
0.965204210168957	1.68349304322168
0.968792329909362	1.67374766550081
0.972380449649768	1.663470156126
0.975968569390173	1.65349172915412
0.979556689130578	1.64482656159357
0.983144808870983	1.63744249148044
0.986732928611388	1.63110939540827
0.990321048351793	1.62573510693038
0.993909168092198	1.6216593697919
0.997497287832603	1.61772970246545
1.00108540757301	1.61246974148597
1.00467352731341	1.60571176267538
1.00826164705382	1.59927580397665
1.01184976679422	1.59444633433888
1.01543788653463	1.5890275567755
1.01902600627503	1.58360813755545
1.02261412601544	1.5784075699772
1.02620224575584	1.57312491153118
1.02979036549625	1.5680242577317
1.03337848523665	1.56238743005726
1.03696660497706	1.55693914586574
1.04055472471746	1.55159209040368
1.04414284445787	1.54603022221022
1.04773096419827	1.54031899245972
1.05131908393868	1.53512677688645
1.05490720367908	1.53024817921399
1.05849532341949	1.52489850840107
1.06208344315989	1.51817660872238
1.0656715629003	1.5102331482953
1.0692596826407	1.50224929136309
1.07284780238111	1.49633991335566
1.07643592212151	1.49106215815283
1.08002404186192	1.48710034245699
1.08361216160232	1.48280707100053
1.08720028134273	1.47821608150268
1.09078840108313	1.47263952928195
1.09437652082354	1.46657078487411
1.09796464056394	1.46035090512976
1.10155276030435	1.45399191493518
1.10514088004475	1.44795462677242
1.10872899978516	1.44152058886229
1.11231711952556	1.4345357724187
1.11590523926597	1.42849704579626
1.11949335900637	1.42189691747647
1.12308147874678	1.41516920115513
1.12666959848718	1.40928306184693
1.13025771822759	1.40539214192176
1.13384583796799	1.4013883522741
1.1374339577084	1.39764445968775
1.1410220774488	1.39509306126017
1.14461019718921	1.39343484644544
1.14819831692961	1.3918591156731
1.15178643667002	1.38947289597034
1.15537455641042	1.38690757732914
1.15896267615083	1.38343809354733
1.16255079589123	1.37835575241346
1.16613891563164	1.37288931086796
1.16972703537205	1.36856431375056
1.17331515511245	1.36626093501813
1.17690327485286	1.36417772118578
1.18049139459326	1.36072924032186
1.18407951433367	1.35622761597515
1.18766763407407	1.35284954843262
1.19125575381448	1.34946489447878
1.19484387355488	1.34545207418646
1.19843199329529	1.34057491129382
1.20202011303569	1.33447928980278
1.2056082327761	1.32719337969206
1.2091963525165	1.3199480638675
1.21278447225691	1.31276035066276
1.21637259199731	1.30438350240487
1.21996071173772	1.29417351839916
1.22354883147812	1.28357554611667
1.22713695121853	1.27406778208096
1.23072507095893	1.26543460454093
1.23431319069934	1.25907424164622
1.23790131043974	1.25519202440766
1.24148943018015	1.25147087079714
1.24507754992055	1.24661033380361
1.24866566966096	1.24086848889881
1.25225378940136	1.23456451929082
1.25584190914177	1.22833478469224
1.25943002888217	1.22226881931034
1.26301814862258	1.2165867671698
1.26660626836298	1.21077062710296
1.27019438810339	1.20482556325399
1.27378250784379	1.2007816824884
1.2773706275842	1.19750741050026
1.2809587473246	1.19436593846546
1.28454686706501	1.19089680656243
1.28813498680541	1.18787718085609
1.29172310654582	1.18549792168253
1.29531122628622	1.18377737181074
1.29889934602663	1.18079508216102
1.30248746576703	1.17622886966779
1.30607558550744	1.17157614199455
1.30966370524784	1.16808284189509
1.31325182498825	1.16441350780076
1.31683994472865	1.16081712900501
1.32042806446906	1.15705770153668
1.32401618420946	1.1552598040111
1.32760430394987	1.15381086203782
1.33119242369027	1.15254555771393
1.33478054343068	1.15184314445756
1.33836866317108	1.15052530014487
1.34195678291149	1.14915160912963
1.34554490265189	1.14756616528575
1.3491330223923	1.14688084788846
1.3527211421327	1.14777539434059
1.35630926187311	1.14839581803179
1.35989738161351	1.14875955370611
1.36348550135392	1.14835167839279
1.36707362109432	1.14795294101042
1.37066174083473	1.14855261752026
1.37424986057513	1.14885027865131
1.37783798031554	1.14902443403323
1.38142610005594	1.14872758231553
1.38501421979635	1.14781075344903
1.38860233953675	1.14644315408102
1.39219045927716	1.14506320725956
1.39577857901756	1.14453358479027
1.39936669875797	1.14429517399491
1.40295481849837	1.14512253335068
1.40654293823878	1.1461099465643
1.41013105797918	1.14740825512422
1.41371917771959	1.14913662364712
1.41730729745999	1.14962035520662
1.4208954172004	1.14921321255028
1.4244835369408	1.14849064536712
1.42807165668121	1.14780079385756
1.43165977642161	1.14739160483066
1.43524789616202	1.14764952248353
1.43883601590242	1.14908177501715
1.44242413564283	1.1505051505761
1.44601225538323	1.15111101526268
1.44960037512364	1.15149558500204
1.45318849486404	1.15289913578927
1.45677661460445	1.15464552514159
1.46036473434485	1.1555190039167
1.46395285408526	1.15557738843958
1.46754097382566	1.15684170109291
1.47112909356607	1.15904079816877
1.47471721330647	1.16133434015132
1.47830533304688	1.16258465129045
1.48189345278728	1.16345554077755
1.48548157252769	1.16469542379342
1.48906969226809	1.16629637569618
1.4926578120085	1.16822741640621
1.4962459317489	1.16947310101308
1.49983405148931	1.17057403782624
1.50342217122971	1.17313957531134
1.50701029097012	1.17697878235725
1.51059841071052	1.18107741208323
1.51418653045093	1.18401636539307
1.51777465019133	1.18600798098582
1.52136276993174	1.18835481023984
1.52495088967214	1.1910185065139
1.52853900941255	1.19270413433471
1.53212712915295	1.19445175776033
1.53571524889336	1.19636796597178
1.53930336863376	1.19876112084478
1.54289148837417	1.20022119086072
1.54647960811457	1.20071345274683
1.55006772785498	1.20055155410829
1.55365584759538	1.19974365047095
1.55724396733579	1.19844134527391
1.5608320870762	1.19690456965608
1.5644202068166	1.19584816050001
1.56800832655701	1.19486975432072
1.57159644629741	1.19457870170935
1.57518456603782	1.19498771033633
1.57877268577822	1.1960219158877
1.58236080551863	1.19610927439914
1.58594892525903	1.19530628011658
1.58953704499944	1.19404034136
1.59312516473984	1.1924367101718
1.59671328448025	1.19052283229687
1.60030140422065	1.18809829737648
1.60388952396106	1.18438656671265
1.60747764370146	1.18034846493167
1.61106576344187	1.17586692641815
1.61465388318227	1.17025771998848
1.61824200292268	1.1634356721529
1.62183012266308	1.15756488918425
1.62541824240349	1.1511326458753
1.62900636214389	1.14493620143014
1.6325944818843	1.13920508989198
1.6361826016247	1.13306888649737
1.63977072136511	1.12727060924228
1.64335884110551	1.12137348455915
1.64694696084592	1.11638221547121
1.65053508058632	1.11123407320225
1.65412320032673	1.10561756843838
1.65771132006713	1.1005180942568
1.66129943980754	1.09560999571492
1.66488755954794	1.09138172991131
1.66847567928835	1.08807378105023
1.67206379902875	1.08683188854721
1.67565191876916	1.08753943490199
1.67924003850956	1.08812286450369
1.68282815824997	1.08718010999405
1.68641627799037	1.08657808861067
1.69000439773078	1.08709140662508
1.69359251747118	1.08831836926633
1.69718063721159	1.08938945318984
1.70076875695199	1.09043107330225
1.7043568766924	1.09129452456737
1.7079449964328	1.09197836495408
1.71153311617321	1.09283850990797
1.71512123591361	1.09272110285884
1.71870935565402	1.09225193872957
1.72229747539442	1.09073175631579
1.72588559513483	1.08822066662396
1.72947371487523	1.08508446235249
1.73306183461564	1.08150085845517
1.73664995435604	1.07836383078269
1.74023807409645	1.07498458075355
1.74382619383685	1.07191359404478
1.74741431357726	1.06954597832346
1.75100243331766	1.06784387549596
1.75459055305807	1.06634403894587
1.75817867279847	1.0648478047662
1.76176679253888	1.06280319286845
1.76535491227928	1.06062537196591
1.76894303201969	1.05742529493304
1.77253115176009	1.05348425124018
1.7761192715005	1.04867141454621
1.7797073912409	1.04302049192347
1.78329551098131	1.03694867953951
1.78688363072171	1.03137837198736
1.79047175046212	1.0257388003534
1.79405987020252	1.01883734499227
1.79764798994293	1.01233056336615
1.80123610968333	1.00751766499275
1.80482422942374	1.00361981899293
1.80841234916414	1.00007462430743
1.81200046890455	0.995894436844076
1.81558858864495	0.991854928620748
1.81917670838536	0.988782839747265
1.82276482812576	0.985734207859467
1.82635294786617	0.983020014773694
1.82994106760657	0.980723181930171
1.83352918734698	0.978155977311914
1.83711730708738	0.975910062908287
