# Supplementary material for: A unified framework for species spatial patterns: Linking the occupancy area curve, Taylor's Law, the neighborhood density function and two‐plot species turnover
Source: Ecol Lett. 2021 Aug 4;24(10):2043–53. doi: 10.1111/ele.13788 (PMC8518128; doi:10.1111/ele.13788)
Supplement: Supplementary file 4 — Supplementary Material [file ELE-24-2043-s004.zip › calcs/2-sim-thomas/thomas-grid-data/_432_87_125.csv]

	[0,3.67)	[3.67,7.35)	[7.35,11)	[11,14.7)	[14.7,18.4)	[18.4,22)	[22,25.7)	[25.7,29.4]
[11,14.7]	14	2	6	14	1	18	14	12
[7.35,11)	18	12	12	5	8	10	10	9
[3.67,7.35)	34	16	18	34	25	15	10	11
[0,3.67)	1	29	18	1	11	15	35	0
