# Supplementary material for: A unified framework for species spatial patterns: Linking the occupancy area curve, Taylor's Law, the neighborhood density function and two‐plot species turnover
Source: Ecol Lett. 2021 Aug 4;24(10):2043–53. doi: 10.1111/ele.13788 (PMC8518128; doi:10.1111/ele.13788)
Supplement: Supplementary file 4 — Supplementary Material [file ELE-24-2043-s004.zip › calcs/2-sim-thomas/thomas-grid-data/_432_97_125.csv]

	[0,3.67)	[3.67,7.35)	[7.35,11)	[11,14.7)	[14.7,18.4)	[18.4,22)	[22,25.7)	[25.7,29.4]
[11,14.7]	0	5	12	9	12	25	21	30
[7.35,11)	0	0	17	7	0	12	9	16
[3.67,7.35)	10	15	8	7	17	29	34	5
[0,3.67)	12	7	22	3	16	12	22	43
