# Supplementary material for: A unified framework for species spatial patterns: Linking the occupancy area curve, Taylor's Law, the neighborhood density function and two‐plot species turnover
Source: Ecol Lett. 2021 Aug 4;24(10):2043–53. doi: 10.1111/ele.13788 (PMC8518128; doi:10.1111/ele.13788)
Supplement: Supplementary file 4 — Supplementary Material [file ELE-24-2043-s004.zip › calcs/2-sim-thomas/thomas-grid-data/_1856_164_100.csv]

	[0,6.09)	[6.09,12.2)	[12.2,18.3)	[18.3,24.4)	[24.4,30.5)	[30.5,36.6)	[36.6,42.6)	[42.6,48.7)	[48.7,54.8)	[54.8,60.9]
[24.4,30.5]	15	13	18	46	14	44	66	7	8	79
[18.3,24.4)	60	64	13	41	62	32	30	3	88	32
[12.2,18.3)	25	103	10	5	39	54	154	31	32	20
[6.09,12.2)	52	32	31	5	21	41	52	14	19	52
[0,6.09)	24	75	43	17	47	27	22	3	4	80
