# Supplementary material for: A unified framework for species spatial patterns: Linking the occupancy area curve, Taylor's Law, the neighborhood density function and two‐plot species turnover
Source: Ecol Lett. 2021 Aug 4;24(10):2043–53. doi: 10.1111/ele.13788 (PMC8518128; doi:10.1111/ele.13788)
Supplement: Supplementary file 4 — Supplementary Material [file ELE-24-2043-s004.zip › calcs/2-sim-thomas/thomas-grid-data/_1856_152_50.csv]

	[0,3.05)	[3.05,6.09)	[6.09,9.14)	[9.14,12.2)	[12.2,15.2)	[15.2,18.3)	[18.3,21.3)	[21.3,24.4)	[24.4,27.4)	[27.4,30.5)	[30.5,33.5)	[33.5,36.6)	[36.6,39.6)	[39.6,42.6)	[42.6,45.7)	[45.7,48.7)	[48.7,51.8)	[51.8,54.8)	[54.8,57.9)	[57.9,60.9]
[27.4,30.5]	5	1	0	3	11	11	0	1	7	22	3	10	22	5	0	1	3	2	7	7
[24.4,27.4)	14	5	0	0	9	9	1	5	17	15	9	29	24	30	2	1	4	2	12	5
[21.3,24.4)	7	1	2	0	0	0	4	10	5	11	7	20	18	8	11	3	5	3	3	1
[18.3,21.3)	2	2	7	2	2	14	15	11	0	1	1	20	27	17	8	15	0	0	3	6
[15.2,18.3)	8	6	13	15	15	29	13	19	9	8	20	15	19	20	9	4	2	9	14	11
[12.2,15.2)	12	7	11	4	3	14	5	3	8	15	34	14	8	25	2	13	28	11	14	7
[9.14,12.2)	8	3	2	1	1	5	6	10	7	10	24	15	10	24	22	14	29	6	18	7
[6.09,9.14)	6	1	1	0	1	1	4	15	3	0	0	14	29	20	12	18	32	4	2	9
[3.05,6.09)	11	22	4	3	12	16	16	1	0	0	17	5	11	6	8	12	9	6	1	3
[0,3.05)	6	33	4	5	9	33	26	4	8	1	17	13	11	0	4	17	8	9	10	12
