# Supplementary material for: A unified framework for species spatial patterns: Linking the occupancy area curve, Taylor's Law, the neighborhood density function and two‐plot species turnover
Source: Ecol Lett. 2021 Aug 4;24(10):2043–53. doi: 10.1111/ele.13788 (PMC8518128; doi:10.1111/ele.13788)
Supplement: Supplementary file 4 — Supplementary Material [file ELE-24-2043-s004.zip › calcs/2-sim-thomas/thomas-grid-data/_1856_174_100.csv]

	[0,6.09)	[6.09,12.2)	[12.2,18.3)	[18.3,24.4)	[24.4,30.5)	[30.5,36.6)	[36.6,42.6)	[42.6,48.7)	[48.7,54.8)	[54.8,60.9]
[24.4,30.5]	13	50	36	81	6	29	49	21	21	14
[18.3,24.4)	36	5	73	57	17	9	45	19	22	68
[12.2,18.3)	29	66	50	46	43	22	23	17	33	126
[6.09,12.2)	1	6	27	21	74	32	32	48	1	69
[0,6.09)	46	10	20	26	80	21	41	74	27	62
