# Supplementary material for: A unified framework for species spatial patterns: Linking the occupancy area curve, Taylor's Law, the neighborhood density function and two‐plot species turnover
Source: Ecol Lett. 2021 Aug 4;24(10):2043–53. doi: 10.1111/ele.13788 (PMC8518128; doi:10.1111/ele.13788)
Supplement: Supplementary file 4 — Supplementary Material [file ELE-24-2043-s004.zip › calcs/2-sim-thomas/thomas-grid-data/_1856_11_100.csv]

	[0,6.09)	[6.09,12.2)	[12.2,18.3)	[18.3,24.4)	[24.4,30.5)	[30.5,36.6)	[36.6,42.6)	[42.6,48.7)	[48.7,54.8)	[54.8,60.9]
[24.4,30.5]	52	26	21	7	58	39	39	34	57	10
[18.3,24.4)	65	47	39	83	75	53	43	72	33	2
[12.2,18.3)	32	27	47	18	44	30	23	9	20	51
[6.09,12.2)	10	45	79	43	10	49	26	14	35	82
[0,6.09)	12	115	39	16	18	38	30	7	7	20
