# Supplementary material for: A unified framework for species spatial patterns: Linking the occupancy area curve, Taylor's Law, the neighborhood density function and two‐plot species turnover
Source: Ecol Lett. 2021 Aug 4;24(10):2043–53. doi: 10.1111/ele.13788 (PMC8518128; doi:10.1111/ele.13788)
Supplement: Supplementary file 4 — Supplementary Material [file ELE-24-2043-s004.zip › calcs/2-sim-thomas/thomas-grid-data/_1856_63_50.csv]

	[0,3.05)	[3.05,6.09)	[6.09,9.14)	[9.14,12.2)	[12.2,15.2)	[15.2,18.3)	[18.3,21.3)	[21.3,24.4)	[24.4,27.4)	[27.4,30.5)	[30.5,33.5)	[33.5,36.6)	[36.6,39.6)	[39.6,42.6)	[42.6,45.7)	[45.7,48.7)	[48.7,51.8)	[51.8,54.8)	[54.8,57.9)	[57.9,60.9]
[27.4,30.5]	8	8	19	14	14	3	1	5	4	2	0	4	15	7	11	16	1	4	8	2
[24.4,27.4)	6	5	0	1	0	0	0	4	6	8	2	10	27	13	26	15	4	10	35	17
[21.3,24.4)	1	2	10	4	0	0	11	6	8	2	2	0	33	37	33	12	9	0	21	19
[18.3,21.3)	0	1	11	9	5	2	11	16	19	27	5	0	3	23	18	6	4	14	11	3
[15.2,18.3)	3	13	1	14	18	5	14	12	13	2	3	0	9	45	11	1	7	16	8	0
[12.2,15.2)	25	15	1	1	6	23	20	13	19	4	0	2	14	16	16	1	4	4	19	13
[9.14,12.2)	9	2	6	2	5	12	4	10	10	1	0	3	20	5	1	0	1	2	19	18
[6.09,9.14)	1	17	12	10	4	17	14	17	16	1	7	11	11	19	4	10	16	17	5	21
[3.05,6.09)	3	4	1	2	16	30	10	4	11	5	7	19	9	9	7	20	17	6	1	2
[0,3.05)	8	0	6	3	7	12	9	17	18	8	5	2	9	13	9	19	4	0	4	3
