# Supplementary material for: A unified framework for species spatial patterns: Linking the occupancy area curve, Taylor's Law, the neighborhood density function and two‐plot species turnover
Source: Ecol Lett. 2021 Aug 4;24(10):2043–53. doi: 10.1111/ele.13788 (PMC8518128; doi:10.1111/ele.13788)
Supplement: Supplementary file 4 — Supplementary Material [file ELE-24-2043-s004.zip › calcs/2-sim-thomas/thomas-grid-data/_1856_66_125.csv]

	[0,7.62)	[7.62,15.2)	[15.2,22.8)	[22.8,30.5)	[30.5,38.1)	[38.1,45.7)	[45.7,53.3)	[53.3,60.9]
[22.8,30.5]	39	55	105	118	38	73	61	72
[15.2,22.8)	38	33	45	21	50	52	77	76
[7.62,15.2)	50	92	88	47	76	64	82	31
[0,7.62)	44	41	49	76	37	74	62	4
