# Supplementary material for: A unified framework for species spatial patterns: Linking the occupancy area curve, Taylor's Law, the neighborhood density function and two‐plot species turnover
Source: Ecol Lett. 2021 Aug 4;24(10):2043–53. doi: 10.1111/ele.13788 (PMC8518128; doi:10.1111/ele.13788)
Supplement: Supplementary file 4 — Supplementary Material [file ELE-24-2043-s004.zip › calcs/2-sim-thomas/thomas-grid-data/_1856_103_125.csv]

	[0,7.62)	[7.62,15.2)	[15.2,22.8)	[22.8,30.5)	[30.5,38.1)	[38.1,45.7)	[45.7,53.3)	[53.3,60.9]
[22.8,30.5]	48	17	43	68	90	11	61	48
[15.2,22.8)	59	38	45	72	41	55	38	55
[7.62,15.2)	48	89	56	58	54	33	145	97
[0,7.62)	56	83	31	74	128	47	66	8
