# Supplementary material for: A unified framework for species spatial patterns: Linking the occupancy area curve, Taylor's Law, the neighborhood density function and two‐plot species turnover
Source: Ecol Lett. 2021 Aug 4;24(10):2043–53. doi: 10.1111/ele.13788 (PMC8518128; doi:10.1111/ele.13788)
Supplement: Supplementary file 4 — Supplementary Material [file ELE-24-2043-s004.zip › calcs/2-sim-thomas/thomas-grid-data/_1856_157_pcf.csv]

P.r	pcf
0	Inf
0.0148745568473904	4.26864714396772
0.0297491136947809	2.68159750315787
0.0446236705421713	2.18728773319071
0.0594982273895618	1.96733645476781
0.0743727842369522	1.86499534550055
0.0892473410843427	1.81139657706379
0.104121897931733	1.78711261795053
0.118996454779124	1.78081447426449
0.133871011626514	1.78730981766041
0.148745568473904	1.8022225845107
0.163620125321295	1.81639573442604
0.178494682168685	1.82907839784333
0.193369239016076	1.84023618130913
0.208243795863466	1.84528101814475
0.223118352710857	1.84416436462533
0.237992909558247	1.84009387529774
0.252867466405638	1.83659145407678
0.267742023253028	1.83481816272894
0.282616580100418	1.83967465781645
0.297491136947809	1.84487674906863
0.312365693795199	1.85156242569536
0.32724025064259	1.86255961025972
0.34211480748998	1.87283603813128
0.356989364337371	1.88038931479257
0.371863921184761	1.88664952890051
0.386738478032152	1.89229462299121
0.401613034879542	1.8997099750187
0.416487591726933	1.91208367470987
0.431362148574323	1.92753365759667
0.446236705421713	1.94627002414253
0.461111262269104	1.96481026764183
0.475985819116494	1.97984498186612
0.490860375963885	1.98830105254528
0.505734932811275	1.99017592517457
0.520609489658666	1.99007181892089
0.535484046506056	1.98466193949208
0.550358603353447	1.97719435070667
0.565233160200837	1.96673898105521
0.580107717048227	1.95410068384304
0.594982273895618	1.94432216161753
0.609856830743008	1.93826536959179
0.624731387590399	1.93307213239617
0.639605944437789	1.92819095892488
0.65448050128518	1.92321766393445
0.66935505813257	1.91868226168494
0.68422961497996	1.91529196354355
0.699104171827351	1.91514096871303
0.713978728674741	1.91880934944995
0.728853285522132	1.92497266520171
0.743727842369522	1.93249249207736
0.758602399216913	1.93792678384604
0.773476956064303	1.94505928974177
0.788351512911694	1.95054495506374
0.803226069759084	1.95557907780836
0.818100626606475	1.96055286431941
0.832975183453865	1.9629615788905
0.847849740301255	1.96292231181511
0.862724297148646	1.9628533581806
0.877598853996036	1.96031021422322
0.892473410843427	1.95683226312031
0.907347967690817	1.95406894888557
0.922222524538208	1.94922297453768
0.937097081385598	1.94268347459669
0.951971638232989	1.93553470435615
0.966846195080379	1.92827053675078
0.98172075192777	1.92026385069116
0.99659530877516	1.91266452239573
1.01146986562255	1.90475051847455
1.02634442246994	1.89754535697724
1.04121897931733	1.88973831612894
1.05609353616472	1.8779851112001
1.07096809301211	1.86772824206641
1.0858426498595	1.85796077552983
1.10071720670689	1.851538516897
1.11559176355428	1.84886312390792
1.13046632040167	1.84782694938748
1.14534087724906	1.8461348662316
1.16021543409645	1.84424516944216
1.17508999094385	1.84398160701874
1.18996454779124	1.84294823233629
1.20483910463863	1.84093586124878
1.21971366148602	1.83625133042245
1.23458821833341	1.83052707423865
1.2494627751808	1.82659233259408
1.26433733202819	1.82397888651787
1.27921188887558	1.82190883665332
1.29408644572297	1.81796724772734
1.30896100257036	1.81218109629733
1.32383555941775	1.80392186868017
1.33871011626514	1.79410402962737
1.35358467311253	1.78208797446416
1.36845922995992	1.76897367376887
1.38333378680731	1.75497972599986
1.3982083436547	1.74045478795806
1.41308290050209	1.72943558182967
1.42795745734948	1.72029182512689
1.44283201419687	1.71490114377467
1.45770657104426	1.71205611615344
1.47258112789165	1.71137360933504
1.48745568473904	1.71150167836318
1.50233024158644	1.71103072583039
1.51720479843383	1.70814213390953
1.53207935528122	1.70131293608699
1.54695391212861	1.69749207271071
1.561828468976	1.69459367024385
1.57670302582339	1.69086436585944
1.59157758267078	1.68475254940625
1.60645213951817	1.67715463124646
1.62132669636556	1.66912260260247
1.63620125321295	1.66150241177816
1.65107581006034	1.65446373297623
1.66595036690773	1.64718791331658
1.68082492375512	1.63982694064606
1.69569948060251	1.63021449672259
1.7105740374499	1.61815689130174
1.72544859429729	1.60604351446671
1.74032315114468	1.59599711054159
1.75519770799207	1.58818830190986
1.77007226483946	1.5830259520357
1.78494682168685	1.57995901753396
1.79982137853424	1.57848469951085
1.81469593538163	1.57557174755745
1.82957049222903	1.57141901336213
1.84444504907642	1.56925906160097
1.85931960592381	1.56746583793075
1.8741941627712	1.56273892996646
1.88906871961859	1.55768692467549
1.90394327646598	1.5522875700431
1.91881783331337	1.54655166923198
1.93369239016076	1.54220424244411
1.94856694700815	1.5384671503107
1.96344150385554	1.53542852299076
1.97831606070293	1.53506508565136
1.99319061755032	1.53479504593981
2.00806517439771	1.53228052761919
2.0229397312451	1.52795937178195
2.03781428809249	1.52210003505578
2.05268884493988	1.51451868053365
2.06756340178727	1.5062383907217
2.08243795863466	1.49876199946735
2.09731251548205	1.49204855886224
2.11218707232944	1.48433921423172
2.12706162917683	1.47721831737884
2.14193618602422	1.47079350958939
2.15681074287161	1.46568450135658
2.17168529971901	1.46079450321973
2.1865598565664	1.45802546309533
2.20143441341379	1.45808193784046
2.21630897026118	1.45871666919536
2.23118352710857	1.45929248186943
2.24605808395596	1.45839456251039
2.26093264080335	1.45653041206026
2.27580719765074	1.45630794946564
2.29068175449813	1.4581763133777
2.30555631134552	1.45994943469749
2.32043086819291	1.45890725516324
2.3353054250403	1.45452067149134
2.35017998188769	1.44871363581787
2.36505453873508	1.43993893325357
2.37992909558247	1.43027009536515
2.39480365242986	1.42092355178658
2.40967820927725	1.41035189722506
2.42455276612464	1.398620721735
2.43942732297203	1.38700113272662
2.45430187981942	1.3768075960455
2.46917643666681	1.36792217149279
2.4840509935142	1.36057775315076
2.4989255503616	1.35381955996707
2.51380010720899	1.34889004999789
2.52867466405638	1.34690055686497
2.54354922090377	1.34590350665136
2.55842377775116	1.3435177971828
2.57329833459855	1.34057546707009
2.58817289144594	1.33913047139082
2.60304744829333	1.33769409131289
2.61792200514072	1.33449903749342
2.63279656198811	1.32966020574202
2.6476711188355	1.32445148992165
2.66254567568289	1.31970588085234
2.67742023253028	1.31501526465562
2.69229478937767	1.3109960308815
2.70716934622506	1.30520859313899
2.72204390307245	1.29726095933702
2.73691845991984	1.29114630091908
2.75179301676723	1.28645576787136
2.76666757361462	1.28138775131151
2.78154213046201	1.27789660714576
2.7964166873094	1.27449863754359
2.81129124415679	1.27037587183669
2.82616580100418	1.26624648206224
2.84104035785158	1.26302689966965
2.85591491469897	1.25896106848399
2.87078947154636	1.25374537029915
2.88566402839375	1.2489332331509
2.90053858524114	1.24288010293046
2.91541314208853	1.23471581272609
2.93028769893592	1.22604952984362
2.94516225578331	1.21847588507635
2.9600368126307	1.21208958758986
2.97491136947809	1.20681073542686
2.98978592632548	1.20110801156583
3.00466048317287	1.19328271652525
3.01953504002026	1.1840644293922
3.03440959686765	1.17580641845548
3.04928415371504	1.16796201023618
3.06415871056243	1.16107232640067
3.07903326740982	1.15607949007031
3.09390782425721	1.15280051745832
3.1087823811046	1.14908212751167
3.12365693795199	1.14414187814306
3.13853149479938	1.13897579734827
3.15340605164677	1.13496325784439
3.16828060849417	1.1321322011883
3.18315516534156	1.12879135187792
3.19802972218895	1.12499244758929
3.21290427903634	1.11960870557008
3.22777883588373	1.11378257243673
3.24265339273112	1.10998459881317
3.25752794957851	1.10677646721757
3.2724025064259	1.10519114686377
3.28727706327329	1.10366973763656
3.30215162012068	1.09942989630829
3.31702617696807	1.09472743925032
3.33190073381546	1.08945620764584
3.34677529066285	1.08395652070193
3.36164984751024	1.08069665855573
3.37652440435763	1.07850010102047
3.39139896120502	1.07584008709408
3.40627351805241	1.07274492649089
3.4211480748998	1.06842893543824
3.43602263174719	1.06464736457357
3.45089718859458	1.06196160403195
3.46577174544197	1.06111954421477
3.48064630228936	1.05980929064608
3.49552085913676	1.05852234247869
3.51039541598415	1.05818254470815
3.52526997283154	1.05715867644446
3.54014452967893	1.05658395970694
3.55501908652632	1.05551667861546
3.56989364337371	1.05593077555787
3.5847682002211	1.05772526010652
3.59964275706849	1.05825582231139
3.61451731391588	1.05884144032579
3.62939187076327	1.05902236854929
3.64426642761066	1.05872090639045
3.65914098445805	1.06012014701643
3.67401554130544	1.06071509225218
3.68889009815283	1.05956515613248
3.70376465500022	1.05868741043818
3.71863921184761	1.05609341942834
3.733513768695	1.05273845866095
3.74838832554239	1.04850478337736
3.76326288238978	1.04402101068536
3.77813743923717	1.03958375584505
3.79301199608456	1.03510228354519
3.80788655293195	1.03206377722271
3.82276110977934	1.02924755998935
3.83763566662674	1.0261662931335
3.85251022347413	1.02291449764619
3.86738478032152	1.01949331368413
3.88225933716891	1.01653427203331
3.8971338940163	1.01438970424523
3.91200845086369	1.01302773988815
3.92688300771108	1.01202613347193
3.94175756455847	1.01119901678082
3.95663212140586	1.01153904309503
3.97150667825325	1.01196431225153
3.98638123510064	1.01084744972477
4.00125579194803	1.01050415656437
4.01613034879542	1.01087995380509
4.03100490564281	1.01163984605687
4.0458794624902	1.01175043998714
4.06075401933759	1.01093750427636
4.07562857618498	1.00991087157324
4.09050313303237	1.00873966876967
4.10537768987976	1.00843793771222
4.12025224672715	1.0083152174374
4.13512680357454	1.00942590328782
4.15000136042193	1.01131071440076
4.16487591726932	1.01270270595291
4.17975047411672	1.0142530337461
4.19462503096411	1.01593559141487
4.2094995878115	1.01734912761949
4.22437414465889	1.01657191909864
4.23924870150628	1.01446130798752
4.25412325835367	1.01219770635166
4.26899781520106	1.01040586063185
4.28387237204845	1.00710584666732
4.29874692889584	1.00284720010775
4.31362148574323	0.998556708187232
4.32849604259062	0.99435500211017
4.34337059943801	0.989699974877075
4.3582451562854	0.985084658037923
4.37311971313279	0.980316734120764
4.38799426998018	0.9739022084776
4.40286882682757	0.966390024742538
4.41774338367496	0.958174232112547
4.43261794052235	0.951271834641269
4.44749249736974	0.94650486257052
4.46236705421713	0.942356308302624
4.47724161106452	0.939171632713762
4.49211616791191	0.936695934667386
4.50699072475931	0.934802015193903
4.5218652816067	0.932991587113121
4.53673983845409	0.931030777952619
4.55161439530148	0.929922364037295
4.56648895214887	0.930497832124335
4.58136350899626	0.930916494166251
4.59623806584365	0.931215356871406
4.61111262269104	0.931844959980186
4.62598717953843	0.933231827923198
4.64086173638582	0.934979420089427
4.65573629323321	0.936692025339304
4.6706108500806	0.939152127465334
4.68548540692799	0.941467907208572
4.70035996377538	0.94205674851641
4.71523452062277	0.941545896974421
4.73010907747016	0.941680363721821
4.74498363431755	0.942997044288939
4.75985819116494	0.944575561936462
4.77473274801233	0.945655982348404
4.78960730485972	0.946068248604396
4.80448186170711	0.945730976212284
4.8193564185545	0.945105994861568
4.8342309754019	0.943822486516225
4.84910553224929	0.94306701028067
4.86398008909668	0.943405821675149
4.87885464594407	0.943838547172883
4.89372920279146	0.943304585710077
4.90860375963885	0.942192449303656
4.92347831648624	0.941594716567162
4.93835287333363	0.941698773899315
4.95322743018102	0.942380609672425
4.96810198702841	0.942742158218859
4.9829765438758	0.943156565709286
4.99785110072319	0.942755278158763
5.01272565757058	0.942487820039156
5.02760021441797	0.942026845235111
5.04247477126536	0.941469157207491
5.05734932811275	0.941287280815618
5.07222388496014	0.941036431471729
5.08709844180753	0.940898897512438
5.10197299865492	0.940226341396544
5.11684755550231	0.93923260296089
5.1317221123497	0.938096221671881
5.14659666919709	0.937657092254401
5.16147122604449	0.937762450411749
5.17634578289188	0.938123368670699
5.19122033973927	0.937679339454142
5.20609489658666	0.936301350479858
5.22096945343405	0.934359324231177
5.23584401028144	0.93276410635009
5.25071856712883	0.931981883718708
5.26559312397622	0.930913206452714
5.28046768082361	0.929241101323025
5.295342237671	0.928770212442346
5.31021679451839	0.929174858232322
5.32509135136578	0.929544500241034
5.33996590821317	0.928741053613341
5.35484046506056	0.928013155400108
5.36971502190795	0.926923423538382
5.38458957875534	0.925866602904592
5.39946413560273	0.924583053963907
5.41433869245012	0.923504857909337
5.42921324929751	0.922728549638632
5.4440878061449	0.922097174732258
5.45896236299229	0.921588716583993
5.47383691983968	0.921806134463714
5.48871147668708	0.922649375037789
5.50358603353447	0.923711558461912
5.51846059038186	0.924938959640738
5.53333514722925	0.926453112367803
5.54820970407664	0.927777190835329
5.56308426092403	0.928611372539747
5.57795881777142	0.928774180201639
5.59283337461881	0.929290911154478
5.6077079314662	0.930024633819773
5.62258248831359	0.930267881087628
5.63745704516098	0.930506279629769
5.65233160200837	0.93046123333423
5.66720615885576	0.929557804801274
5.68208071570315	0.928405142013782
5.69695527255054	0.92727357721321
5.71182982939793	0.925278626969183
5.72670438624532	0.923182103466912
5.74157894309271	0.921516466098213
5.7564534999401	0.918728110410269
5.77132805678749	0.916153072858654
5.78620261363488	0.91513234271804
5.80107717048227	0.915039574005428
5.81595172732967	0.915358118235079
5.83082628417706	0.916473628639441
5.84570084102445	0.918016069988299
5.86057539787184	0.919527585349718
5.87544995471923	0.921780212426266
5.89032451156662	0.923567292850029
5.90519906841401	0.925173494061047
5.9200736252614	0.926389193486016
5.93494818210879	0.927594206215305
5.94982273895618	0.929168570855825
5.96469729580357	0.929977877129251
5.97957185265096	0.92997395047275
5.99444640949835	0.930127479599927
6.00932096634574	0.928843803958236
6.02419552319313	0.927099279610692
6.03907008004052	0.926265912828997
6.05394463688791	0.925310854564334
6.0688191937353	0.924607125102591
6.08369375058269	0.924118640746323
6.09856830743008	0.923961883357646
6.11344286427747	0.923714463036397
6.12831742112486	0.923874167524664
6.14319197797225	0.924443755346019
6.15806653481965	0.926122583880081
6.17294109166704	0.929643623115715
6.18781564851443	0.933432323640071
6.20269020536182	0.938081261512204
6.21756476220921	0.94231693137081
6.2324393190566	0.946177917939088
6.24731387590399	0.949638026161486
6.26218843275138	0.952632687094974
6.27706298959877	0.95463314539288
6.29193754644616	0.956198183164238
6.30681210329355	0.95770818510541
6.32168666014094	0.958640752925977
6.33656121698833	0.958649412387144
6.35143577383572	0.958185693312974
6.36631033068311	0.957802037751208
6.3811848875305	0.956613052076798
6.39605944437789	0.954381222020284
6.41093400122528	0.951991534906567
6.42580855807267	0.949066263586975
6.44068311492006	0.945554696989257
6.45555767176745	0.942936604100665
6.47043222861484	0.941600693414808
6.48530678546223	0.939915680050903
6.50018134230963	0.938572991449304
6.51505589915702	0.936493503564845
6.52993045600441	0.933976470802684
6.5448050128518	0.931754406199737
6.55967956969919	0.929322465992216
6.57455412654658	0.92683075536776
6.58942868339397	0.925315552014327
6.60430324024136	0.92607239530134
6.61917779708875	0.928400055989052
6.63405235393614	0.931633947949607
6.64892691078353	0.934795891970498
6.66380146763092	0.93922116965847
6.67867602447831	0.94405044919481
6.6935505813257	0.948798150464044
6.70842513817309	0.953556862698557
6.72329969502048	0.958867133856253
6.73817425186787	0.964449665166496
6.75304880871526	0.969962127846564
6.76792336556265	0.974867470038684
6.78279792241004	0.978304055461919
6.79767247925743	0.980425303622452
6.81254703610482	0.980905569237955
6.82742159295221	0.98045241119606
6.84229614979961	0.979518774170588
6.857170706647	0.976692510136757
6.87204526349439	0.972054383280748
6.88691982034178	0.967552477256626
6.90179437718917	0.963519262545922
6.91666893403656	0.959648317966687
6.93154349088395	0.956186087794426
6.94641804773134	0.952770765035044
6.96129260457873	0.950376966883314
6.97616716142612	0.948736716190829
6.99104171827351	0.947582670588381
7.0059162751209	0.946875133047529
7.02079083196829	0.946966628395467
7.03566538881568	0.948891091588331
7.05053994566307	0.95153884953355
7.06541450251046	0.954381416567701
7.08028905935785	0.956497787642503
7.09516361620524	0.95780240644332
7.11003817305263	0.959289632608854
7.12491272990002	0.961484153927256
7.13978728674741	0.96422020667472
7.1546618435948	0.966799558891887
7.16953640044219	0.968472572169529
7.18441095728959	0.96937366268058
7.19928551413698	0.970366403948628
7.21416007098437	0.971097394322709
7.22903462783176	0.970861090661164
7.24390918467915	0.971220223850933
7.25878374152654	0.971717736992472
7.27365829837393	0.971566733286208
7.28853285522132	0.970633829957876
7.30340741206871	0.969204111241545
7.3182819689161	0.967018666974444
7.33315652576349	0.965475851645537
7.34803108261088	0.964172042605219
7.36290563945827	0.963686511107456
7.37778019630566	0.962802020283198
7.39265475315305	0.96079653039955
7.40752931000044	0.958679602754404
7.42240386684783	0.956702436157859
7.43727842369522	0.955121244926366
7.45215298054261	0.954994072482621
7.46702753739	0.956399093645419
7.48190209423739	0.956918721028643
7.49677665108478	0.957604885946129
7.51165120793218	0.958919003987513
7.52652576477957	0.960206200624905
7.54140032162696	0.963007360939342
7.55627487847435	0.966576986397313
7.57114943532174	0.97001880472258
7.58602399216913	0.973254062935008
7.60089854901652	0.975874235192961
7.61577310586391	0.977225334377701
