# Supplementary material for: A unified framework for species spatial patterns: Linking the occupancy area curve, Taylor's Law, the neighborhood density function and two‐plot species turnover
Source: Ecol Lett. 2021 Aug 4;24(10):2043–53. doi: 10.1111/ele.13788 (PMC8518128; doi:10.1111/ele.13788)
Supplement: Supplementary file 4 — Supplementary Material [file ELE-24-2043-s004.zip › calcs/2-sim-thomas/thomas-grid-data/_1856_32_pcf.csv]

P.r	pcf
0	Inf
0.0148745568473904	4.55967209956099
0.0297491136947809	2.82641968477878
0.0446236705421713	2.30613748328066
0.0594982273895618	2.06678134045467
0.0743727842369522	1.94046385811048
0.0892473410843427	1.87753854563211
0.104121897931733	1.85110327220557
0.118996454779124	1.84882316968629
0.133871011626514	1.8513884543405
0.148745568473904	1.85057419016731
0.163620125321295	1.84929476357692
0.178494682168685	1.84760627515087
0.193369239016076	1.84705955613078
0.208243795863466	1.84918880240857
0.223118352710857	1.84955236610805
0.237992909558247	1.85951535673516
0.252867466405638	1.87080388580333
0.267742023253028	1.88020588748197
0.282616580100418	1.89359567732844
0.297491136947809	1.90651774077796
0.312365693795199	1.91252586468213
0.32724025064259	1.91572962559745
0.34211480748998	1.92305717743335
0.356989364337371	1.93523045934647
0.371863921184761	1.94548406688076
0.386738478032152	1.95482068483933
0.401613034879542	1.95685355976976
0.416487591726933	1.95974527290057
0.431362148574323	1.96532845755785
0.446236705421713	1.96719159821309
0.461111262269104	1.96821206578751
0.475985819116494	1.96507464684415
0.490860375963885	1.95649272868794
0.505734932811275	1.94618385704136
0.520609489658666	1.93178043838207
0.535484046506056	1.91379753102409
0.550358603353447	1.89686231036253
0.565233160200837	1.87890108851954
0.580107717048227	1.8621085941536
0.594982273895618	1.84909470148439
0.609856830743008	1.83495018380352
0.624731387590399	1.81814606000063
0.639605944437789	1.80299017015956
0.65448050128518	1.79037016792575
0.66935505813257	1.78188921099941
0.68422961497996	1.77599284296704
0.699104171827351	1.76681449982436
0.713978728674741	1.75607743131362
0.728853285522132	1.75622664301838
0.743727842369522	1.75887362066986
0.758602399216913	1.76197260274716
0.773476956064303	1.76677871616024
0.788351512911694	1.77145132900684
0.803226069759084	1.77453242280495
0.818100626606475	1.7766385428068
0.832975183453865	1.77631072305117
0.847849740301255	1.7760543080878
0.862724297148646	1.77613251269501
0.877598853996036	1.77468197436844
0.892473410843427	1.77139636551845
0.907347967690817	1.7704069560015
0.922222524538208	1.76793219139889
0.937097081385598	1.76392831209275
0.951971638232989	1.75770545823121
0.966846195080379	1.74806363597537
0.98172075192777	1.74094015412364
0.99659530877516	1.73498261379315
1.01146986562255	1.72950543476672
1.02634442246994	1.72742618757718
1.04121897931733	1.72735980980292
1.05609353616472	1.72562368767246
1.07096809301211	1.72411652367173
1.0858426498595	1.72471936949914
1.10071720670689	1.72692394213056
1.11559176355428	1.72959351025145
1.13046632040167	1.73107225099586
1.14534087724906	1.7328628056399
1.16021543409645	1.73648329811454
1.17508999094385	1.73887869399363
1.18996454779124	1.73984462067005
1.20483910463863	1.73966324099024
1.21971366148602	1.74163022392636
1.23458821833341	1.73974483318649
1.2494627751808	1.73650149656156
1.26433733202819	1.72950544652629
1.27921188887558	1.72038396422608
1.29408644572297	1.71193300157816
1.30896100257036	1.70620721347774
1.32383555941775	1.70146875944244
1.33871011626514	1.69596896575042
1.35358467311253	1.68695344174197
1.36845922995992	1.6753046728238
1.38333378680731	1.6643461273163
1.3982083436547	1.65521319756166
1.41308290050209	1.64657605595678
1.42795745734948	1.63909434508992
1.44283201419687	1.63199301912769
1.45770657104426	1.62616497651453
1.47258112789165	1.61921200456993
1.48745568473904	1.61081134715635
1.50233024158644	1.6016228478299
1.51720479843383	1.59299009680055
1.53207935528122	1.58245543023993
1.54695391212861	1.57240097576558
1.561828468976	1.56387481964674
1.57670302582339	1.55566741619844
1.59157758267078	1.54861697801587
1.60645213951817	1.54396800492137
1.62132669636556	1.54107593315761
1.63620125321295	1.53860994903733
1.65107581006034	1.53758227502257
1.66595036690773	1.53415175360804
1.68082492375512	1.52880711779279
1.69569948060251	1.52431155621335
1.7105740374499	1.52117119758642
1.72544859429729	1.5180268305707
1.74032315114468	1.51490948971265
1.75519770799207	1.51225812729296
1.77007226483946	1.51056157339149
1.78494682168685	1.5087037314703
1.79982137853424	1.50579256967473
1.81469593538163	1.50345548666377
1.82957049222903	1.49848254247529
1.84444504907642	1.49310137651605
1.85931960592381	1.48892073338752
1.8741941627712	1.48458756199086
1.88906871961859	1.4836312073385
1.90394327646598	1.48342252146136
1.91881783331337	1.48380024735918
1.93369239016076	1.48360055632836
1.94856694700815	1.48396819664648
1.96344150385554	1.48289463202703
1.97831606070293	1.48110105580043
1.99319061755032	1.47675495333568
2.00806517439771	1.47309800318166
2.0229397312451	1.46985659495775
2.03781428809249	1.46594860402486
2.05268884493988	1.46181612422592
2.06756340178727	1.4578737849162
2.08243795863466	1.45305541117185
2.09731251548205	1.44798491869734
2.11218707232944	1.44244787416798
2.12706162917683	1.43537113807533
2.14193618602422	1.42922001536788
2.15681074287161	1.42372279646521
2.17168529971901	1.41893617108467
2.1865598565664	1.4154915797961
2.20143441341379	1.4122446058364
2.21630897026118	1.4085454760847
2.23118352710857	1.40443246546961
2.24605808395596	1.39970520757607
2.26093264080335	1.39553299144031
2.27580719765074	1.39129831031594
2.29068175449813	1.38705860499275
2.30555631134552	1.3829134226271
2.32043086819291	1.38052027544043
2.3353054250403	1.3769980410567
2.35017998188769	1.37407845473611
2.36505453873508	1.37311871043432
2.37992909558247	1.3720808282051
2.39480365242986	1.36968840692871
2.40967820927725	1.36626831188917
2.42455276612464	1.36196299668011
2.43942732297203	1.35705269301716
2.45430187981942	1.35218933470969
2.46917643666681	1.34765078471551
2.4840509935142	1.34425639601819
2.4989255503616	1.34159641017024
2.51380010720899	1.33895072478611
2.52867466405638	1.33659672255136
2.54354922090377	1.33339575942297
2.55842377775116	1.32935897671979
2.57329833459855	1.3264701064817
2.58817289144594	1.32367949278587
2.60304744829333	1.32167081195901
2.61792200514072	1.320736296007
2.63279656198811	1.3183125237773
2.6476711188355	1.31489973209086
2.66254567568289	1.31126670953073
2.67742023253028	1.30870102838298
2.69229478937767	1.30639758695585
2.70716934622506	1.30367816635179
2.72204390307245	1.30102488676733
2.73691845991984	1.29808991906466
2.75179301676723	1.29445262149976
2.76666757361462	1.28895678241535
2.78154213046201	1.28329621559731
2.7964166873094	1.2770034303851
2.81129124415679	1.27153310152964
2.82616580100418	1.26565516373606
2.84104035785158	1.25938659481339
2.85591491469897	1.25072687098272
2.87078947154636	1.24106617853703
2.88566402839375	1.23268896439075
2.90053858524114	1.22346104263564
2.91541314208853	1.21397291015334
2.93028769893592	1.20460132203455
2.94516225578331	1.19561364830918
2.9600368126307	1.18521768783876
2.97491136947809	1.17430669539733
2.98978592632548	1.16676332078557
3.00466048317287	1.16184679299691
3.01953504002026	1.1597604836522
3.03440959686765	1.15894087468179
3.04928415371504	1.15951352626357
3.06415871056243	1.15963306836116
3.07903326740982	1.15986187359266
3.09390782425721	1.16048785401937
3.1087823811046	1.16262176702126
3.12365693795199	1.1648375133497
3.13853149479938	1.1676433813157
3.15340605164677	1.16986781597204
3.16828060849417	1.17144795521268
3.18315516534156	1.17262912634071
3.19802972218895	1.1724906901938
3.21290427903634	1.16980121478477
3.22777883588373	1.16696727452582
3.24265339273112	1.16493672823811
3.25752794957851	1.16180843614302
3.2724025064259	1.1562084322165
3.28727706327329	1.15127184532256
3.30215162012068	1.14699693017973
3.31702617696807	1.14423010589257
3.33190073381546	1.14136648306187
3.34677529066285	1.1383281632383
3.36164984751024	1.13545581778162
3.37652440435763	1.13115024956438
3.39139896120502	1.12649379763787
3.40627351805241	1.12149523779074
3.4211480748998	1.11645504235355
3.43602263174719	1.11277168013014
3.45089718859458	1.11020322221733
3.46577174544197	1.1086190680726
3.48064630228936	1.10678891946145
3.49552085913676	1.10491929485762
3.51039541598415	1.10422878681284
3.52526997283154	1.10454169990648
3.54014452967893	1.10508098825234
3.55501908652632	1.10551554554887
3.56989364337371	1.10647011127235
3.5847682002211	1.10797246358489
3.59964275706849	1.1091914094441
3.61451731391588	1.11127851083164
3.62939187076327	1.11481229870525
3.64426642761066	1.11861336446815
3.65914098445805	1.12151651564643
3.67401554130544	1.12274765066891
3.68889009815283	1.12303749642298
3.70376465500022	1.12201793877588
3.71863921184761	1.11906771744722
3.733513768695	1.11445589915959
3.74838832554239	1.11002821196585
3.76326288238978	1.10541460537532
3.77813743923717	1.10110650696508
3.79301199608456	1.09602871827892
3.80788655293195	1.09325925155894
3.82276110977934	1.0909625411282
3.83763566662674	1.08867457836873
3.85251022347413	1.08439617960153
3.86738478032152	1.08058810742376
3.88225933716891	1.07824820801744
3.8971338940163	1.07637095786702
3.91200845086369	1.07338994283351
3.92688300771108	1.07186814201708
3.94175756455847	1.07136645036394
3.95663212140586	1.07155785535636
3.97150667825325	1.0713591930481
3.98638123510064	1.06975672359091
4.00125579194803	1.06867651037498
4.01613034879542	1.06698568463503
4.03100490564281	1.06377515409108
4.0458794624902	1.05897931257953
4.06075401933759	1.05276504546013
4.07562857618498	1.04648288779247
4.09050313303237	1.04104251327466
4.10537768987976	1.03677648109142
4.12025224672715	1.03321711404374
4.13512680357454	1.03016468056944
4.15000136042193	1.0276625559052
4.16487591726932	1.02515115733876
4.17975047411672	1.02384378484343
4.19462503096411	1.02359221002525
4.2094995878115	1.02364376445853
4.22437414465889	1.02282956721513
4.23924870150628	1.02057198370264
4.25412325835367	1.01792093806718
4.26899781520106	1.01654792073478
4.28387237204845	1.01561404015212
4.29874692889584	1.01551844819564
4.31362148574323	1.01574420013621
4.32849604259062	1.01595925522726
4.34337059943801	1.01725644101851
4.3582451562854	1.01774683689373
4.37311971313279	1.01635046489251
4.38799426998018	1.01455722291588
4.40286882682757	1.01253239699792
4.41774338367496	1.00944770652038
4.43261794052235	1.00568730605841
4.44749249736974	1.00186512900072
4.46236705421713	0.99925556871533
4.47724161106452	0.997303955813194
4.49211616791191	0.994990383857438
4.50699072475931	0.993830399010096
4.5218652816067	0.993900248424856
4.53673983845409	0.993805478513059
4.55161439530148	0.992662970877772
4.56648895214887	0.991266656792525
4.58136350899626	0.990521866338452
4.59623806584365	0.991050880786763
4.61111262269104	0.991940142384128
4.62598717953843	0.992156404306605
4.64086173638582	0.99233229823369
4.65573629323321	0.993441555513724
4.6706108500806	0.994820626941052
4.68548540692799	0.996263756269653
4.70035996377538	0.997472042365472
4.71523452062277	0.998004042964561
4.73010907747016	0.997424926273856
4.74498363431755	0.995859312868057
4.75985819116494	0.993815419052379
4.77473274801233	0.993336283518459
4.78960730485972	0.992044299682603
4.80448186170711	0.99118085620764
4.8193564185545	0.991226321950809
4.8342309754019	0.99189040227692
4.84910553224929	0.992548237494344
4.86398008909668	0.992313795570429
4.87885464594407	0.991636551346235
4.89372920279146	0.991481138674951
4.90860375963885	0.990758383001605
4.92347831648624	0.989169778654991
4.93835287333363	0.986579155062199
4.95322743018102	0.981602144946438
4.96810198702841	0.976266216158712
4.9829765438758	0.972155065077286
4.99785110072319	0.968575973977288
5.01272565757058	0.964006889079003
5.02760021441797	0.958064886093534
5.04247477126536	0.951710509490174
5.05734932811275	0.946913125011151
5.07222388496014	0.94327397555989
5.08709844180753	0.939878696225602
5.10197299865492	0.937468802708514
5.11684755550231	0.936477956541734
5.1317221123497	0.93631519116053
5.14659666919709	0.937070137176838
5.16147122604449	0.938612467966401
5.17634578289188	0.941655298816326
5.19122033973927	0.945427407738343
5.20609489658666	0.949880594403319
5.22096945343405	0.953959777877856
5.23584401028144	0.959293758149041
5.25071856712883	0.963823311470413
5.26559312397622	0.96713872888722
5.28046768082361	0.970198409661992
5.295342237671	0.974130633907477
5.31021679451839	0.976808149912445
5.32509135136578	0.977287169621231
5.33996590821317	0.975618401333788
5.35484046506056	0.973879734168705
5.36971502190795	0.972279923342257
5.38458957875534	0.969982207101913
5.39946413560273	0.967347823040704
5.41433869245012	0.964128199610975
5.42921324929751	0.961177417560847
5.4440878061449	0.957080116474065
5.45896236299229	0.951365724608725
5.47383691983968	0.945710102148556
5.48871147668708	0.9400780010886
5.50358603353447	0.934767977978187
5.51846059038186	0.930155413042431
5.53333514722925	0.92772797681125
5.54820970407664	0.927444688391661
5.56308426092403	0.928091391347556
5.57795881777142	0.928461808354013
5.59283337461881	0.930227240766409
5.6077079314662	0.932467014652855
5.62258248831359	0.935320685902326
5.63745704516098	0.938805326680049
5.65233160200837	0.941568451463527
5.66720615885576	0.945415214537122
5.68208071570315	0.949516556820625
5.69695527255054	0.954383296609357
5.71182982939793	0.958939714859898
5.72670438624532	0.963290102623101
5.74157894309271	0.967383946666747
5.7564534999401	0.970201118431593
5.77132805678749	0.972117762856193
5.78620261363488	0.972884538364014
5.80107717048227	0.972474837499953
5.81595172732967	0.971306098806552
5.83082628417706	0.970437684418052
5.84570084102445	0.970366501387116
5.86057539787184	0.970585221590017
5.87544995471923	0.969737272742832
5.89032451156662	0.968122853222127
5.90519906841401	0.966472055389646
5.9200736252614	0.964945581231683
5.93494818210879	0.963399970236141
5.94982273895618	0.961616446545355
5.96469729580357	0.959851160545872
5.97957185265096	0.958095264529139
5.99444640949835	0.956109840637126
6.00932096634574	0.953633145442903
6.02419552319313	0.950618734927512
6.03907008004052	0.948019553713979
6.05394463688791	0.945533998741559
6.0688191937353	0.943837606465824
6.08369375058269	0.943757576637329
6.09856830743008	0.943790785108642
6.11344286427747	0.943735482328492
6.12831742112486	0.944372633118742
6.14319197797225	0.945587197378343
6.15806653481965	0.946872758259655
6.17294109166704	0.948928091867905
6.18781564851443	0.951268053366186
6.20269020536182	0.953467571220279
6.21756476220921	0.955900249331891
6.2324393190566	0.9589541095915
6.24731387590399	0.961343980353321
6.26218843275138	0.963820141016283
6.27706298959877	0.966388922952974
6.29193754644616	0.9687481955799
6.30681210329355	0.969475223393076
6.32168666014094	0.968168911786973
6.33656121698833	0.965664997690258
6.35143577383572	0.962506302109039
6.36631033068311	0.958013842540374
6.3811848875305	0.9533665717996
6.39605944437789	0.949297426811074
6.41093400122528	0.944386264055387
6.42580855807267	0.939507636475725
6.44068311492006	0.935489767975473
6.45555767176745	0.931329563454196
6.47043222861484	0.928095742183654
6.48530678546223	0.925572550443591
6.50018134230963	0.924441773775843
6.51505589915702	0.924640064484671
6.52993045600441	0.926174930986364
6.5448050128518	0.927310502791549
6.55967956969919	0.928926887932984
6.57455412654658	0.931345774216021
6.58942868339397	0.934716777909921
6.60430324024136	0.938188480784624
6.61917779708875	0.941407292140029
6.63405235393614	0.943513504027074
6.64892691078353	0.945187659079378
6.66380146763092	0.946115650437967
6.67867602447831	0.945952310863315
6.6935505813257	0.944988902695366
6.70842513817309	0.943745344271651
6.72329969502048	0.9423589063081
6.73817425186787	0.939961325415532
6.75304880871526	0.937280711469641
6.76792336556265	0.934373344142083
6.78279792241004	0.931768661855531
6.79767247925743	0.928550743170205
6.81254703610482	0.925548898217451
6.82742159295221	0.923982248640579
6.84229614979961	0.922609210698602
6.857170706647	0.920486192134519
6.87204526349439	0.918587720189569
6.88691982034178	0.916393772777371
6.90179437718917	0.914316132178831
6.91666893403656	0.912164560447315
6.93154349088395	0.910408348976389
6.94641804773134	0.908930134594989
6.96129260457873	0.908214774519012
6.97616716142612	0.908535234689275
6.99104171827351	0.909015872886999
7.0059162751209	0.909954631331956
7.02079083196829	0.912206711165137
7.03566538881568	0.914415738292255
7.05053994566307	0.916018868544926
7.06541450251046	0.917477711382582
7.08028905935785	0.919057081865249
7.09516361620524	0.921751897050683
7.11003817305263	0.923498701786604
7.12491272990002	0.925164186998215
7.13978728674741	0.927179449747243
7.1546618435948	0.928331650772452
7.16953640044219	0.928870437581961
7.18441095728959	0.928747284782457
7.19928551413698	0.929088746459417
7.21416007098437	0.929201649676097
7.22903462783176	0.928594632917669
7.24390918467915	0.927723819783125
7.25878374152654	0.926289133029588
7.27365829837393	0.924166445442725
7.28853285522132	0.922890287320683
7.30340741206871	0.92178897000258
7.3182819689161	0.921500628400036
7.33315652576349	0.920907097095948
7.34803108261088	0.919942910356959
7.36290563945827	0.91847290212165
7.37778019630566	0.91710479738639
7.39265475315305	0.916206544159016
7.40752931000044	0.914691710380356
7.42240386684783	0.913380005530678
7.43727842369522	0.912858486105961
7.45215298054261	0.912774267845751
7.46702753739	0.912835950811478
7.48190209423739	0.913135958038959
7.49677665108478	0.914464282083023
7.51165120793218	0.916956782396358
7.52652576477957	0.918606212967111
7.54140032162696	0.920580773504818
7.55627487847435	0.923364608205265
7.57114943532174	0.926207199165194
7.58602399216913	0.928443265860518
7.60089854901652	0.929724358703036
7.61577310586391	0.930298960074537
