# Supplementary material for: A unified framework for species spatial patterns: Linking the occupancy area curve, Taylor's Law, the neighborhood density function and two‐plot species turnover
Source: Ecol Lett. 2021 Aug 4;24(10):2043–53. doi: 10.1111/ele.13788 (PMC8518128; doi:10.1111/ele.13788)
Supplement: Supplementary file 4 — Supplementary Material [file ELE-24-2043-s004.zip › calcs/2-sim-thomas/thomas-grid-data/_108_9_pcf.csv]

P.r	pcf
0	Inf
0.00358811974040505	73.3154368186892
0.00717623948081009	38.5358616631433
0.0107643592212151	26.8991670609196
0.0143524789616202	21.0456792564919
0.0179405987020252	17.5014491647479
0.0215287184424303	15.1308446962153
0.0251168381828353	13.4547917537897
0.0287049579232404	12.2235739698148
0.0322930776636454	11.2720557777491
0.0358811974040505	10.5175467987746
0.0394693171444555	9.90163796093547
0.0430574368848606	9.40839276839428
0.0466455566252656	8.99478082416525
0.0502336763656706	8.63974786277491
0.0538217961060757	8.33430970724403
0.0574099158464807	8.0639703723877
0.0609980355868858	7.82374416063157
0.0645861553272908	7.62462393040553
0.0681742750676959	7.46544281423366
0.0717623948081009	7.32535725442056
0.075350514548506	7.19323367461806
0.078938634288911	7.07353463960037
0.0825267540293161	6.96542668534101
0.0861148737697211	6.87218592929165
0.0897029935101262	6.78000997017715
0.0932911132505312	6.69326569840726
0.0968792329909362	6.61345355227618
0.100467352731341	6.53590038896355
0.104055472471746	6.46021341238338
0.107643592212151	6.38561157549739
0.111231711952556	6.3151334510102
0.114819831692961	6.25755674792445
0.118407951433367	6.20580389326777
0.121996071173772	6.16435616676269
0.125584190914177	6.12807915452414
0.129172310654582	6.0950796811523
0.132760430394987	6.06306991916526
0.136348550135392	6.02738229419058
0.139936669875797	5.98700613149878
0.143524789616202	5.94852964705246
0.147112909356607	5.90831397537716
0.150701029097012	5.86559631108687
0.154289148837417	5.82207649839329
0.157877268577822	5.77250538178705
0.161465388318227	5.72125371312602
0.165053508058632	5.67268860403061
0.168641627799037	5.6245181022146
0.172229747539442	5.58190870831614
0.175817867279847	5.54326914533786
0.179405987020252	5.50948548845806
0.182994106760657	5.47358820820967
0.186582226501062	5.43879388739167
0.190170346241467	5.40610307519479
0.193758465981872	5.37948148090632
0.197346585722278	5.36166853758394
0.200934705462683	5.35847905489047
0.204522825203088	5.35569700007076
0.208110944943493	5.35305674498308
0.211699064683898	5.35079604704797
0.215287184424303	5.34286539294565
0.218875304164708	5.32868403102674
0.222463423905113	5.30950506608088
0.226051543645518	5.29248000774263
0.229639663385923	5.27666648860987
0.233227783126328	5.2550234626167
0.236815902866733	5.23083208545322
0.240404022607138	5.20296094352568
0.243992142347543	5.17128100152211
0.247580262087948	5.13380924052065
0.251168381828353	5.09386744392962
0.254756501568758	5.05298510115093
0.258344621309163	5.00712115733835
0.261932741049568	4.95672813920933
0.265520860789973	4.90189619994762
0.269108980530378	4.84250792001207
0.272697100270784	4.78297156068144
0.276285220011189	4.7313576849642
0.279873339751594	4.68313202493229
0.283461459491999	4.63424171572891
0.287049579232404	4.58477857077272
0.290637698972809	4.53344855554179
0.294225818713214	4.47964141165956
0.297813938453619	4.42651404127955
0.301402058194024	4.37826126171255
0.304990177934429	4.32852317147756
0.308578297674834	4.27726323592135
0.312166417415239	4.22411337426622
0.315754537155644	4.16783838356534
0.319342656896049	4.11175012067712
0.322930776636454	4.05690942498335
0.326518896376859	4.00549921804879
0.330107016117264	3.95462230101304
0.333695135857669	3.90478851282632
0.337283255598074	3.85612763897182
0.340871375338479	3.81415947061945
0.344459495078884	3.77513802981364
0.348047614819289	3.73780942769808
0.351635734559695	3.70074597848782
0.3552238543001	3.66466532171348
0.358811974040505	3.62962601964288
0.36240009378091	3.59985580514134
0.365988213521315	3.57381980906412
0.36957633326172	3.54485944600522
0.373164453002125	3.51258829562767
0.37675257274253	3.47913221737618
0.380340692482935	3.44531002504544
0.38392881222334	3.41350297640877
0.387516931963745	3.38170346910349
0.39110505170415	3.34896584336752
0.394693171444555	3.31507224181856
0.39828129118496	3.28097009894447
0.401869410925365	3.24695826260297
0.40545753066577	3.21098533834175
0.409045650406175	3.17338324085308
0.41263377014658	3.13704554257198
0.416221889886985	3.10144015959006
0.41981000962739	3.06908880818551
0.423398129367795	3.0408957638167
0.4269862491082	3.01607106657524
0.430574368848606	2.99210183046976
0.434162488589011	2.96703449211872
0.437750608329416	2.94148329056122
0.441338728069821	2.91937791061517
0.444926847810226	2.89801511037962
0.448514967550631	2.87528996029958
0.452103087291036	2.85234657872188
0.455691207031441	2.82909418686452
0.459279326771846	2.80702665160057
0.462867446512251	2.78683090708986
0.466455566252656	2.76749784267879
0.470043685993061	2.75011372295309
0.473631805733466	2.73645025755093
0.477219925473871	2.7257506702306
0.480808045214276	2.71586753259292
0.484396164954681	2.70746159358097
0.487984284695086	2.6998486037891
0.491572404435491	2.69320218585157
0.495160524175896	2.68877215512021
0.498748643916301	2.687267070887
0.502336763656706	2.68719731463783
0.505924883397112	2.688808915288
0.509513003137517	2.68975885083433
0.513101122877922	2.687927190337
0.516689242618327	2.68541223169388
0.520277362358732	2.68053922333883
0.523865482099137	2.67529490941125
0.527453601839542	2.67067475088878
0.531041721579947	2.66505600400776
0.534629841320352	2.66007272505128
0.538217961060757	2.65627089276096
0.541806080801162	2.65225062972105
0.545394200541567	2.64744331956384
0.548982320281972	2.64053892844565
0.552570440022377	2.63627961433757
0.556158559762782	2.63271547140544
0.559746679503187	2.62624914773166
0.563334799243592	2.61858313292759
0.566922918983997	2.60711372801584
0.570511038724402	2.59397821499936
0.574099158464807	2.58080393071155
0.577687278205212	2.56638135169772
0.581275397945617	2.55082276623461
0.584863517686023	2.53651771412683
0.588451637426428	2.52339569936788
0.592039757166833	2.51012515447794
0.595627876907238	2.4961602101082
0.599215996647643	2.48228076389379
0.602804116388048	2.46815538288642
0.606392236128453	2.45569471771384
0.609980355868858	2.44249675575011
0.613568475609263	2.42800162010299
0.617156595349668	2.41298003805656
0.620744715090073	2.39932657575887
0.624332834830478	2.38886096557754
0.627920954570883	2.37818261960698
0.631509074311288	2.36716440914453
0.635097194051693	2.35612553076742
0.638685313792098	2.34685169836087
0.642273433532503	2.33960338982258
0.645861553272908	2.33338479572641
0.649449673013313	2.32866071557338
0.653037792753718	2.32452122067282
0.656625912494123	2.31944635220968
0.660214032234528	2.31405932507688
0.663802151974934	2.30737120090024
0.667390271715339	2.29979256440133
0.670978391455744	2.29349197224906
0.674566511196149	2.28810694554914
0.678154630936554	2.28256018740061
0.681742750676959	2.27780254926656
0.685330870417364	2.27293600013316
0.688918990157769	2.26696627172355
0.692507109898174	2.2587234483451
0.696095229638579	2.24852786682084
0.699683349378984	2.23715806626701
0.703271469119389	2.22435024666182
0.706859588859794	2.21066741159617
0.710447708600199	2.19503008088523
0.714035828340604	2.17769898256809
0.717623948081009	2.15920667892555
0.721212067821414	2.14133843396212
0.724800187561819	2.12625798818728
0.728388307302224	2.11144564461842
0.731976427042629	2.09605524545328
0.735564546783035	2.08011119831151
0.739152666523439	2.06394857752728
0.742740786263845	2.04822098585327
0.74632890600425	2.03134701684808
0.749917025744655	2.01397478638767
0.75350514548506	1.99794230777293
0.757093265225465	1.98383128874946
0.76068138496587	1.97182604788934
0.764269504706275	1.95936991634973
0.76785762444668	1.94575906493366
0.771445744187085	1.93365375995471
0.77503386392749	1.92099125563
0.778621983667895	1.90818056416156
0.7822101034083	1.89547434151676
0.785798223148705	1.88234051164186
0.78938634288911	1.86898773377947
0.792974462629515	1.85451169042035
0.79656258236992	1.83902302016223
0.800150702110325	1.82368013029348
0.80373882185073	1.80988605088188
0.807326941591135	1.79560520516893
0.81091506133154	1.78105955750385
0.814503181071946	1.767108248754
0.81809130081235	1.75329143409672
0.821679420552756	1.73933065203353
0.825267540293161	1.72432143852408
0.828855660033566	1.70927495452606
0.832443779773971	1.6957554207759
0.836031899514376	1.68324891118801
0.839620019254781	1.67118004045749
0.843208138995186	1.66032057070255
0.846796258735591	1.65046341018799
0.850384378475996	1.64331472585631
0.853972498216401	1.63653417867267
0.857560617956806	1.62830070422855
0.861148737697211	1.61961564237102
0.864736857437616	1.61084879365046
0.868324977178021	1.60118187943903
0.871913096918426	1.5895203130217
0.875501216658831	1.57667908479788
0.879089336399236	1.56312696320213
0.882677456139641	1.55072074243989
0.886265575880046	1.54044592651888
0.889853695620451	1.53082665353048
0.893441815360857	1.52136136086284
0.897029935101261	1.51299998549506
0.900618054841667	1.50584170823289
0.904206174582072	1.49983665915335
0.907794294322477	1.49268730042512
0.911382414062882	1.48534004007845
0.914970533803287	1.47784303794069
0.918558653543692	1.47190912921145
0.922146773284097	1.46789464416675
0.925734893024502	1.46323115868001
0.929323012764907	1.45804456804848
0.932911132505312	1.45273277925607
0.936499252245717	1.44647042844028
0.940087371986122	1.44081150033042
0.943675491726527	1.43663551609191
0.947263611466932	1.43401280220652
0.950851731207337	1.43112099064692
0.954439850947742	1.42710905265166
0.958027970688147	1.42178103808981
0.961616090428552	1.4161361465441
0.965204210168957	1.41188561951435
0.968792329909362	1.40921935655982
0.972380449649768	1.40774862744277
0.975968569390173	1.4066143884937
0.979556689130578	1.40624000666015
0.983144808870983	1.40486045903717
0.986732928611388	1.40299910851011
0.990321048351793	1.39974035556786
0.993909168092198	1.39510639574513
0.997497287832603	1.3904852709323
1.00108540757301	1.38583660621291
1.00467352731341	1.38181750607818
1.00826164705382	1.37716931447244
1.01184976679422	1.37145081645614
1.01543788653463	1.36427694841866
1.01902600627503	1.35657436843333
1.02261412601544	1.35042348835132
1.02620224575584	1.34544574085824
1.02979036549625	1.34186112348922
1.03337848523665	1.33759865502796
1.03696660497706	1.33231117366124
1.04055472471746	1.32613127786735
1.04414284445787	1.31901401265578
1.04773096419827	1.31213674321841
1.05131908393868	1.30525561881764
1.05490720367908	1.29964020730634
1.05849532341949	1.29574708973412
1.06208344315989	1.2922387605219
1.0656715629003	1.28837230752402
1.0692596826407	1.2867070124642
1.07284780238111	1.28492223510101
1.07643592212151	1.28170960858763
1.08002404186192	1.27909931265646
1.08361216160232	1.27798515300429
1.08720028134273	1.27685230179708
1.09078840108313	1.27458923360232
1.09437652082354	1.27123927295309
1.09796464056394	1.2677255108621
1.10155276030435	1.26508527312364
1.10514088004475	1.26245243773274
1.10872899978516	1.25965434458999
1.11231711952556	1.25627407009507
1.11590523926597	1.25451135279179
1.11949335900637	1.25320481250944
1.12308147874678	1.25102957150613
1.12666959848718	1.24865618076125
1.13025771822759	1.24630309941432
1.13384583796799	1.2439601998136
1.1374339577084	1.24176355267628
1.1410220774488	1.24007415347058
1.14461019718921	1.23943787954762
1.14819831692961	1.23912380431664
1.15178643667002	1.23749782027604
1.15537455641042	1.23394321477018
1.15896267615083	1.23017555624178
1.16255079589123	1.22767441152217
1.16613891563164	1.22467057060751
1.16972703537205	1.21999212164508
1.17331515511245	1.21405792079283
1.17690327485286	1.20748215215441
1.18049139459326	1.20143309437174
1.18407951433367	1.19750754189305
1.18766763407407	1.19430755463052
1.19125575381448	1.19118166042645
1.19484387355488	1.18922025490064
1.19843199329529	1.18728883492045
1.20202011303569	1.18590824656406
1.2056082327761	1.1835608259242
1.2091963525165	1.18108012786368
1.21278447225691	1.17962274930403
1.21637259199731	1.17821150399812
1.21996071173772	1.17747951196693
1.22354883147812	1.17626414203048
1.22713695121853	1.17489255781612
1.23072507095893	1.1737434761512
1.23431319069934	1.17194609301123
1.23790131043974	1.17055602777634
1.24148943018015	1.17027506831943
1.24507754992055	1.17081172193546
1.24866566966096	1.17158377451652
1.25225378940136	1.17200389964944
1.25584190914177	1.17253511356124
1.25943002888217	1.17317227371397
1.26301814862258	1.17376936852315
1.26660626836298	1.17355076051745
1.27019438810339	1.17322161819436
1.27378250784379	1.17259751016014
1.2773706275842	1.1714420747135
1.2809587473246	1.17028755440268
1.28454686706501	1.17031500983566
1.28813498680541	1.17029927864669
1.29172310654582	1.16992413525763
1.29531122628622	1.16955056388129
1.29889934602663	1.16848650869263
1.30248746576703	1.16867950856272
1.30607558550744	1.16893694839061
1.30966370524784	1.16834650164743
1.31325182498825	1.1671964266858
1.31683994472865	1.16628673854867
1.32042806446906	1.16548592258345
1.32401618420946	1.16558983634185
1.32760430394987	1.16702085679142
1.33119242369027	1.16814682555407
1.33478054343068	1.16872762213354
1.33836866317108	1.16797684322991
1.34195678291149	1.16629532610894
1.34554490265189	1.16443020652009
1.3491330223923	1.16333948757335
1.3527211421327	1.16253272488905
1.35630926187311	1.16208635935103
1.35989738161351	1.16173797356823
1.36348550135392	1.16032422582692
1.36707362109432	1.15956158448529
1.37066174083473	1.15919969461102
1.37424986057513	1.15765438063815
1.37783798031554	1.15632158627157
1.38142610005594	1.15625521991019
1.38501421979635	1.15646304615711
1.38860233953675	1.15597188043838
1.39219045927716	1.15508066962224
1.39577857901756	1.15382078877935
1.39936669875797	1.15255146137256
1.40295481849837	1.15214991138008
1.40654293823878	1.15307461603998
1.41013105797918	1.15454316454194
1.41371917771959	1.15755338861706
1.41730729745999	1.16017309173768
1.4208954172004	1.16187173464945
1.4244835369408	1.16407740482368
1.42807165668121	1.166429344671
1.43165977642161	1.169683553882
1.43524789616202	1.17434562302225
1.43883601590242	1.18023108565626
1.44242413564283	1.18641094563369
1.44601225538323	1.19181454856027
1.44960037512364	1.19682536368696
1.45318849486404	1.20099296551576
1.45677661460445	1.20412001226932
1.46036473434485	1.20705653815798
1.46395285408526	1.20919726410101
1.46754097382566	1.20960907350052
1.47112909356607	1.20891329684285
1.47471721330647	1.20789012459833
1.47830533304688	1.20794388033884
1.48189345278728	1.21003116520215
1.48548157252769	1.21274097142147
1.48906969226809	1.21548124057761
1.4926578120085	1.21771604724352
1.4962459317489	1.21912429169163
1.49983405148931	1.22164061143248
1.50342217122971	1.22433732733651
1.50701029097012	1.2273019989649
1.51059841071052	1.23011029042533
1.51418653045093	1.23446178352414
1.51777465019133	1.2403317123854
1.52136276993174	1.24627454682741
1.52495088967214	1.25273912557672
1.52853900941255	1.25911725975431
1.53212712915295	1.26445940102778
1.53571524889336	1.2693570636866
1.53930336863376	1.27367191607225
1.54289148837417	1.27803845332165
1.54647960811457	1.28188050044771
1.55006772785498	1.28599591092616
1.55365584759538	1.29053726197225
1.55724396733579	1.29473769216879
1.5608320870762	1.29893254564225
1.5644202068166	1.30251681443627
1.56800832655701	1.30599658376569
1.57159644629741	1.30884254031035
1.57518456603782	1.31080321312887
1.57877268577822	1.31285334881391
1.58236080551863	1.31589065061279
1.58594892525903	1.31898662291119
1.58953704499944	1.32118067617683
1.59312516473984	1.32246867090739
1.59671328448025	1.32369236386572
1.60030140422065	1.32600642102329
1.60388952396106	1.32825110326795
1.60747764370146	1.32977811719029
1.61106576344187	1.33153028114825
1.61465388318227	1.33343300366757
1.61824200292268	1.33458269208559
1.62183012266308	1.3349284303211
1.62541824240349	1.33495714070309
1.62900636214389	1.33406118572224
1.6325944818843	1.33205306631718
1.6361826016247	1.32927547109393
1.63977072136511	1.32579752101576
1.64335884110551	1.32219383592414
1.64694696084592	1.3191858174441
1.65053508058632	1.31601967530881
1.65412320032673	1.31193349444412
1.65771132006713	1.30716111910178
1.66129943980754	1.30115562982676
1.66488755954794	1.29519444990136
1.66847567928835	1.28897180406093
1.67206379902875	1.28149704571391
1.67565191876916	1.27278856528606
1.67924003850956	1.26449844286903
1.68282815824997	1.2572784450329
1.68641627799037	1.24949120750758
1.69000439773078	1.24099630469495
1.69359251747118	1.23238291184883
1.69718063721159	1.22392371529341
1.70076875695199	1.21610448175705
1.7043568766924	1.20934631020962
1.7079449964328	1.20274979673725
1.71153311617321	1.19625308031178
1.71512123591361	1.18917717899962
1.71870935565402	1.18161233536604
1.72229747539442	1.17409179793966
1.72588559513483	1.16631646557334
1.72947371487523	1.15980920215691
1.73306183461564	1.15454604704459
1.73664995435604	1.15029621440998
1.74023807409645	1.14635506948391
1.74382619383685	1.14149366980206
1.74741431357726	1.13617940223679
1.75100243331766	1.13007162896173
1.75459055305807	1.12307148559141
1.75817867279847	1.11576403228552
1.76176679253888	1.10808926617415
1.76535491227928	1.10015862577649
1.76894303201969	1.09318996211473
1.77253115176009	1.08593895727064
1.7761192715005	1.07884727195806
1.7797073912409	1.07170895692741
1.78329551098131	1.06547025007978
1.78688363072171	1.05987629925397
1.79047175046212	1.05314455030075
1.79405987020252	1.0456243092635
1.79764798994293	1.0385979282516
1.80123610968333	1.03245428501933
1.80482422942374	1.025924255083
1.80841234916414	1.01853268765666
1.81200046890455	1.01227502530857
1.81558858864495	1.00661144895014
1.81917670838536	1.00097530131007
1.82276482812576	0.995432303634787
1.82635294786617	0.989413462084366
1.82994106760657	0.982483396682334
1.83352918734698	0.974646783922793
1.83711730708738	0.966262134895055
