# Supplementary material for: A unified framework for species spatial patterns: Linking the occupancy area curve, Taylor's Law, the neighborhood density function and two‐plot species turnover
Source: Ecol Lett. 2021 Aug 4;24(10):2043–53. doi: 10.1111/ele.13788 (PMC8518128; doi:10.1111/ele.13788)
Supplement: Supplementary file 4 — Supplementary Material [file ELE-24-2043-s004.zip › calcs/2-sim-thomas/thomas-grid-data/_1856_147_pcf.csv]

P.r	pcf
0	Inf
0.0148745568473904	4.82219223299821
0.0297491136947809	3.00709438364874
0.0446236705421713	2.43934626699992
0.0594982273895618	2.18937518531558
0.0743727842369522	2.08581856054357
0.0892473410843427	2.05332898721569
0.104121897931733	2.02980805319137
0.118996454779124	2.00905297676099
0.133871011626514	1.9926097972773
0.148745568473904	1.98262148652322
0.163620125321295	1.97074661305191
0.178494682168685	1.95603944108127
0.193369239016076	1.94219185387212
0.208243795863466	1.93346528157117
0.223118352710857	1.9319713345356
0.237992909558247	1.93326497867212
0.252867466405638	1.94365458874338
0.267742023253028	1.95258468330138
0.282616580100418	1.95978971608547
0.297491136947809	1.96368761005609
0.312365693795199	1.96120068049307
0.32724025064259	1.95921066726224
0.34211480748998	1.95639809625121
0.356989364337371	1.94946823492788
0.371863921184761	1.94575050761424
0.386738478032152	1.94396081605544
0.401613034879542	1.93905197526165
0.416487591726933	1.9293389247723
0.431362148574323	1.91457556114951
0.446236705421713	1.89824922966956
0.461111262269104	1.88256063888887
0.475985819116494	1.86666367043075
0.490860375963885	1.85441638273973
0.505734932811275	1.84344544459597
0.520609489658666	1.83677614556075
0.535484046506056	1.83143665707649
0.550358603353447	1.83269875289247
0.565233160200837	1.83777564082687
0.580107717048227	1.84404958886138
0.594982273895618	1.85249543720852
0.609856830743008	1.85860624770156
0.624731387590399	1.86747249470239
0.639605944437789	1.87456665831726
0.65448050128518	1.87494420433467
0.66935505813257	1.87508163367278
0.68422961497996	1.87658941395632
0.699104171827351	1.88088241705975
0.713978728674741	1.8865819593451
0.728853285522132	1.89147032961397
0.743727842369522	1.89394804403357
0.758602399216913	1.8935637475853
0.773476956064303	1.88652817780546
0.788351512911694	1.87879905178784
0.803226069759084	1.87300645580575
0.818100626606475	1.86991124162134
0.832975183453865	1.86873408381924
0.847849740301255	1.86984366140172
0.862724297148646	1.87008927126618
0.877598853996036	1.86989895303295
0.892473410843427	1.86994595851006
0.907347967690817	1.87117993132757
0.922222524538208	1.87580933443075
0.937097081385598	1.87483863919551
0.951971638232989	1.86774584517925
0.966846195080379	1.85952368133004
0.98172075192777	1.85181767211286
0.99659530877516	1.84628133482357
1.01146986562255	1.84099581777225
1.02634442246994	1.83761838780251
1.04121897931733	1.83341198843041
1.05609353616472	1.82428417507188
1.07096809301211	1.80791363021093
1.0858426498595	1.78865531910797
1.10071720670689	1.77429898568327
1.11559176355428	1.76245939352752
1.13046632040167	1.75217649601998
1.14534087724906	1.74442733954945
1.16021543409645	1.73960644483063
1.17508999094385	1.73681563393499
1.18996454779124	1.73466429025982
1.20483910463863	1.7346369461288
1.21971366148602	1.73870817447102
1.23458821833341	1.74249245981073
1.2494627751808	1.74549711313251
1.26433733202819	1.74627179603085
1.27921188887558	1.74492751441393
1.29408644572297	1.74444325549844
1.30896100257036	1.74493189154448
1.32383555941775	1.74561534910099
1.33871011626514	1.74645661287179
1.35358467311253	1.74673554243043
1.36845922995992	1.74599860263138
1.38333378680731	1.74322408113538
1.3982083436547	1.7414217554364
1.41308290050209	1.73818707766716
1.42795745734948	1.7337393065945
1.44283201419687	1.72821403645716
1.45770657104426	1.72222658245395
1.47258112789165	1.71576588693174
1.48745568473904	1.70937407566904
1.50233024158644	1.70132340494119
1.51720479843383	1.69322751397132
1.53207935528122	1.6860766094314
1.54695391212861	1.68023906093963
1.561828468976	1.6729134052727
1.57670302582339	1.66415725098765
1.59157758267078	1.65642974636209
1.60645213951817	1.65042989029125
1.62132669636556	1.64578719461535
1.63620125321295	1.64009454703453
1.65107581006034	1.63682512168173
1.66595036690773	1.63486529144786
1.68082492375512	1.63325412195439
1.69569948060251	1.63188429402723
1.7105740374499	1.62974151687041
1.72544859429729	1.62790472591056
1.74032315114468	1.62638319130279
1.75519770799207	1.62371011417638
1.77007226483946	1.62020671607039
1.78494682168685	1.61753542647516
1.79982137853424	1.61462686111089
1.81469593538163	1.60929058522728
1.82957049222903	1.60384729008983
1.84444504907642	1.59857700593803
1.85931960592381	1.59387834157212
1.8741941627712	1.59086707104899
1.88906871961859	1.58983544560703
1.90394327646598	1.58835592607234
1.91881783331337	1.58740580568182
1.93369239016076	1.58614647116789
1.94856694700815	1.58448146683338
1.96344150385554	1.58056889623381
1.97831606070293	1.57651392750524
1.99319061755032	1.57348906839913
2.00806517439771	1.57000542650712
2.0229397312451	1.56568504749783
2.03781428809249	1.55972639505553
2.05268884493988	1.55292436857888
2.06756340178727	1.54694912307286
2.08243795863466	1.54139266805821
2.09731251548205	1.53667877465783
2.11218707232944	1.53261044444819
2.12706162917683	1.52939737244111
2.14193618602422	1.52557939049235
2.15681074287161	1.52109224912491
2.17168529971901	1.51690119707053
2.1865598565664	1.51390958918238
2.20143441341379	1.50980637118828
2.21630897026118	1.50499273431494
2.23118352710857	1.50087494417448
2.24605808395596	1.49621165376912
2.26093264080335	1.49137813310355
2.27580719765074	1.48776462887728
2.29068175449813	1.48513570490507
2.30555631134552	1.48132783591449
2.32043086819291	1.4776314543139
2.3353054250403	1.47426243529659
2.35017998188769	1.4702671479171
2.36505453873508	1.46664431432891
2.37992909558247	1.46248801248339
2.39480365242986	1.4563672948874
2.40967820927725	1.45006304473248
2.42455276612464	1.44398243997353
2.43942732297203	1.43714197505578
2.45430187981942	1.42940984636938
2.46917643666681	1.42026143445417
2.4840509935142	1.4095138388864
2.4989255503616	1.39792895076654
2.51380010720899	1.38700888542904
2.52867466405638	1.37724511526715
2.54354922090377	1.36731985895703
2.55842377775116	1.35955310161762
2.57329833459855	1.35306355191851
2.58817289144594	1.34684384896749
2.60304744829333	1.34039807312874
2.61792200514072	1.33543881448523
2.63279656198811	1.33372189601002
2.6476711188355	1.33373413107495
2.66254567568289	1.3349307221074
2.67742023253028	1.33798286803566
2.69229478937767	1.34216064756333
2.70716934622506	1.34559924324305
2.72204390307245	1.34769488890789
2.73691845991984	1.34887103982274
2.75179301676723	1.34934254277089
2.76666757361462	1.34809183867328
2.78154213046201	1.34503759486351
2.7964166873094	1.34141743011583
2.81129124415679	1.33768295846572
2.82616580100418	1.33343257635948
2.84104035785158	1.32861447806874
2.85591491469897	1.32513731097272
2.87078947154636	1.32157900674832
2.88566402839375	1.31746395218447
2.90053858524114	1.31394140226891
2.91541314208853	1.30997243750872
2.93028769893592	1.30693558251929
2.94516225578331	1.3052208544106
2.9600368126307	1.30402676343812
2.97491136947809	1.30325825927635
2.98978592632548	1.30386244463117
3.00466048317287	1.3038940170542
3.01953504002026	1.30449921504888
3.03440959686765	1.30508806465539
3.04928415371504	1.30450598717943
3.06415871056243	1.30247507357305
3.07903326740982	1.29891387778758
3.09390782425721	1.29653094153737
3.1087823811046	1.29420012739514
3.12365693795199	1.29108766535124
3.13853149479938	1.28730160913618
3.15340605164677	1.28336004030017
3.16828060849417	1.27991770480938
3.18315516534156	1.27650620345101
3.19802972218895	1.27454578969363
3.21290427903634	1.27175568181218
3.22777883588373	1.26964029326673
3.24265339273112	1.26875391181747
3.25752794957851	1.27018996068088
3.2724025064259	1.27243999440537
3.28727706327329	1.27346117846205
3.30215162012068	1.2729104432464
3.31702617696807	1.27397598059287
3.33190073381546	1.27584792567031
3.34677529066285	1.27652417932441
3.36164984751024	1.27713689100811
3.37652440435763	1.27641351799878
3.39139896120502	1.27554887253421
3.40627351805241	1.27478406549687
3.4211480748998	1.27370552432176
3.43602263174719	1.27279058049517
3.45089718859458	1.26994340890455
3.46577174544197	1.26668129452441
3.48064630228936	1.26273963124035
3.49552085913676	1.25790642407181
3.51039541598415	1.25195594019213
3.52526997283154	1.24520007789772
3.54014452967893	1.23931607957598
3.55501908652632	1.23426348065308
3.56989364337371	1.230828830797
3.5847682002211	1.2277842123319
3.59964275706849	1.22493619044765
3.61451731391588	1.22347621351227
3.62939187076327	1.2222310782741
3.64426642761066	1.21997966966752
3.65914098445805	1.21834538225999
3.67401554130544	1.21705359775568
3.68889009815283	1.21547619606444
3.70376465500022	1.2136540375315
3.71863921184761	1.21189434999995
3.733513768695	1.20985571491485
3.74838832554239	1.2064764055024
3.76326288238978	1.20383945663633
3.77813743923717	1.20178012260078
3.79301199608456	1.20002708599246
3.80788655293195	1.19817707325852
3.82276110977934	1.19519914497576
3.83763566662674	1.19302755321185
3.85251022347413	1.18985051058752
3.86738478032152	1.18581443495946
3.88225933716891	1.18373887090194
3.8971338940163	1.18389828463388
3.91200845086369	1.18501089780091
3.92688300771108	1.18594783030934
3.94175756455847	1.18700059946494
3.95663212140586	1.18704137030712
3.97150667825325	1.18774795155318
3.98638123510064	1.18928882704709
4.00125579194803	1.19069156813805
4.01613034879542	1.1909738200888
4.03100490564281	1.1897754152758
4.0458794624902	1.1871326766491
4.06075401933759	1.1845531671095
4.07562857618498	1.18131099079203
4.09050313303237	1.17917466739316
4.10537768987976	1.17757599222151
4.12025224672715	1.1753435574106
4.13512680357454	1.17294923573747
4.15000136042193	1.16963452345862
4.16487591726932	1.16400001446741
4.17975047411672	1.15758098127362
4.19462503096411	1.1518422626482
4.2094995878115	1.14685963249883
4.22437414465889	1.14216992452239
4.23924870150628	1.13893007978935
4.25412325835367	1.13637788893513
4.26899781520106	1.13411631704555
4.28387237204845	1.13308477254268
4.29874692889584	1.13263594817113
4.31362148574323	1.13083899030345
4.32849604259062	1.13012284676897
4.34337059943801	1.13058591338077
4.3582451562854	1.13091700411986
4.37311971313279	1.1314711324982
4.38799426998018	1.1332510731115
4.40286882682757	1.13541713400727
4.41774338367496	1.13767502418608
4.43261794052235	1.13926049385654
4.44749249736974	1.14035689431481
4.46236705421713	1.13975385743759
4.47724161106452	1.13730224968203
4.49211616791191	1.13265026363116
4.50699072475931	1.12813259823843
4.5218652816067	1.12449483360976
4.53673983845409	1.12067141641086
4.55161439530148	1.11762662061565
4.56648895214887	1.11460792168188
4.58136350899626	1.11193806029109
4.59623806584365	1.10899694745093
4.61111262269104	1.1053496482907
4.62598717953843	1.10148231446702
4.64086173638582	1.09950768693974
4.65573629323321	1.09866883046227
4.6706108500806	1.09821107400709
4.68548540692799	1.09962088433889
4.70035996377538	1.101456942883
4.71523452062277	1.10310039132272
4.73010907747016	1.10428357422461
4.74498363431755	1.10523250728712
4.75985819116494	1.10625918826036
4.77473274801233	1.10726186631668
4.78960730485972	1.10685225565026
4.80448186170711	1.10628754849948
4.8193564185545	1.10619201449333
4.8342309754019	1.10610359830881
4.84910553224929	1.10541670900029
4.86398008909668	1.10388570790055
4.87885464594407	1.10181310800253
4.89372920279146	1.09911061213698
4.90860375963885	1.09725965478537
4.92347831648624	1.09517020715279
4.93835287333363	1.09299965871407
4.95322743018102	1.09232204019205
4.96810198702841	1.09230249019957
4.9829765438758	1.09288434347628
4.99785110072319	1.09420628475027
5.01272565757058	1.09586279013298
5.02760021441797	1.09674538937437
5.04247477126536	1.09772350100214
5.05734932811275	1.09860771790388
5.07222388496014	1.09839285916848
5.08709844180753	1.0969890812333
5.10197299865492	1.09535967122283
5.11684755550231	1.09370508732147
5.1317221123497	1.09235205993594
5.14659666919709	1.09087432235681
5.16147122604449	1.0891036046647
5.17634578289188	1.08651071850249
5.19122033973927	1.08380230750838
5.20609489658666	1.08068815999508
5.22096945343405	1.07718060351032
5.23584401028144	1.07324305558016
5.25071856712883	1.06972167193533
5.26559312397622	1.0681272959852
5.28046768082361	1.06691894458297
5.295342237671	1.06544905439493
5.31021679451839	1.06507568586221
5.32509135136578	1.06414699414677
5.33996590821317	1.0635432090675
5.35484046506056	1.06392253365665
5.36971502190795	1.0634006920314
5.38458957875534	1.0618644090744
5.39946413560273	1.05970302975655
5.41433869245012	1.05723721125094
5.42921324929751	1.05504295762036
5.4440878061449	1.05269275199298
5.45896236299229	1.05104192756971
5.47383691983968	1.05054171855115
5.48871147668708	1.05192597714939
5.50358603353447	1.05407580194978
5.51846059038186	1.05506488707158
5.53333514722925	1.05594524921764
5.54820970407664	1.05835681742963
5.56308426092403	1.06267305084615
5.57795881777142	1.06776622255627
5.59283337461881	1.07133695251175
5.6077079314662	1.07355142179924
5.62258248831359	1.07466197820037
5.63745704516098	1.07537578603703
5.65233160200837	1.07624848604593
5.66720615885576	1.07609826660747
5.68208071570315	1.07628994255437
5.69695527255054	1.07585482905538
5.71182982939793	1.07454183094272
5.72670438624532	1.07249715492721
5.74157894309271	1.06896075906324
5.7564534999401	1.06399633030479
5.77132805678749	1.05885962428358
5.78620261363488	1.05445521325762
5.80107717048227	1.05075038798439
5.81595172732967	1.04581767739713
5.83082628417706	1.04107350249413
5.84570084102445	1.03849065420458
5.86057539787184	1.03830929646924
5.87544995471923	1.03916487241116
5.89032451156662	1.0398018478441
5.90519906841401	1.04006747292123
5.9200736252614	1.04063920259621
5.93494818210879	1.04214438919163
5.94982273895618	1.04381723015471
5.96469729580357	1.04400849778332
5.97957185265096	1.04439820343563
5.99444640949835	1.04433240424443
6.00932096634574	1.04404962815393
6.02419552319313	1.04382716010764
6.03907008004052	1.04306244973091
6.05394463688791	1.04119511634768
6.0688191937353	1.03905735302005
6.08369375058269	1.03633829609297
6.09856830743008	1.03286408286823
6.11344286427747	1.02851298638327
6.12831742112486	1.02395115831553
6.14319197797225	1.01903186760189
6.15806653481965	1.01565862337306
6.17294109166704	1.01363717973765
6.18781564851443	1.01273950685234
6.20269020536182	1.01358501794138
6.21756476220921	1.01556810193152
6.2324393190566	1.01794971554561
6.24731387590399	1.02165763938601
6.26218843275138	1.02478347510851
6.27706298959877	1.02788292533513
6.29193754644616	1.03002469530029
6.30681210329355	1.03081648364826
6.32168666014094	1.03088856435856
6.33656121698833	1.03073949783119
6.35143577383572	1.02997164676369
6.36631033068311	1.02935800550953
6.3811848875305	1.02801235436987
6.39605944437789	1.02659454618191
6.41093400122528	1.02490049288713
6.42580855807267	1.02344698131164
6.44068311492006	1.02068738016408
6.45555767176745	1.01766039038494
6.47043222861484	1.01450090350133
6.48530678546223	1.01166665552537
6.50018134230963	1.01004475590883
6.51505589915702	1.00880630175551
6.52993045600441	1.00738375648728
6.5448050128518	1.00721259500636
6.55967956969919	1.00779622680899
6.57455412654658	1.00901786457724
6.58942868339397	1.0112691024868
6.60430324024136	1.01275288751636
6.61917779708875	1.01380556109368
6.63405235393614	1.01451426902774
6.64892691078353	1.0149722339285
6.66380146763092	1.01584096148147
6.67867602447831	1.01676204661512
6.6935505813257	1.01840634359272
6.70842513817309	1.02069354445504
6.72329969502048	1.02234751590162
6.73817425186787	1.02418092801331
6.75304880871526	1.02601843602127
6.76792336556265	1.02701044146538
6.78279792241004	1.02641444219078
6.79767247925743	1.02424780773094
6.81254703610482	1.0213101494162
6.82742159295221	1.01758911369891
6.84229614979961	1.01404173969058
6.857170706647	1.01012792552934
6.87204526349439	1.00616419957308
6.88691982034178	1.00311400283299
6.90179437718917	0.999901608418191
6.91666893403656	0.996078951904602
6.93154349088395	0.992582396585755
6.94641804773134	0.989894508093841
6.96129260457873	0.987673941814757
6.97616716142612	0.9864896639324
6.99104171827351	0.985792421753893
7.0059162751209	0.986268864127256
7.02079083196829	0.986927144716781
7.03566538881568	0.98779565223955
7.05053994566307	0.988958595828269
7.06541450251046	0.990142666483872
7.08028905935785	0.990941381831385
7.09516361620524	0.990410628293031
7.11003817305263	0.989686517288519
7.12491272990002	0.988721477914789
7.13978728674741	0.988883850224379
7.1546618435948	0.988798131778463
7.16953640044219	0.988181464741131
7.18441095728959	0.987031081519696
7.19928551413698	0.985827209438759
7.21416007098437	0.983948452829075
7.22903462783176	0.981875363864195
7.24390918467915	0.980144348085099
7.25878374152654	0.978648816615658
7.27365829837393	0.977257066709565
7.28853285522132	0.976202493394469
7.30340741206871	0.975570367973926
7.3182819689161	0.974838656509194
7.33315652576349	0.97373398466228
7.34803108261088	0.972051206983936
7.36290563945827	0.969603483565654
7.37778019630566	0.967825045910437
7.39265475315305	0.966362061510261
7.40752931000044	0.964685404052505
7.42240386684783	0.96329609737639
7.43727842369522	0.963660291919928
7.45215298054261	0.965833892306373
7.46702753739	0.968528279588479
7.48190209423739	0.970770488582576
7.49677665108478	0.973375582685765
7.51165120793218	0.97609074964565
7.52652576477957	0.978306084522746
7.54140032162696	0.979384591995953
7.55627487847435	0.979544707594906
7.57114943532174	0.978959830681259
7.58602399216913	0.978054146772076
7.60089854901652	0.977703077878609
7.61577310586391	0.976614889526224
