# Supplementary material for: A unified framework for species spatial patterns: Linking the occupancy area curve, Taylor's Law, the neighborhood density function and two‐plot species turnover
Source: Ecol Lett. 2021 Aug 4;24(10):2043–53. doi: 10.1111/ele.13788 (PMC8518128; doi:10.1111/ele.13788)
Supplement: Supplementary file 4 — Supplementary Material [file ELE-24-2043-s004.zip › calcs/2-sim-thomas/thomas-grid-data/_432_189_62.csv]

	[0,1.84)	[1.84,3.67)	[3.67,5.51)	[5.51,7.35)	[7.35,9.19)	[9.19,11)	[11,12.9)	[12.9,14.7)	[14.7,16.5)	[16.5,18.4)	[18.4,20.2)	[20.2,22)	[22,23.9)	[23.9,25.7)	[25.7,27.6)	[27.6,29.4]
[12.9,14.7]	16	0	1	10	0	0	2	15	10	0	4	0	2	13	1	0
[11,12.9)	0	0	0	0	0	0	11	2	7	7	5	7	5	11	1	0
[9.19,11)	1	0	0	0	0	0	0	0	12	4	7	7	0	0	0	0
[7.35,9.19)	21	5	4	0	0	0	6	4	1	2	4	6	0	3	10	0
[5.51,7.35)	0	0	0	0	0	0	15	18	5	0	0	1	19	6	1	0
[3.67,5.51)	0	0	0	0	0	2	5	0	10	0	8	5	18	0	0	0
[1.84,3.67)	0	0	5	5	0	7	9	0	0	0	4	5	7	1	0	2
[0,1.84)	0	0	2	1	9	1	3	6	2	3	14	0	0	0	0	3
