# Supplementary material for: A unified framework for species spatial patterns: Linking the occupancy area curve, Taylor's Law, the neighborhood density function and two‐plot species turnover
Source: Ecol Lett. 2021 Aug 4;24(10):2043–53. doi: 10.1111/ele.13788 (PMC8518128; doi:10.1111/ele.13788)
Supplement: Supplementary file 4 — Supplementary Material [file ELE-24-2043-s004.zip › calcs/2-sim-thomas/thomas-grid-data/_1856_22_pcf.csv]

P.r	pcf
0	Inf
0.0148745568473904	5.12127132044198
0.0297491136947809	3.2144573923526
0.0446236705421713	2.61852224722527
0.0594982273895618	2.35173716551982
0.0743727842369522	2.20883198382347
0.0892473410843427	2.12828424998482
0.104121897931733	2.0759308395875
0.118996454779124	2.04967244584869
0.133871011626514	2.03929708133678
0.148745568473904	2.03013002960643
0.163620125321295	2.01524367980139
0.178494682168685	1.9960225402845
0.193369239016076	1.97465055622886
0.208243795863466	1.95452275581346
0.223118352710857	1.93138120124803
0.237992909558247	1.91262327780143
0.252867466405638	1.89838697682038
0.267742023253028	1.88218290134954
0.282616580100418	1.86880918790614
0.297491136947809	1.85853156269085
0.312365693795199	1.85196840951945
0.32724025064259	1.85306591716235
0.34211480748998	1.85542383261634
0.356989364337371	1.85782290001979
0.371863921184761	1.85936198771154
0.386738478032152	1.86253739904454
0.401613034879542	1.87126891580166
0.416487591726933	1.87658462453186
0.431362148574323	1.88057512004178
0.446236705421713	1.88233106407936
0.461111262269104	1.88382766199936
0.475985819116494	1.8809606537469
0.490860375963885	1.87856458780685
0.505734932811275	1.87729929549892
0.520609489658666	1.87215978264938
0.535484046506056	1.86859915041774
0.550358603353447	1.87271134553596
0.565233160200837	1.87106305338968
0.580107717048227	1.86640720199986
0.594982273895618	1.85511441058646
0.609856830743008	1.84138034660433
0.624731387590399	1.83099271489192
0.639605944437789	1.82643426700767
0.65448050128518	1.82428858288586
0.66935505813257	1.82397982163509
0.68422961497996	1.82079399441812
0.699104171827351	1.82167038746774
0.713978728674741	1.82182292522484
0.728853285522132	1.82111248958602
0.743727842369522	1.81858848041463
0.758602399216913	1.81648455446034
0.773476956064303	1.81513953828884
0.788351512911694	1.81351186422138
0.803226069759084	1.81466280497562
0.818100626606475	1.81641886927252
0.832975183453865	1.81921142609112
0.847849740301255	1.82282623854788
0.862724297148646	1.82445144313986
0.877598853996036	1.82394416422518
0.892473410843427	1.82156329524431
0.907347967690817	1.81500457498988
0.922222524538208	1.80578281091677
0.937097081385598	1.79903842047899
0.951971638232989	1.79222924596134
0.966846195080379	1.7883165326556
0.98172075192777	1.78286890472283
0.99659530877516	1.77089390636666
1.01146986562255	1.75893626078913
1.02634442246994	1.74872828388726
1.04121897931733	1.7380155618831
1.05609353616472	1.72752076980932
1.07096809301211	1.72101105674833
1.0858426498595	1.71674811656544
1.10071720670689	1.71214123651398
1.11559176355428	1.70842461388359
1.13046632040167	1.7069778402461
1.14534087724906	1.70338622991913
1.16021543409645	1.6972536709483
1.17508999094385	1.69023391856655
1.18996454779124	1.68205279233479
1.20483910463863	1.67359714042371
1.21971366148602	1.66556462867088
1.23458821833341	1.65906715801104
1.2494627751808	1.65420389644682
1.26433733202819	1.65118451370603
1.27921188887558	1.65075924664999
1.29408644572297	1.64646445363721
1.30896100257036	1.63833256968156
1.32383555941775	1.63241178034611
1.33871011626514	1.62558428155458
1.35358467311253	1.6173470449359
1.36845922995992	1.61042888018425
1.38333378680731	1.60680659193573
1.3982083436547	1.60251835120437
1.41308290050209	1.59894560084251
1.42795745734948	1.59456393373673
1.44283201419687	1.58881756611863
1.45770657104426	1.58365481707468
1.47258112789165	1.57928036050828
1.48745568473904	1.5746575241841
1.50233024158644	1.56984354299732
1.51720479843383	1.56740577798107
1.53207935528122	1.5639612018934
1.54695391212861	1.56094370246553
1.561828468976	1.55847047646082
1.57670302582339	1.55827144606469
1.59157758267078	1.55908795870596
1.60645213951817	1.55964124679712
1.62132669636556	1.5605035949857
1.63620125321295	1.56264479619881
1.65107581006034	1.56394952866511
1.66595036690773	1.56359252876257
1.68082492375512	1.56399285361464
1.69569948060251	1.56334493441924
1.7105740374499	1.56234067734306
1.72544859429729	1.56202668500348
1.74032315114468	1.55996015806507
1.75519770799207	1.55617387283478
1.77007226483946	1.55195745736588
1.78494682168685	1.54659523335375
1.79982137853424	1.53988399275664
1.81469593538163	1.53451249157548
1.82957049222903	1.52945131142772
1.84444504907642	1.52363337084485
1.85931960592381	1.51657399666073
1.8741941627712	1.50833833236708
1.88906871961859	1.49965555727568
1.90394327646598	1.49202561390389
1.91881783331337	1.48498537463997
1.93369239016076	1.47948522426852
1.94856694700815	1.47425068415671
1.96344150385554	1.47020278114423
1.97831606070293	1.46763801734208
1.99319061755032	1.46359968203278
2.00806517439771	1.4599333595005
2.0229397312451	1.45793428369424
2.03781428809249	1.45754498764719
2.05268884493988	1.45741620069448
2.06756340178727	1.45609931967886
2.08243795863466	1.45211540502975
2.09731251548205	1.44739692406648
2.11218707232944	1.4413429971188
2.12706162917683	1.43368999781532
2.14193618602422	1.42646603710045
2.15681074287161	1.41983892326924
2.17168529971901	1.41220132155985
2.1865598565664	1.40186286431331
2.20143441341379	1.39212430713885
2.21630897026118	1.3824617126305
2.23118352710857	1.37241349548483
2.24605808395596	1.3628845284539
2.26093264080335	1.35452441594321
2.27580719765074	1.3491436142282
2.29068175449813	1.34376721266846
2.30555631134552	1.33793182438196
2.32043086819291	1.33227492567916
2.3353054250403	1.32761090465621
2.35017998188769	1.32486278358799
2.36505453873508	1.32362466431457
2.37992909558247	1.322548032704
2.39480365242986	1.32103212657946
2.40967820927725	1.32062876435862
2.42455276612464	1.32084316155165
2.43942732297203	1.32095638868165
2.45430187981942	1.32259301187293
2.46917643666681	1.32470308360289
2.4840509935142	1.32630598875687
2.4989255503616	1.32523412715425
2.51380010720899	1.32464573180236
2.52867466405638	1.3230944804149
2.54354922090377	1.31868553996326
2.55842377775116	1.31267488287926
2.57329833459855	1.30679279175047
2.58817289144594	1.30145248835054
2.60304744829333	1.29837789034368
2.61792200514072	1.29361126720561
2.63279656198811	1.28815980255252
2.6476711188355	1.28258693776093
2.66254567568289	1.27699989564493
2.67742023253028	1.27021123832367
2.69229478937767	1.26248675839456
2.70716934622506	1.25349237639173
2.72204390307245	1.24451718291094
2.73691845991984	1.2364090546787
2.75179301676723	1.22769429128356
2.76666757361462	1.2208130686779
2.78154213046201	1.21566763823081
2.7964166873094	1.21096094804525
2.81129124415679	1.20728199087619
2.82616580100418	1.20559680886408
2.84104035785158	1.20277985291705
2.85591491469897	1.19761336423067
2.87078947154636	1.19161397099964
2.88566402839375	1.18579364673276
2.90053858524114	1.1827347070239
2.91541314208853	1.18076339985951
2.93028769893592	1.17951691476143
2.94516225578331	1.17905044313232
2.9600368126307	1.17860736054679
2.97491136947809	1.17794807214352
2.98978592632548	1.17672427218181
3.00466048317287	1.17419756957316
3.01953504002026	1.17097369039834
3.03440959686765	1.16800820143386
3.04928415371504	1.16438227639233
3.06415871056243	1.16113897494259
3.07903326740982	1.1571135354326
3.09390782425721	1.15324166489248
3.1087823811046	1.15035379408426
3.12365693795199	1.14752990774595
3.13853149479938	1.14563176456202
3.15340605164677	1.14280085175839
3.16828060849417	1.13925118194871
3.18315516534156	1.13553765089343
3.19802972218895	1.13130336957866
3.21290427903634	1.12601736418255
3.22777883588373	1.12115492058314
3.24265339273112	1.11590735293287
3.25752794957851	1.10996067557018
3.2724025064259	1.10482654831118
3.28727706327329	1.10056586997904
3.30215162012068	1.09670128023982
3.31702617696807	1.09275222893763
3.33190073381546	1.08939108798837
3.34677529066285	1.08556645985511
3.36164984751024	1.08247332844106
3.37652440435763	1.0800052903633
3.39139896120502	1.07763230940112
3.40627351805241	1.07630476938248
3.4211480748998	1.07425500211707
3.43602263174719	1.07360328485542
3.45089718859458	1.07263303068159
3.46577174544197	1.0708780689072
3.48064630228936	1.06944524442356
3.49552085913676	1.06840213601401
3.51039541598415	1.06732039534553
3.52526997283154	1.06704338227664
3.54014452967893	1.06736066456682
3.55501908652632	1.06742919240988
3.56989364337371	1.06672308876741
3.5847682002211	1.06748474084431
3.59964275706849	1.06842641387205
3.61451731391588	1.06982331332282
3.62939187076327	1.07079978385988
3.64426642761066	1.07060206701251
3.65914098445805	1.07125138862708
3.67401554130544	1.07256099005619
3.68889009815283	1.07411080943681
3.70376465500022	1.07578902474251
3.71863921184761	1.07636050477508
3.733513768695	1.07721353864393
3.74838832554239	1.07694363594364
3.76326288238978	1.07578886964818
3.77813743923717	1.0731188002423
3.79301199608456	1.06957425051699
3.80788655293195	1.06634612586421
3.82276110977934	1.06344856073267
3.83763566662674	1.06112640986356
3.85251022347413	1.0593919243198
3.86738478032152	1.05696506260377
3.88225933716891	1.05406717254322
3.8971338940163	1.0505518077291
3.91200845086369	1.04672259573139
3.92688300771108	1.04291657943433
3.94175756455847	1.03961618510887
3.95663212140586	1.03835302449396
3.97150667825325	1.03823584431939
3.98638123510064	1.03880405303632
4.00125579194803	1.04086976548908
4.01613034879542	1.04216232876617
4.03100490564281	1.04425813751516
4.0458794624902	1.04538072119254
4.06075401933759	1.04463042500123
4.07562857618498	1.04264038368479
4.09050313303237	1.03947569157833
4.10537768987976	1.03687793423928
4.12025224672715	1.03423284548911
4.13512680357454	1.03175384692445
4.15000136042193	1.02846616517671
4.16487591726932	1.02397023952574
4.17975047411672	1.0193561421684
4.19462503096411	1.01321835011052
4.2094995878115	1.00730627577779
4.22437414465889	1.00228878637252
4.23924870150628	0.997539835773184
4.25412325835367	0.993866607319169
4.26899781520106	0.990418725116835
4.28387237204845	0.987503854079834
4.29874692889584	0.984892204815922
4.31362148574323	0.98335574105301
4.32849604259062	0.983212256025786
4.34337059943801	0.984444463862679
4.3582451562854	0.984740838972552
4.37311971313279	0.98274906831174
4.38799426998018	0.979544944429003
4.40286882682757	0.977255963249951
4.41774338367496	0.976693339962267
4.43261794052235	0.977158821591797
4.44749249736974	0.977797760954459
4.46236705421713	0.977406984438446
4.47724161106452	0.97758252883733
4.49211616791191	0.977413384370491
4.50699072475931	0.976639374524301
4.5218652816067	0.977645368300954
4.53673983845409	0.979354769384912
4.55161439530148	0.980473949650346
4.56648895214887	0.981352971598416
4.58136350899626	0.981737220413602
4.59623806584365	0.980570032262454
4.61111262269104	0.978762468717018
4.62598717953843	0.977237207377663
4.64086173638582	0.975143036906145
4.65573629323321	0.974479671534101
4.6706108500806	0.973245834832709
4.68548540692799	0.970691904712435
4.70035996377538	0.967041732373217
4.71523452062277	0.964074135665291
4.73010907747016	0.961898126659452
4.74498363431755	0.960479310448286
4.75985819116494	0.959609439222981
4.77473274801233	0.959139912154027
4.78960730485972	0.959259308106054
4.80448186170711	0.960017594612892
4.8193564185545	0.961877395064401
4.8342309754019	0.964427895094024
4.84910553224929	0.966338493356738
4.86398008909668	0.968189196249506
4.87885464594407	0.969981775338744
4.89372920279146	0.970792307104129
4.90860375963885	0.97151591410392
4.92347831648624	0.972383802442334
4.93835287333363	0.972403658833311
4.95322743018102	0.972626785440456
4.96810198702841	0.973711374531345
4.9829765438758	0.974605522952509
4.99785110072319	0.975773945374862
5.01272565757058	0.977425534765576
5.02760021441797	0.979842357098359
5.04247477126536	0.982807789581833
5.05734932811275	0.986195328046403
5.07222388496014	0.988274475245779
5.08709844180753	0.990535443295558
5.10197299865492	0.99327117558947
5.11684755550231	0.995674996885022
5.1317221123497	0.996482838472608
5.14659666919709	0.99538689052572
5.16147122604449	0.992582796907107
5.17634578289188	0.989251166767083
5.19122033973927	0.985874882742734
5.20609489658666	0.982959306832562
5.22096945343405	0.980507806260105
5.23584401028144	0.978746752959846
5.25071856712883	0.977907816162024
5.26559312397622	0.977392264742346
5.28046768082361	0.976117855022089
5.295342237671	0.975094348735857
5.31021679451839	0.974868057587261
5.32509135136578	0.975940779011257
5.33996590821317	0.977321731904533
5.35484046506056	0.978958802896497
5.36971502190795	0.980261581660536
5.38458957875534	0.982826138244828
5.39946413560273	0.987273705363762
5.41433869245012	0.990898718544229
5.42921324929751	0.99316192244493
5.4440878061449	0.994081167472651
5.45896236299229	0.9945122809169
5.47383691983968	0.994490783860884
5.48871147668708	0.994810180099521
5.50358603353447	0.995210527186783
5.51846059038186	0.99577526701771
5.53333514722925	0.997297709492635
5.54820970407664	1.00043356673423
5.56308426092403	1.00356488135032
5.57795881777142	1.0061022277085
5.59283337461881	1.00820792504482
5.6077079314662	1.00990802814398
5.62258248831359	1.01088553030175
5.63745704516098	1.01146290688512
5.65233160200837	1.01063082018865
5.66720615885576	1.00713557855039
5.68208071570315	1.00391573425159
5.69695527255054	1.00222566427093
5.71182982939793	1.00096196063199
5.72670438624532	0.999386943528654
5.74157894309271	0.997860470623115
5.7564534999401	0.996220574824575
5.77132805678749	0.995134385217598
5.78620261363488	0.994425465276417
5.80107717048227	0.993968096320671
5.81595172732967	0.993610376845901
5.83082628417706	0.992738127243278
5.84570084102445	0.992407403307472
5.86057539787184	0.992041012487202
5.87544995471923	0.990791401881937
5.89032451156662	0.990670726613601
5.90519906841401	0.991796632018804
5.9200736252614	0.992877299822424
5.93494818210879	0.994548481585126
5.94982273895618	0.996480839895492
5.96469729580357	0.995896917570183
5.97957185265096	0.994525440960724
5.99444640949835	0.993646891563126
6.00932096634574	0.992986709025593
6.02419552319313	0.992403611463012
6.03907008004052	0.992426426116705
6.05394463688791	0.993022612737271
6.0688191937353	0.994092593029732
6.08369375058269	0.995687274208233
6.09856830743008	0.997661493607564
6.11344286427747	1.0003927863802
6.12831742112486	1.00218494830617
6.14319197797225	1.00341843362552
6.15806653481965	1.00312161394531
6.17294109166704	1.00202141143358
6.18781564851443	1.00045667141883
6.20269020536182	1.00030980436699
6.21756476220921	1.00048025427879
6.2324393190566	1.00077823646422
6.24731387590399	1.00137041681201
6.26218843275138	1.00199894368638
6.27706298959877	1.00327148765686
6.29193754644616	1.00440126179177
6.30681210329355	1.00466545766234
6.32168666014094	1.00401175453892
6.33656121698833	1.00249739918882
6.35143577383572	1.00186611101655
6.36631033068311	1.00271633436377
6.3811848875305	1.00464081965935
6.39605944437789	1.00740617518175
6.41093400122528	1.01063977186115
6.42580855807267	1.0137908438075
6.44068311492006	1.01668547987024
6.45555767176745	1.01931220142863
6.47043222861484	1.02270980195856
6.48530678546223	1.02586372181472
6.50018134230963	1.02797318338747
6.51505589915702	1.02914553706846
6.52993045600441	1.02938388965436
6.5448050128518	1.0293727646159
6.55967956969919	1.02934999935109
6.57455412654658	1.03101049270016
6.58942868339397	1.03340951889633
6.60430324024136	1.03420500854394
6.61917779708875	1.03399726006662
6.63405235393614	1.03281874879578
6.64892691078353	1.03052329396157
6.66380146763092	1.0282155951673
6.67867602447831	1.02626708917449
6.6935505813257	1.02469862217873
6.70842513817309	1.02389264213214
6.72329969502048	1.02419014657076
6.73817425186787	1.02504483955536
6.75304880871526	1.02641083289407
6.76792336556265	1.02758616661256
6.78279792241004	1.02998251927958
6.79767247925743	1.03236323092072
6.81254703610482	1.03438768890268
6.82742159295221	1.03566807704426
6.84229614979961	1.03664373953899
6.857170706647	1.03728422824019
6.87204526349439	1.03710857666362
6.88691982034178	1.03690404215256
6.90179437718917	1.0366236427473
6.91666893403656	1.03558356415042
6.93154349088395	1.03377786786749
6.94641804773134	1.03255881727668
6.96129260457873	1.03024627623687
6.97616716142612	1.02717765421324
6.99104171827351	1.02426132706475
7.0059162751209	1.02168076959255
7.02079083196829	1.01949442117166
7.03566538881568	1.01826283183652
7.05053994566307	1.01770900161639
7.06541450251046	1.01702486178838
7.08028905935785	1.01646690270934
7.09516361620524	1.0167282720068
7.11003817305263	1.01725663455539
7.12491272990002	1.01781729757301
7.13978728674741	1.01812097409899
7.1546618435948	1.01892549081215
7.16953640044219	1.01982156175178
7.18441095728959	1.02034834487115
7.19928551413698	1.02149758725072
7.21416007098437	1.02302993383457
7.22903462783176	1.0234560300242
7.24390918467915	1.02372531170661
7.25878374152654	1.02345235438756
7.27365829837393	1.02297869681691
7.28853285522132	1.02181026882386
7.30340741206871	1.02008789288733
7.3182819689161	1.01802517036698
7.33315652576349	1.01554618491342
7.34803108261088	1.01338580574756
7.36290563945827	1.01203068829298
7.37778019630566	1.01255666687898
7.39265475315305	1.01305691402628
7.40752931000044	1.01271256448731
7.42240386684783	1.01209303406505
7.43727842369522	1.01047189380334
7.45215298054261	1.01039482717941
7.46702753739	1.01103663575701
7.48190209423739	1.01309052781671
7.49677665108478	1.01658202568825
7.51165120793218	1.02126807283318
7.52652576477957	1.02688690927118
7.54140032162696	1.03301926019794
7.55627487847435	1.03928220764338
7.57114943532174	1.04545897276778
7.58602399216913	1.04979440902113
7.60089854901652	1.0524936432334
7.61577310586391	1.05360913739587
